# Supplementary material for: Non-inhibitory levels of oxygen during cultivation increase freeze-drying stress tolerance in Limosilactobacillus reuteri DSM 17938
Source: Front Microbiol. 2023 Apr 14;14:1152389. doi: 10.3389/fmicb.2023.1152389 (PMC10140318; doi:10.3389/fmicb.2023.1152389)
Supplement: Supplementary file 2 [file Data_Sheet_2.xlsx]

## Sheet: Overview
	This supplemental file contains the results from the InterProScan annotation of Limosilactobacillus reuteri SD2112,
	and a list of all current fatty acid desaturase annotations available on Uniprot (accessed January 19 2023)
	The following InterPro annotations were investigated in relation to formation of unsaturated fatty acids:
	InterPro accession	Description
	IPR005804	Fatty acid desaturase domain
	IPR012171	Fatty acid desaturase
	IPR013114	FabA_FabZ
	IPR010084	FabZ
	The sheet with Uniprot results contain all the hits for the firmucutes phylum
	As the searches were narrowed down by each subsequent taxonomic rank, the annotated hits drastically decreased
	There is currently one Limosilactobacillus fermentum gene annotated as fatty acid desaturase in the database,
	but the length was only 29 aa and is therefore likely a spurious annotation that might not be biologically relevant
	Taxonomic level	Number of Uniprot entries	Unipro query
	Firmicutes	2719	fatty acid desaturase AND (taxonomy_id:1239)
	Bacilli	2615	fatty acid desaturase AND (taxonomy_id:91061)
	Lactobacillales	15	fatty acid desaturase AND (taxonomy_id:186826)
	Lactobacillaceae	5	fatty acid desaturase AND (taxonomy_id:33958)
	Limosilactobacillus	1	fatty acid desaturase AND (taxonomy_id:2742598)
	For comparison, the current taxonomic lineage for L. reuteri, according to NCBI Taxonomy (NCBI:txid1598):
	cellular organisms; Bacteria; Terrabacteria group; Bacillota; Bacilli; Lactobacillales; Lactobacillaceae; Limosilactobacillus

## Sheet: InterProScan L. reuteri SD2112
Strain	Assembly accession	Protein accession	Sequence MD5 digest	Sequence length	Analysis	Signature accession	Signature description	Start location	Stop location	Score	Status of the match (T: true)	Date	InterPro annotations - accession	InterPro annotations - description	GO annotations	Pathways annotations
Limosilactobacillus reuteri SD2112	GCF_000159455.2	WP_013923941.1	217ba2a3210e72c5fe666f8e5f5dada8	122	Pfam	PF00746	LPXTG cell wall anchor motif	85	121	1.7E-6	T	14-10-2022	IPR019931	LPXTG cell wall anchor domain	-	MetaCyc: PWY-5381|MetaCyc: PWY-5695|MetaCyc: PWY-6596|MetaCyc: PWY-6606|MetaCyc: PWY-6607|MetaCyc: PWY-6608|MetaCyc: PWY-6902|MetaCyc: PWY-7185|MetaCyc: PWY-7456|MetaCyc: PWY-7645|MetaCyc: PWY-7821|MetaCyc: PWY-7822|MetaCyc: PWY-7883|MetaCyc: PWY-7884|MetaCyc: PWY-8119|MetaCyc: PWY-822|MetaCyc: PWY-862|Reactome: R-HSA-8876493
Limosilactobacillus reuteri SD2112	GCF_000159455.2	WP_035160320.1	d568bf037f8c9bb90a55fb9a92682007	698	PANTHER	PTHR47371	LIPOTEICHOIC ACID SYNTHASE	11	636	6.2E-158	T	14-10-2022	-	-
Limosilactobacillus reuteri SD2112	GCF_000159455.2	WP_035160320.1	d568bf037f8c9bb90a55fb9a92682007	698	PANTHER	PTHR47371:SF1	LIPOTEICHOIC ACID SYNTHASE-LIKE YQGS	11	636	6.2E-158	T	14-10-2022	-	-
Limosilactobacillus reuteri SD2112	GCF_000159455.2	WP_035160320.1	d568bf037f8c9bb90a55fb9a92682007	698	SUPERFAMILY	SSF53649	Alkaline phosphatase-like	251	652	2.62E-76	T	14-10-2022	IPR017850	Alkaline-phosphatase-like, core domain superfamily	GO:0003824	MetaCyc: PWY-1042|MetaCyc: PWY-2221|MetaCyc: PWY-4702|MetaCyc: PWY-5484|MetaCyc: PWY-5491|MetaCyc: PWY-5668|MetaCyc: PWY-5723|MetaCyc: PWY-5757|MetaCyc: PWY-5940|MetaCyc: PWY-5978|MetaCyc: PWY-6129|MetaCyc: PWY-6142|MetaCyc: PWY-6147|MetaCyc: PWY-6148|MetaCyc: PWY-6348|MetaCyc: PWY-6350|MetaCyc: PWY-6352|MetaCyc: PWY-6365|MetaCyc: PWY-6366|MetaCyc: PWY-6368|MetaCyc: PWY-6383|MetaCyc: PWY-6385|Met…
Limosilactobacillus reuteri SD2112	GCF_000159455.2	WP_035160320.1	d568bf037f8c9bb90a55fb9a92682007	698	Pfam	PF00884	Sulfatase	253	546	2.7E-30	T	14-10-2022	IPR000917	Sulfatase, N-terminal	GO:0008484	MetaCyc: PWY-4702|MetaCyc: PWY-5491|MetaCyc: PWY-5668|MetaCyc: PWY-5978|MetaCyc: PWY-6129|MetaCyc: PWY-6148|MetaCyc: PWY-6350|MetaCyc: PWY-6352|MetaCyc: PWY-6365|MetaCyc: PWY-6366|MetaCyc: PWY-6368|MetaCyc: PWY-6385|MetaCyc: PWY-6456|MetaCyc: PWY-6546|MetaCyc: PWY-6558|MetaCyc: PWY-6567|MetaCyc: PWY-6568|MetaCyc: PWY-6575|MetaCyc: PWY-6627|MetaCyc: PWY-6686|MetaCyc: PWY-6689|MetaCyc: PWY-6720|Met…
Limosilactobacillus reuteri SD2112	GCF_000159455.2	WP_003664906.1	653ed3d06d0c042af2825726ba27e1e9	155	PANTHER	PTHR46268:SF10	UNIVERSAL STRESS PROTEIN SAOUHSC_01819-RELATED	2	149	1.9E-29	T	14-10-2022	-	-
Limosilactobacillus reuteri SD2112	GCF_000159455.2	WP_003664906.1	653ed3d06d0c042af2825726ba27e1e9	155	Pfam	PF00582	Universal stress protein family	7	149	1.9E-30	T	14-10-2022	IPR006016	UspA	-	MetaCyc: PWY-7511
Limosilactobacillus reuteri SD2112	GCF_000159455.2	WP_003664906.1	653ed3d06d0c042af2825726ba27e1e9	155	SUPERFAMILY	SSF52402	Adenine nucleotide alpha hydrolases-like	7	152	6.03E-33	T	14-10-2022	-	-
Limosilactobacillus reuteri SD2112	GCF_000159455.2	WP_003664906.1	653ed3d06d0c042af2825726ba27e1e9	155	PANTHER	PTHR46268	STRESS RESPONSE PROTEIN NHAX	2	149	1.9E-29	T	14-10-2022	-	-
Limosilactobacillus reuteri SD2112	GCF_000159455.2	WP_003671848.1	b32be5112d33dc4ac9d29b929af4f5f5	316	SUPERFAMILY	SSF55048	Probable ACP-binding domain of malonyl-CoA ACP transacylase	129	187	1.83E-9	T	14-10-2022	IPR016036	Malonyl-CoA ACP transacylase, ACP-binding	-	MetaCyc: PWY-1921|MetaCyc: PWY-2343|MetaCyc: PWY-361|MetaCyc: PWY-4381|MetaCyc: PWY-4801|MetaCyc: PWY-4922|MetaCyc: PWY-5048|MetaCyc: PWY-5135|MetaCyc: PWY-5139|MetaCyc: PWY-5142|MetaCyc: PWY-5147|MetaCyc: PWY-5268|MetaCyc: PWY-5284|MetaCyc: PWY-5292|MetaCyc: PWY-5307|MetaCyc: PWY-5313|MetaCyc: PWY-5353|MetaCyc: PWY-5366|MetaCyc: PWY-5367|MetaCyc: PWY-5400|MetaCyc: PWY-5437|MetaCyc: PWY-5473|Meta…
Limosilactobacillus reuteri SD2112	GCF_000159455.2	WP_003671848.1	b32be5112d33dc4ac9d29b929af4f5f5	316	Pfam	PF00698	Acyl transferase domain	6	281	3.6E-28	T	14-10-2022	IPR014043	Acyl transferase	-	MetaCyc: PWY-1921|MetaCyc: PWY-2343|MetaCyc: PWY-361|MetaCyc: PWY-4381|MetaCyc: PWY-4801|MetaCyc: PWY-4922|MetaCyc: PWY-5048|MetaCyc: PWY-5135|MetaCyc: PWY-5139|MetaCyc: PWY-5142|MetaCyc: PWY-5147|MetaCyc: PWY-5268|MetaCyc: PWY-5284|MetaCyc: PWY-5292|MetaCyc: PWY-5307|MetaCyc: PWY-5313|MetaCyc: PWY-5353|MetaCyc: PWY-5366|MetaCyc: PWY-5367|MetaCyc: PWY-5400|MetaCyc: PWY-5437|MetaCyc: PWY-5473|Meta…
Limosilactobacillus reuteri SD2112	GCF_000159455.2	WP_003671848.1	b32be5112d33dc4ac9d29b929af4f5f5	316	SUPERFAMILY	SSF52151	FabD/lysophospholipase-like	3	307	9.94E-48	T	14-10-2022	IPR016035	Acyl transferase/acyl hydrolase/lysophospholipase	-	MetaCyc: PWY-1121|MetaCyc: PWY-1921|MetaCyc: PWY-2343|MetaCyc: PWY-321|MetaCyc: PWY-361|MetaCyc: PWY-4381|MetaCyc: PWY-4801|MetaCyc: PWY-4922|MetaCyc: PWY-5048|MetaCyc: PWY-5135|MetaCyc: PWY-5139|MetaCyc: PWY-5142|MetaCyc: PWY-5147|MetaCyc: PWY-5268|MetaCyc: PWY-5284|MetaCyc: PWY-5292|MetaCyc: PWY-5307|MetaCyc: PWY-5313|MetaCyc: PWY-5353|MetaCyc: PWY-5366|MetaCyc: PWY-5367|MetaCyc: PWY-5400|MetaC…
Limosilactobacillus reuteri SD2112	GCF_000159455.2	WP_003671848.1	b32be5112d33dc4ac9d29b929af4f5f5	316	PANTHER	PTHR42681:SF1	MALONYL-COA-ACYL CARRIER PROTEIN TRANSACYLASE, MITOCHONDRIAL	5	309	3.2E-68	T	14-10-2022	-	-
Limosilactobacillus reuteri SD2112	GCF_000159455.2	WP_003671848.1	b32be5112d33dc4ac9d29b929af4f5f5	316	PANTHER	PTHR42681	MALONYL-COA-ACYL CARRIER PROTEIN TRANSACYLASE, MITOCHONDRIAL	5	309	3.2E-68	T	14-10-2022	-	-
Limosilactobacillus reuteri SD2112	GCF_000159455.2	WP_234053502.1	a8b0dc4334283bd25de163bda33c4490	171	SUPERFAMILY	SSF53098	Ribonuclease H-like	2	147	1.39E-18	T	14-10-2022	IPR012337	Ribonuclease H-like superfamily	-	MetaCyc: PWY-5509|MetaCyc: PWY-6269|MetaCyc: PWY-6289|MetaCyc: PWY-6322|MetaCyc: PWY-6462|MetaCyc: PWY-6463|MetaCyc: PWY-6626|MetaCyc: PWY-6682|MetaCyc: PWY-6689|MetaCyc: PWY-6749|MetaCyc: PWY-6841|MetaCyc: PWY-6955|MetaCyc: PWY-6998|MetaCyc: PWY-7127|MetaCyc: PWY-7419|MetaCyc: PWY-7529|MetaCyc: PWY-7706|MetaCyc: PWY-7719|MetaCyc: PWY-7735|MetaCyc: PWY-7737|MetaCyc: PWY-7769|MetaCyc: PWY-7815|Met…
Limosilactobacillus reuteri SD2112	GCF_000159455.2	WP_234053502.1	a8b0dc4334283bd25de163bda33c4490	171	PANTHER	PTHR10948	TRANSPOSASE	1	143	3.1E-30	T	14-10-2022	-	-
Limosilactobacillus reuteri SD2112	GCF_000159455.2	WP_035160256.1	56e9563d7aba274da37d581b070ebc60	342	Pfam	PF13439	Glycosyltransferase Family 4	46	142	3.8E-9	T	14-10-2022	IPR028098	Glycosyltransferase subfamily 4-like, N-terminal domain	-	MetaCyc: PWY-1901|MetaCyc: PWY-1961|MetaCyc: PWY-1981|MetaCyc: PWY-2021|MetaCyc: PWY-2881|MetaCyc: PWY-2901|MetaCyc: PWY-2902|MetaCyc: PWY-4421|MetaCyc: PWY-5067|MetaCyc: PWY-5094|MetaCyc: PWY-5105|MetaCyc: PWY-5129|MetaCyc: PWY-5139|MetaCyc: PWY-5160|MetaCyc: PWY-5161|MetaCyc: PWY-5268|MetaCyc: PWY-5284|MetaCyc: PWY-5286|MetaCyc: PWY-5310|MetaCyc: PWY-5312|MetaCyc: PWY-5313|MetaCyc: PWY-5320|Met…
Limosilactobacillus reuteri SD2112	GCF_000159455.2	WP_035160256.1	56e9563d7aba274da37d581b070ebc60	342	PANTHER	PTHR12526	GLYCOSYLTRANSFERASE	3	339	2.2E-71	T	14-10-2022	-	-
Limosilactobacillus reuteri SD2112	GCF_000159455.2	WP_035160256.1	56e9563d7aba274da37d581b070ebc60	342	PANTHER	PTHR12526:SF566	ALPHA-GALACTOSYLGLUCOSYLDIACYLGLYCEROL SYNTHASE	3	339	2.2E-71	T	14-10-2022	-	-
Limosilactobacillus reuteri SD2112	GCF_000159455.2	WP_035160256.1	56e9563d7aba274da37d581b070ebc60	342	Pfam	PF00534	Glycosyl transferases group 1	152	311	2.8E-16	T	14-10-2022	IPR001296	Glycosyl transferase, family 1	GO:0016757	MetaCyc: PWY-1901|MetaCyc: PWY-1961|MetaCyc: PWY-1981|MetaCyc: PWY-2021|MetaCyc: PWY-2723|MetaCyc: PWY-2881|MetaCyc: PWY-2901|MetaCyc: PWY-2902|MetaCyc: PWY-3801|MetaCyc: PWY-401|MetaCyc: PWY-4421|MetaCyc: PWY-5067|MetaCyc: PWY-5094|MetaCyc: PWY-5105|MetaCyc: PWY-5129|MetaCyc: PWY-5139|MetaCyc: PWY-5160|MetaCyc: PWY-5161|MetaCyc: PWY-5268|MetaCyc: PWY-5284|MetaCyc: PWY-5286|MetaCyc: PWY-5310|Meta…
Limosilactobacillus reuteri SD2112	GCF_000159455.2	WP_035160256.1	56e9563d7aba274da37d581b070ebc60	342	SUPERFAMILY	SSF53756	UDP-Glycosyltransferase/glycogen phosphorylase	3	335	2.46E-54	T	14-10-2022	-	-
Limosilactobacillus reuteri SD2112	GCF_000159455.2	WP_003670131.1	8b61eea6fcbc4d4cfa3e809b9b6a1a6b	213	PANTHER	PTHR15020	FLAVIN REDUCTASE-RELATED	1	211	5.1E-38	T	14-10-2022	-	-
Limosilactobacillus reuteri SD2112	GCF_000159455.2	WP_003670131.1	8b61eea6fcbc4d4cfa3e809b9b6a1a6b	213	Pfam	PF13460	NAD(P)H-binding	8	190	2.0E-35	T	14-10-2022	IPR016040	NAD(P)-binding domain	-	MetaCyc: PWY-1121|MetaCyc: PWY-1186|MetaCyc: PWY-2229|MetaCyc: PWY-2467|MetaCyc: PWY-2541|MetaCyc: PWY-2582|MetaCyc: PWY-2601|MetaCyc: PWY-3162|MetaCyc: PWY-321|MetaCyc: PWY-3261|MetaCyc: PWY-3722|MetaCyc: PWY-3821|MetaCyc: PWY-4821|MetaCyc: PWY-4861|MetaCyc: PWY-5061|MetaCyc: PWY-5064|MetaCyc: PWY-5086|MetaCyc: PWY-5101|MetaCyc: PWY-5271|MetaCyc: PWY-5283|MetaCyc: PWY-5287|MetaCyc: PWY-5292|Meta…
Limosilactobacillus reuteri SD2112	GCF_000159455.2	WP_003670131.1	8b61eea6fcbc4d4cfa3e809b9b6a1a6b	213	PANTHER	PTHR15020:SF38	UPF0659 PROTEIN YMR090W	1	211	5.1E-38	T	14-10-2022	-	-
Limosilactobacillus reuteri SD2112	GCF_000159455.2	WP_003670131.1	8b61eea6fcbc4d4cfa3e809b9b6a1a6b	213	SUPERFAMILY	SSF51735	NAD(P)-binding Rossmann-fold domains	1	201	8.78E-31	T	14-10-2022	IPR036291	NAD(P)-binding domain superfamily	-	MetaCyc: PWY-0|MetaCyc: PWY-1042|MetaCyc: PWY-1121|MetaCyc: PWY-1186|MetaCyc: PWY-1361|MetaCyc: PWY-1622|MetaCyc: PWY-1722|MetaCyc: PWY-1723|MetaCyc: PWY-1801|MetaCyc: PWY-181|MetaCyc: PWY-1881|MetaCyc: PWY-1921|MetaCyc: PWY-2161|MetaCyc: PWY-2181|MetaCyc: PWY-2201|MetaCyc: PWY-2221|MetaCyc: PWY-2229|MetaCyc: PWY-2261|MetaCyc: PWY-2301|MetaCyc: PWY-2343|MetaCyc: PWY-241|MetaCyc: PWY-2463|MetaCyc:…
Limosilactobacillus reuteri SD2112	GCF_000159455.2	WP_003671120.1	f3dd0db977d087b4c996f8da4bba9e75	190	PANTHER	PTHR21237:SF23	GRPE PROTEIN HOMOLOG, MITOCHONDRIAL	8	190	9.8E-45	T	14-10-2022	-	-
Limosilactobacillus reuteri SD2112	GCF_000159455.2	WP_003671120.1	f3dd0db977d087b4c996f8da4bba9e75	190	SUPERFAMILY	SSF58014	Coiled-coil domain of nucleotide exchange factor GrpE	39	133	5.49E-24	T	14-10-2022	IPR013805	GrpE nucleotide exchange factor, coiled-coil	-	Reactome: R-HSA-1268020
Limosilactobacillus reuteri SD2112	GCF_000159455.2	WP_003671120.1	f3dd0db977d087b4c996f8da4bba9e75	190	SUPERFAMILY	SSF51064	Head domain of nucleotide exchange factor GrpE	135	190	2.09E-16	T	14-10-2022	IPR009012	GrpE nucleotide exchange factor, head	GO:0006457	Reactome: R-HSA-1268020
Limosilactobacillus reuteri SD2112	GCF_000159455.2	WP_003671120.1	f3dd0db977d087b4c996f8da4bba9e75	190	Pfam	PF01025	GrpE	26	190	9.1E-51	T	14-10-2022	IPR000740	GrpE nucleotide exchange factor	GO:0000774|GO:0006457|GO:0042803|GO:0051087	Reactome: R-HSA-1268020
Limosilactobacillus reuteri SD2112	GCF_000159455.2	WP_003671120.1	f3dd0db977d087b4c996f8da4bba9e75	190	PANTHER	PTHR21237	GRPE PROTEIN	8	190	9.8E-45	T	14-10-2022	IPR000740	GrpE nucleotide exchange factor	GO:0000774|GO:0006457|GO:0042803|GO:0051087	Reactome: R-HSA-1268020
Limosilactobacillus reuteri SD2112	GCF_000159455.2	WP_003664541.1	11801d55b909e91a199923f576c10a12	60	SUPERFAMILY	SSF55129	Ribosomal protein L30p/L7e	1	59	1.57E-18	T	14-10-2022	IPR036919	Ribosomal protein L30, ferredoxin-like fold domain superfamily	-	Reactome: R-BTA-156827|Reactome: R-BTA-1799339|Reactome: R-BTA-72689|Reactome: R-BTA-72706|Reactome: R-BTA-975956|Reactome: R-BTA-975957|Reactome: R-CEL-156827|Reactome: R-CEL-1799339|Reactome: R-CEL-72689|Reactome: R-CEL-72706|Reactome: R-CEL-975956|Reactome: R-CEL-975957|Reactome: R-DDI-156827|Reactome: R-DDI-1799339|Reactome: R-DDI-72689|Reactome: R-DDI-72706|Reactome: R-DDI-975956|Reactome: R…
Limosilactobacillus reuteri SD2112	GCF_000159455.2	WP_003664541.1	11801d55b909e91a199923f576c10a12	60	Pfam	PF00327	Ribosomal protein L30p/L7e	4	54	5.2E-17	T	14-10-2022	IPR016082	Ribosomal protein L30, ferredoxin-like fold domain	-	Reactome: R-BTA-156827|Reactome: R-BTA-1799339|Reactome: R-BTA-72689|Reactome: R-BTA-72706|Reactome: R-BTA-975956|Reactome: R-BTA-975957|Reactome: R-CEL-156827|Reactome: R-CEL-1799339|Reactome: R-CEL-72689|Reactome: R-CEL-72706|Reactome: R-CEL-975956|Reactome: R-CEL-975957|Reactome: R-DDI-156827|Reactome: R-DDI-1799339|Reactome: R-DDI-72689|Reactome: R-DDI-72706|Reactome: R-DDI-975956|Reactome: R…
Limosilactobacillus reuteri SD2112	GCF_000159455.2	WP_003669758.1	375f4ff5fd73037ed3f202fa314b5aa0	217	Pfam	PF00300	Histidine phosphatase superfamily (branch 1)	6	216	9.1E-28	T	14-10-2022	IPR013078	Histidine phosphatase superfamily, clade-1	-	MetaCyc: PWY-1042|MetaCyc: PWY-1622|MetaCyc: PWY-2221|MetaCyc: PWY-3881|MetaCyc: PWY-4702|MetaCyc: PWY-5484|MetaCyc: PWY-5491|MetaCyc: PWY-5509|MetaCyc: PWY-5656|MetaCyc: PWY-5662|MetaCyc: PWY-5723|MetaCyc: PWY-6142|MetaCyc: PWY-6148|MetaCyc: PWY-6269|MetaCyc: PWY-6348|MetaCyc: PWY-6352|MetaCyc: PWY-6365|MetaCyc: PWY-6366|MetaCyc: PWY-6368|MetaCyc: PWY-6405|MetaCyc: PWY-6456|MetaCyc: PWY-6531|Met…
Limosilactobacillus reuteri SD2112	GCF_000159455.2	WP_003669758.1	375f4ff5fd73037ed3f202fa314b5aa0	217	PANTHER	PTHR48100	BROAD-SPECIFICITY PHOSPHATASE YOR283W-RELATED	2	213	1.2E-40	T	14-10-2022	-	-
Limosilactobacillus reuteri SD2112	GCF_000159455.2	WP_003669758.1	375f4ff5fd73037ed3f202fa314b5aa0	217	SUPERFAMILY	SSF53254	Phosphoglycerate mutase-like	1	216	4.42E-48	T	14-10-2022	IPR029033	Histidine phosphatase superfamily	-	MetaCyc: PWY-1042|MetaCyc: PWY-1622|MetaCyc: PWY-2221|MetaCyc: PWY-3881|MetaCyc: PWY-4702|MetaCyc: PWY-4781|MetaCyc: PWY-5381|MetaCyc: PWY-5484|MetaCyc: PWY-5491|MetaCyc: PWY-5509|MetaCyc: PWY-5656|MetaCyc: PWY-5662|MetaCyc: PWY-5695|MetaCyc: PWY-5723|MetaCyc: PWY-6142|MetaCyc: PWY-6148|MetaCyc: PWY-6269|MetaCyc: PWY-6348|MetaCyc: PWY-6352|MetaCyc: PWY-6364|MetaCyc: PWY-6365|MetaCyc: PWY-6366|Met…
Limosilactobacillus reuteri SD2112	GCF_000159455.2	WP_003669758.1	375f4ff5fd73037ed3f202fa314b5aa0	217	PANTHER	PTHR48100:SF9	PHOSPHOGLYCERATE MUTASE 2 PARALOG	2	213	1.2E-40	T	14-10-2022	-	-
Limosilactobacillus reuteri SD2112	GCF_000159455.2	WP_003670621.1	ebd5315d658fab25675b0595a9dc1b1f	319	SUPERFAMILY	SSF53448	Nucleotide-diphospho-sugar transferases	2	253	3.94E-33	T	14-10-2022	IPR029044	Nucleotide-diphospho-sugar transferases	-	MetaCyc: PWY-1001|MetaCyc: PWY-1061|MetaCyc: PWY-1269|MetaCyc: PWY-1901|MetaCyc: PWY-1961|MetaCyc: PWY-1981|MetaCyc: PWY-2021|MetaCyc: PWY-2881|MetaCyc: PWY-2901|MetaCyc: PWY-2902|MetaCyc: PWY-3801|MetaCyc: PWY-3861|MetaCyc: PWY-3881|MetaCyc: PWY-4421|MetaCyc: PWY-5067|MetaCyc: PWY-5094|MetaCyc: PWY-5105|MetaCyc: PWY-5129|MetaCyc: PWY-5139|MetaCyc: PWY-5160|MetaCyc: PWY-5161|MetaCyc: PWY-5198|Met…
Limosilactobacillus reuteri SD2112	GCF_000159455.2	WP_003670621.1	ebd5315d658fab25675b0595a9dc1b1f	319	PANTHER	PTHR48090:SF7	RFBJ PROTEIN	3	297	1.0E-55	T	14-10-2022	-	-
Limosilactobacillus reuteri SD2112	GCF_000159455.2	WP_003670621.1	ebd5315d658fab25675b0595a9dc1b1f	319	PANTHER	PTHR48090	UNDECAPRENYL-PHOSPHATE 4-DEOXY-4-FORMAMIDO-L-ARABINOSE TRANSFERASE-RELATED	3	297	1.0E-55	T	14-10-2022	-	-
Limosilactobacillus reuteri SD2112	GCF_000159455.2	WP_003670621.1	ebd5315d658fab25675b0595a9dc1b1f	319	Pfam	PF00535	Glycosyl transferase family 2	6	164	7.2E-21	T	14-10-2022	IPR001173	Glycosyltransferase 2-like	-	MetaCyc: PWY-1001|MetaCyc: PWY-1901|MetaCyc: PWY-1961|MetaCyc: PWY-1981|MetaCyc: PWY-2021|MetaCyc: PWY-2881|MetaCyc: PWY-2901|MetaCyc: PWY-2902|MetaCyc: PWY-4421|MetaCyc: PWY-5094|MetaCyc: PWY-5105|MetaCyc: PWY-5129|MetaCyc: PWY-5139|MetaCyc: PWY-5160|MetaCyc: PWY-5161|MetaCyc: PWY-5268|MetaCyc: PWY-5284|MetaCyc: PWY-5286|MetaCyc: PWY-5310|MetaCyc: PWY-5312|MetaCyc: PWY-5313|MetaCyc: PWY-5320|Met…
Limosilactobacillus reuteri SD2112	GCF_000159455.2	WP_035160300.1	987580db71b93e9f0a17a38b1a977ac9	234	SUPERFAMILY	SSF100950	NagB/RpiA/CoA transferase-like	1	233	8.37E-79	T	14-10-2022	IPR037171	NagB/RpiA transferase-like	-	MetaCyc: PWY-1861|MetaCyc: PWY-2201|MetaCyc: PWY-2361|MetaCyc: PWY-2942|MetaCyc: PWY-3841|MetaCyc: PWY-4361|MetaCyc: PWY-5022|MetaCyc: PWY-5514|MetaCyc: PWY-5532|MetaCyc: PWY-5536|MetaCyc: PWY-5676|MetaCyc: PWY-5677|MetaCyc: PWY-5707|MetaCyc: PWY-5723|MetaCyc: PWY-5794|MetaCyc: PWY-6038|MetaCyc: PWY-6060|MetaCyc: PWY-6185|MetaCyc: PWY-6588|MetaCyc: PWY-6644|MetaCyc: PWY-6855|MetaCyc: PWY-6906|Met…
Limosilactobacillus reuteri SD2112	GCF_000159455.2	WP_035160300.1	987580db71b93e9f0a17a38b1a977ac9	234	PANTHER	PTHR11280:SF5	GLUCOSAMINE-6-PHOSPHATE ISOMERASE	1	233	3.2E-64	T	14-10-2022	-	-
Limosilactobacillus reuteri SD2112	GCF_000159455.2	WP_035160300.1	987580db71b93e9f0a17a38b1a977ac9	234	Pfam	PF01182	Glucosamine-6-phosphate isomerases/6-phosphogluconolactonase	27	220	5.2E-14	T	14-10-2022	IPR006148	Glucosamine/galactosamine-6-phosphate isomerase	GO:0005975	MetaCyc: PWY-2942|MetaCyc: PWY-5514|MetaCyc: PWY-6855|MetaCyc: PWY-6906|MetaCyc: PWY-7006|MetaCyc: PWY-7077|MetaCyc: PWY-7268|MetaCyc: PWY-7357|MetaCyc: PWY-7395|MetaCyc: PWY-7512|MetaCyc: PWY-7621|MetaCyc: PWY-7770|MetaCyc: PWY-8004|MetaCyc: PWY-8037|Reactome: R-CEL-70171|Reactome: R-CEL-71336|Reactome: R-DDI-70171|Reactome: R-DDI-71336|Reactome: R-DME-70171|Reactome: R-DME-71336|Reactome: R-HSA…
Limosilactobacillus reuteri SD2112	GCF_000159455.2	WP_035160300.1	987580db71b93e9f0a17a38b1a977ac9	234	PANTHER	PTHR11280	GLUCOSAMINE-6-PHOSPHATE ISOMERASE	1	233	3.2E-64	T	14-10-2022	IPR004547	Glucosamine-6-phosphate isomerase	GO:0004342|GO:0006044	MetaCyc: PWY-2942|MetaCyc: PWY-5514|MetaCyc: PWY-6855|MetaCyc: PWY-6906|MetaCyc: PWY-7006|MetaCyc: PWY-7077|MetaCyc: PWY-7357|MetaCyc: PWY-7395|MetaCyc: PWY-7512|MetaCyc: PWY-7621|MetaCyc: PWY-7770|MetaCyc: PWY-8037|Reactome: R-CEL-70171|Reactome: R-DDI-70171|Reactome: R-DME-70171|Reactome: R-HSA-70171|Reactome: R-MMU-70171|Reactome: R-XTR-70171
Limosilactobacillus reuteri SD2112	GCF_000159455.2	WP_003670588.1	20b169e38b8501cd3f13d4b0bd8054aa	250	PANTHER	PTHR30050	CHROMOSOMAL REPLICATION INITIATOR PROTEIN DNAA	4	239	2.1E-58	T	14-10-2022	-	-
Limosilactobacillus reuteri SD2112	GCF_000159455.2	WP_003670588.1	20b169e38b8501cd3f13d4b0bd8054aa	250	PANTHER	PTHR30050:SF4	ATP-BINDING PROTEIN RV3427C IN INSERTION SEQUENCE-RELATED	4	239	2.1E-58	T	14-10-2022	-	-
Limosilactobacillus reuteri SD2112	GCF_000159455.2	WP_003670588.1	20b169e38b8501cd3f13d4b0bd8054aa	250	Pfam	PF01695	IstB-like ATP binding protein	10	241	2.8E-77	T	14-10-2022	IPR002611	IstB-like ATP-binding protein	GO:0005524	-
Limosilactobacillus reuteri SD2112	GCF_000159455.2	WP_003670588.1	20b169e38b8501cd3f13d4b0bd8054aa	250	SUPERFAMILY	SSF52540	P-loop containing nucleoside triphosphate hydrolases	64	226	9.55E-28	T	14-10-2022	IPR027417	P-loop containing nucleoside triphosphate hydrolase	-	MetaCyc: PWY-102|MetaCyc: PWY-1061|MetaCyc: PWY-1187|MetaCyc: PWY-1281|MetaCyc: PWY-1722|MetaCyc: PWY-181|MetaCyc: PWY-2083|MetaCyc: PWY-2161|MetaCyc: PWY-2201|MetaCyc: PWY-2681|MetaCyc: PWY-2781|MetaCyc: PWY-2821|MetaCyc: PWY-3542|MetaCyc: PWY-361|MetaCyc: PWY-3841|MetaCyc: PWY-3961|MetaCyc: PWY-4021|MetaCyc: PWY-4061|MetaCyc: PWY-4161|MetaCyc: PWY-4621|MetaCyc: PWY-4801|MetaCyc: PWY-4922|MetaCy…
Limosilactobacillus reuteri SD2112	GCF_000159455.2	WP_003670547.1	389b1455b8fbacafeaa28a47a6e1f0a6	457	PANTHER	PTHR32472:SF10	DNA REPAIR PROTEIN RADA-LIKE PROTEIN	1	452	2.1E-162	T	14-10-2022	-	-
Limosilactobacillus reuteri SD2112	GCF_000159455.2	WP_003670547.1	389b1455b8fbacafeaa28a47a6e1f0a6	457	PANTHER	PTHR32472	DNA REPAIR PROTEIN RADA	1	452	2.1E-162	T	14-10-2022	-	-
Limosilactobacillus reuteri SD2112	GCF_000159455.2	WP_003670547.1	389b1455b8fbacafeaa28a47a6e1f0a6	457	Pfam	PF13481	AAA domain	64	222	1.6E-15	T	14-10-2022	-	-
Limosilactobacillus reuteri SD2112	GCF_000159455.2	WP_003670547.1	389b1455b8fbacafeaa28a47a6e1f0a6	457	Pfam	PF18073	Rubredoxin metal binding domain	8	35	2.8E-14	T	14-10-2022	IPR041166	LapB, rubredoxin metal binding domain	-	MetaCyc: PWY-7250
Limosilactobacillus reuteri SD2112	GCF_000159455.2	WP_003670547.1	389b1455b8fbacafeaa28a47a6e1f0a6	457	SUPERFAMILY	SSF54211	Ribosomal protein S5 domain 2-like	255	457	4.17E-41	T	14-10-2022	IPR020568	Ribosomal protein S5 domain 2-type fold	-	MetaCyc: PWY-1723|MetaCyc: PWY-1861|MetaCyc: PWY-3821|MetaCyc: PWY-4|MetaCyc: PWY-4841|MetaCyc: PWY-5443|MetaCyc: PWY-5971|MetaCyc: PWY-5973|MetaCyc: PWY-5989|MetaCyc: PWY-6|MetaCyc: PWY-6148|MetaCyc: PWY-6163|MetaCyc: PWY-6174|MetaCyc: PWY-6282|MetaCyc: PWY-6317|MetaCyc: PWY-6478|MetaCyc: PWY-6519|MetaCyc: PWY-6527|MetaCyc: PWY-6654|MetaCyc: PWY-702|MetaCyc: PWY-7250|MetaCyc: PWY-7388|MetaCyc: P…
Limosilactobacillus reuteri SD2112	GCF_000159455.2	WP_003670547.1	389b1455b8fbacafeaa28a47a6e1f0a6	457	Pfam	PF13541	Subunit ChlI of Mg-chelatase	363	430	8.1E-10	T	14-10-2022	-	-
Limosilactobacillus reuteri SD2112	GCF_000159455.2	WP_003670547.1	389b1455b8fbacafeaa28a47a6e1f0a6	457	SUPERFAMILY	SSF52540	P-loop containing nucleoside triphosphate hydrolases	69	292	7.28E-51	T	14-10-2022	IPR027417	P-loop containing nucleoside triphosphate hydrolase	-	MetaCyc: PWY-102|MetaCyc: PWY-1061|MetaCyc: PWY-1187|MetaCyc: PWY-1281|MetaCyc: PWY-1722|MetaCyc: PWY-181|MetaCyc: PWY-2083|MetaCyc: PWY-2161|MetaCyc: PWY-2201|MetaCyc: PWY-2681|MetaCyc: PWY-2781|MetaCyc: PWY-2821|MetaCyc: PWY-3542|MetaCyc: PWY-361|MetaCyc: PWY-3841|MetaCyc: PWY-3961|MetaCyc: PWY-4021|MetaCyc: PWY-4061|MetaCyc: PWY-4161|MetaCyc: PWY-4621|MetaCyc: PWY-4801|MetaCyc: PWY-4922|MetaCy…
Limosilactobacillus reuteri SD2112	GCF_000159455.2	WP_013923799.1	dcbe91509f24038e0ed9a412df7ce37e	376	Pfam	PF13936	Helix-turn-helix domain	18	61	7.7E-16	T	14-10-2022	IPR025246	Transposase IS30-like HTH domain	-	-
Limosilactobacillus reuteri SD2112	GCF_000159455.2	WP_013923799.1	dcbe91509f24038e0ed9a412df7ce37e	376	PANTHER	PTHR10948	TRANSPOSASE	18	346	3.6E-50	T	14-10-2022	-	-
Limosilactobacillus reuteri SD2112	GCF_000159455.2	WP_013923799.1	dcbe91509f24038e0ed9a412df7ce37e	376	SUPERFAMILY	SSF53098	Ribonuclease H-like	207	352	8.8E-18	T	14-10-2022	IPR012337	Ribonuclease H-like superfamily	-	MetaCyc: PWY-5509|MetaCyc: PWY-6269|MetaCyc: PWY-6289|MetaCyc: PWY-6322|MetaCyc: PWY-6462|MetaCyc: PWY-6463|MetaCyc: PWY-6626|MetaCyc: PWY-6682|MetaCyc: PWY-6689|MetaCyc: PWY-6749|MetaCyc: PWY-6841|MetaCyc: PWY-6955|MetaCyc: PWY-6998|MetaCyc: PWY-7127|MetaCyc: PWY-7419|MetaCyc: PWY-7529|MetaCyc: PWY-7706|MetaCyc: PWY-7719|MetaCyc: PWY-7735|MetaCyc: PWY-7737|MetaCyc: PWY-7769|MetaCyc: PWY-7815|Met…
Limosilactobacillus reuteri SD2112	GCF_000159455.2	WP_003669785.1	e1a1681248909f396d91f742f827f54f	254	Pfam	PF00005	ABC transporter	26	181	7.5E-28	T	14-10-2022	IPR003439	ABC transporter-like, ATP-binding domain	GO:0005524	MetaCyc: PWY-4061|MetaCyc: PWY-5757|MetaCyc: PWY-6147|MetaCyc: PWY-6383|MetaCyc: PWY-6409|MetaCyc: PWY-6502|MetaCyc: PWY-6797|MetaCyc: PWY-6842|MetaCyc: PWY-6972|MetaCyc: PWY-7206|MetaCyc: PWY-7250|MetaCyc: PWY-7399|MetaCyc: PWY-7419|MetaCyc: PWY-7539|MetaCyc: PWY-7719|MetaCyc: PWY-7805|MetaCyc: PWY-7807|MetaCyc: PWY-7815|MetaCyc: PWY-7816|MetaCyc: PWY-7821|MetaCyc: PWY-7884|MetaCyc: PWY-8167|Met…
Limosilactobacillus reuteri SD2112	GCF_000159455.2	WP_003669785.1	e1a1681248909f396d91f742f827f54f	254	SUPERFAMILY	SSF52540	P-loop containing nucleoside triphosphate hydrolases	4	239	1.3E-48	T	14-10-2022	IPR027417	P-loop containing nucleoside triphosphate hydrolase	-	MetaCyc: PWY-102|MetaCyc: PWY-1061|MetaCyc: PWY-1187|MetaCyc: PWY-1281|MetaCyc: PWY-1722|MetaCyc: PWY-181|MetaCyc: PWY-2083|MetaCyc: PWY-2161|MetaCyc: PWY-2201|MetaCyc: PWY-2681|MetaCyc: PWY-2781|MetaCyc: PWY-2821|MetaCyc: PWY-3542|MetaCyc: PWY-361|MetaCyc: PWY-3841|MetaCyc: PWY-3961|MetaCyc: PWY-4021|MetaCyc: PWY-4061|MetaCyc: PWY-4161|MetaCyc: PWY-4621|MetaCyc: PWY-4801|MetaCyc: PWY-4922|MetaCy…
Limosilactobacillus reuteri SD2112	GCF_000159455.2	WP_003669785.1	e1a1681248909f396d91f742f827f54f	254	PANTHER	PTHR42788	TAURINE IMPORT ATP-BINDING PROTEIN-RELATED	6	253	4.5E-84	T	14-10-2022	-	-
Limosilactobacillus reuteri SD2112	GCF_000159455.2	WP_003669785.1	e1a1681248909f396d91f742f827f54f	254	PANTHER	PTHR42788:SF12	ABC TRANSPORTER, ATP-BINDING PROTEIN-RELATED	6	253	4.5E-84	T	14-10-2022	-	-
Limosilactobacillus reuteri SD2112	GCF_000159455.2	WP_013923901.1	b7f3198e00f71070486a5cbf450e1615	391	Pfam	PF07690	Major Facilitator Superfamily	16	260	1.5E-20	T	14-10-2022	IPR011701	Major facilitator superfamily	GO:0022857|GO:0055085	Reactome: R-BTA-196757|Reactome: R-BTA-352230|Reactome: R-BTA-428643|Reactome: R-BTA-917937|Reactome: R-CEL-189451|Reactome: R-CEL-210500|Reactome: R-CEL-264642|Reactome: R-CEL-2672351|Reactome: R-CEL-428643|Reactome: R-CEL-8856825|Reactome: R-CEL-8856828|Reactome: R-CEL-917937|Reactome: R-DME-1660661|Reactome: R-DME-264642|Reactome: R-DME-2672351|Reactome: R-DME-428643|Reactome: R-DME-8856825|Re…
Limosilactobacillus reuteri SD2112	GCF_000159455.2	WP_013923901.1	b7f3198e00f71070486a5cbf450e1615	391	SUPERFAMILY	SSF103473	MFS general substrate transporter	10	383	1.24E-48	T	14-10-2022	IPR036259	MFS transporter superfamily	-	MetaCyc: PWY-5129|MetaCyc: PWY-6322|MetaCyc: PWY-6369|MetaCyc: PWY-6626|MetaCyc: PWY-6682|MetaCyc: PWY-6955|MetaCyc: PWY-7077|MetaCyc: PWY-7321|MetaCyc: PWY-7740|MetaCyc: PWY-7769|MetaCyc: PWY-7884|MetaCyc: PWY-7886|MetaCyc: PWY-7948|MetaCyc: PWY-7975|MetaCyc: PWY-8129|Reactome: R-BTA-112311|Reactome: R-BTA-181430|Reactome: R-BTA-189200|Reactome: R-BTA-196757|Reactome: R-BTA-2161517|Reactome: R-B…
Limosilactobacillus reuteri SD2112	GCF_000159455.2	WP_013923901.1	b7f3198e00f71070486a5cbf450e1615	391	PANTHER	PTHR23531	QUINOLENE RESISTANCE PROTEIN NORA	1	382	1.8E-57	T	14-10-2022	-	-
Limosilactobacillus reuteri SD2112	GCF_000159455.2	WP_003665847.1	de65ee6e28f8292a2a415026d95501db	63	PANTHER	PTHR21109	MITOCHONDRIAL 28S RIBOSOMAL PROTEIN S21	1	60	4.2E-22	T	14-10-2022	IPR001911	Ribosomal protein S21	GO:0003735|GO:0005840|GO:0006412	Reactome: R-HSA-5368286|Reactome: R-HSA-5389840|Reactome: R-HSA-5419276|Reactome: R-MMU-5389840|Reactome: R-MMU-5419276
Limosilactobacillus reuteri SD2112	GCF_000159455.2	WP_003665847.1	de65ee6e28f8292a2a415026d95501db	63	Pfam	PF01165	Ribosomal protein S21	5	56	1.5E-21	T	14-10-2022	IPR001911	Ribosomal protein S21	GO:0003735|GO:0005840|GO:0006412	Reactome: R-HSA-5368286|Reactome: R-HSA-5389840|Reactome: R-HSA-5419276|Reactome: R-MMU-5389840|Reactome: R-MMU-5419276
Limosilactobacillus reuteri SD2112	GCF_000159455.2	WP_003665847.1	de65ee6e28f8292a2a415026d95501db	63	PANTHER	PTHR21109:SF15	30S RIBOSOMAL PROTEIN S21	1	60	4.2E-22	T	14-10-2022	-	-
Limosilactobacillus reuteri SD2112	GCF_000159455.2	WP_003671088.1	541657de78b5821e4809dde84c337121	503	Pfam	PF00528	Binding-protein-dependent transport system inner membrane component	318	500	5.7E-22	T	14-10-2022	IPR000515	ABC transporter type 1, transmembrane domain MetI-like	GO:0016020|GO:0055085	MetaCyc: PWY-5668|MetaCyc: PWY-6350|MetaCyc: PWY-6385|MetaCyc: PWY-6804|MetaCyc: PWY-7404|MetaCyc: PWY-7467|MetaCyc: PWY-7815|MetaCyc: PWY-7816|MetaCyc: PWY-7817|MetaCyc: PWY-7818|MetaCyc: PWY-7819|MetaCyc: PWY-7820|MetaCyc: PWY-7981|Reactome: R-CEL-210991|Reactome: R-CEL-445355|Reactome: R-CEL-4641262|Reactome: R-HSA-1222538
Limosilactobacillus reuteri SD2112	GCF_000159455.2	WP_003671088.1	541657de78b5821e4809dde84c337121	503	SUPERFAMILY	SSF161098	MetI-like	297	488	1.7E-49	T	14-10-2022	IPR035906	MetI-like superfamily	-	Reactome: R-HSA-1222538
Limosilactobacillus reuteri SD2112	GCF_000159455.2	WP_003671088.1	541657de78b5821e4809dde84c337121	503	SUPERFAMILY	SSF53850	Periplasmic binding protein-like II	12	278	3.11E-55	T	14-10-2022	-	-
Limosilactobacillus reuteri SD2112	GCF_000159455.2	WP_003671088.1	541657de78b5821e4809dde84c337121	503	PANTHER	PTHR30614	MEMBRANE COMPONENT OF AMINO ACID ABC TRANSPORTER	289	501	2.5E-80	T	14-10-2022	IPR043429	ABC transporter membrane protein permease protein ArtM/GltK/GlnP/TcyL/YhdX-like	GO:0016020|GO:0055085	-
Limosilactobacillus reuteri SD2112	GCF_000159455.2	WP_003671088.1	541657de78b5821e4809dde84c337121	503	PANTHER	PTHR30614:SF20	GLUTAMINE TRANSPORT SYSTEM PERMEASE PROTEIN GLNP	289	501	2.5E-80	T	14-10-2022	-	-
Limosilactobacillus reuteri SD2112	GCF_000159455.2	WP_003671088.1	541657de78b5821e4809dde84c337121	503	Pfam	PF00497	Bacterial extracellular solute-binding proteins, family 3	59	277	5.4E-48	T	14-10-2022	IPR001638	Solute-binding protein family 3/N-terminal domain of MltF	-	MetaCyc: PWY-3462|MetaCyc: PWY-7432|Reactome: R-CEL-204005|Reactome: R-CEL-399710|Reactome: R-CEL-438066|Reactome: R-CEL-5694530
Limosilactobacillus reuteri SD2112	GCF_000159455.2	WP_003672012.1	f4606e2b76ca6beb565bbd9eddc723cd	219	SUPERFAMILY	SSF116734	DNA methylase specificity domain	22	219	1.59E-9	T	14-10-2022	-	-
Limosilactobacillus reuteri SD2112	GCF_000159455.2	WP_003672390.1	77af7a4832ebe7295a407ca1aa1c8d09	463	PANTHER	PTHR43243	INNER MEMBRANE TRANSPORTER YGJI-RELATED	7	397	2.7E-116	T	14-10-2022	-	-
Limosilactobacillus reuteri SD2112	GCF_000159455.2	WP_003672390.1	77af7a4832ebe7295a407ca1aa1c8d09	463	PANTHER	PTHR43243	INNER MEMBRANE TRANSPORTER YGJI-RELATED	405	457	2.7E-116	T	14-10-2022	-	-
Limosilactobacillus reuteri SD2112	GCF_000159455.2	WP_003672390.1	77af7a4832ebe7295a407ca1aa1c8d09	463	Pfam	PF13520	Amino acid permease	29	424	4.0E-58	T	14-10-2022	IPR002293	Amino acid/polyamine transporter I	GO:0016020|GO:0022857|GO:0055085	Reactome: R-DRE-210991|Reactome: R-DRE-352230|Reactome: R-HSA-210991|Reactome: R-HSA-352230|Reactome: R-HSA-5619113|Reactome: R-HSA-5660862|Reactome: R-HSA-5660883|Reactome: R-HSA-71240|Reactome: R-MMU-210991|Reactome: R-MMU-352230|Reactome: R-MMU-71240|Reactome: R-RNO-210991|Reactome: R-RNO-352230|Reactome: R-RNO-71240|Reactome: R-SCE-352230|Reactome: R-XTR-210991|Reactome: R-XTR-352230
Limosilactobacillus reuteri SD2112	GCF_000159455.2	WP_003664558.1	8fe19ad6ffcedbd7ad9f66ca2b7ed945	115	PANTHER	PTHR13501	CHLOROPLAST 50S RIBOSOMAL PROTEIN L22-RELATED	7	114	3.4E-36	T	14-10-2022	IPR005727	Ribosomal protein L22, bacterial/chloroplast-type	GO:0003735|GO:0006412|GO:0015934	Reactome: R-DME-5389840|Reactome: R-DME-5419276|Reactome: R-HSA-5368286|Reactome: R-HSA-5389840|Reactome: R-HSA-5419276|Reactome: R-MMU-5389840|Reactome: R-MMU-5419276|Reactome: R-RNO-5389840|Reactome: R-RNO-5419276|Reactome: R-XTR-5389840|Reactome: R-XTR-5419276
Limosilactobacillus reuteri SD2112	GCF_000159455.2	WP_003664558.1	8fe19ad6ffcedbd7ad9f66ca2b7ed945	115	Pfam	PF00237	Ribosomal protein L22p/L17e	10	113	3.5E-36	T	14-10-2022	IPR001063	Ribosomal protein L22/L17	GO:0003735|GO:0005840|GO:0006412	Reactome: R-CEL-156827|Reactome: R-CEL-1799339|Reactome: R-CEL-72689|Reactome: R-CEL-72706|Reactome: R-CEL-975956|Reactome: R-CEL-975957|Reactome: R-DDI-156827|Reactome: R-DDI-1799339|Reactome: R-DDI-72689|Reactome: R-DDI-72706|Reactome: R-DDI-975956|Reactome: R-DDI-975957|Reactome: R-DME-156827|Reactome: R-DME-1799339|Reactome: R-DME-5389840|Reactome: R-DME-5419276|Reactome: R-DME-72689|Reactome…
Limosilactobacillus reuteri SD2112	GCF_000159455.2	WP_003664558.1	8fe19ad6ffcedbd7ad9f66ca2b7ed945	115	SUPERFAMILY	SSF54843	Ribosomal protein L22	6	115	3.79E-43	T	14-10-2022	IPR036394	Ribosomal protein L22/L17 superfamily	GO:0003735|GO:0005840|GO:0006412	Reactome: R-CEL-156827|Reactome: R-CEL-1799339|Reactome: R-CEL-72689|Reactome: R-CEL-72706|Reactome: R-CEL-975956|Reactome: R-CEL-975957|Reactome: R-DDI-156827|Reactome: R-DDI-1799339|Reactome: R-DDI-72689|Reactome: R-DDI-72706|Reactome: R-DDI-975956|Reactome: R-DDI-975957|Reactome: R-DME-156827|Reactome: R-DME-1799339|Reactome: R-DME-5389840|Reactome: R-DME-5419276|Reactome: R-DME-72689|Reactome…
Limosilactobacillus reuteri SD2112	GCF_000159455.2	WP_004562262.1	c4c36b59abe904da805065f0339e8df9	774	SUPERFAMILY	SSF52540	P-loop containing nucleoside triphosphate hydrolases	426	545	8.47E-6	T	14-10-2022	IPR027417	P-loop containing nucleoside triphosphate hydrolase	-	MetaCyc: PWY-102|MetaCyc: PWY-1061|MetaCyc: PWY-1187|MetaCyc: PWY-1281|MetaCyc: PWY-1722|MetaCyc: PWY-181|MetaCyc: PWY-2083|MetaCyc: PWY-2161|MetaCyc: PWY-2201|MetaCyc: PWY-2681|MetaCyc: PWY-2781|MetaCyc: PWY-2821|MetaCyc: PWY-3542|MetaCyc: PWY-361|MetaCyc: PWY-3841|MetaCyc: PWY-3961|MetaCyc: PWY-4021|MetaCyc: PWY-4061|MetaCyc: PWY-4161|MetaCyc: PWY-4621|MetaCyc: PWY-4801|MetaCyc: PWY-4922|MetaCy…
Limosilactobacillus reuteri SD2112	GCF_000159455.2	WP_003670882.1	839a0eec3448b888dc4665c931d972f3	258	Pfam	PF08032	RNA 2'-O ribose methyltransferase substrate binding	34	96	2.1E-7	T	14-10-2022	IPR013123	RNA 2-O ribose methyltransferase, substrate binding	GO:0008168	MetaCyc: PWY-1061|MetaCyc: PWY-2083|MetaCyc: PWY-3542|MetaCyc: PWY-4021|MetaCyc: PWY-4161|MetaCyc: PWY-5059|MetaCyc: PWY-5105|MetaCyc: PWY-5209|MetaCyc: PWY-5287|MetaCyc: PWY-5301|MetaCyc: PWY-5305|MetaCyc: PWY-5479|MetaCyc: PWY-5665|MetaCyc: PWY-5729|MetaCyc: PWY-5748|MetaCyc: PWY-5765|MetaCyc: PWY-5773|MetaCyc: PWY-5846|MetaCyc: PWY-5883|MetaCyc: PWY-5975|MetaCyc: PWY-5987|MetaCyc: PWY-601|Meta…
Limosilactobacillus reuteri SD2112	GCF_000159455.2	WP_003670882.1	839a0eec3448b888dc4665c931d972f3	258	Pfam	PF00588	SpoU rRNA Methylase family	113	251	1.4E-31	T	14-10-2022	IPR001537	tRNA/rRNA methyltransferase, SpoU type	GO:0003723|GO:0006396|GO:0008173	MetaCyc: PWY-1061|MetaCyc: PWY-2083|MetaCyc: PWY-3542|MetaCyc: PWY-4021|MetaCyc: PWY-4161|MetaCyc: PWY-5059|MetaCyc: PWY-5105|MetaCyc: PWY-5209|MetaCyc: PWY-5287|MetaCyc: PWY-5301|MetaCyc: PWY-5305|MetaCyc: PWY-5479|MetaCyc: PWY-5665|MetaCyc: PWY-5729|MetaCyc: PWY-5748|MetaCyc: PWY-5765|MetaCyc: PWY-5773|MetaCyc: PWY-5846|MetaCyc: PWY-5883|MetaCyc: PWY-5975|MetaCyc: PWY-5987|MetaCyc: PWY-601|Meta…
Limosilactobacillus reuteri SD2112	GCF_000159455.2	WP_003670882.1	839a0eec3448b888dc4665c931d972f3	258	SUPERFAMILY	SSF75217	alpha/beta knot	89	255	1.31E-38	T	14-10-2022	IPR029028	Alpha/beta knot methyltransferases	-	MetaCyc: PWY-1061|MetaCyc: PWY-2083|MetaCyc: PWY-3542|MetaCyc: PWY-4021|MetaCyc: PWY-4161|MetaCyc: PWY-5059|MetaCyc: PWY-5105|MetaCyc: PWY-5209|MetaCyc: PWY-5287|MetaCyc: PWY-5301|MetaCyc: PWY-5305|MetaCyc: PWY-5479|MetaCyc: PWY-5665|MetaCyc: PWY-5729|MetaCyc: PWY-5748|MetaCyc: PWY-5765|MetaCyc: PWY-5773|MetaCyc: PWY-5846|MetaCyc: PWY-5883|MetaCyc: PWY-5975|MetaCyc: PWY-5987|MetaCyc: PWY-601|Meta…
Limosilactobacillus reuteri SD2112	GCF_000159455.2	WP_003670882.1	839a0eec3448b888dc4665c931d972f3	258	PANTHER	PTHR43191	RRNA METHYLTRANSFERASE 3,	1	254	8.0E-75	T	14-10-2022	-	-
Limosilactobacillus reuteri SD2112	GCF_000159455.2	WP_003670882.1	839a0eec3448b888dc4665c931d972f3	258	SUPERFAMILY	SSF55315	L30e-like	3	99	7.77E-23	T	14-10-2022	IPR029064	50S ribosomal protein L30e-like	-	MetaCyc: PWY-1061|MetaCyc: PWY-2083|MetaCyc: PWY-3542|MetaCyc: PWY-4021|MetaCyc: PWY-4161|MetaCyc: PWY-5059|MetaCyc: PWY-5105|MetaCyc: PWY-5209|MetaCyc: PWY-5287|MetaCyc: PWY-5301|MetaCyc: PWY-5305|MetaCyc: PWY-5479|MetaCyc: PWY-5665|MetaCyc: PWY-5729|MetaCyc: PWY-5748|MetaCyc: PWY-5765|MetaCyc: PWY-5773|MetaCyc: PWY-5846|MetaCyc: PWY-5883|MetaCyc: PWY-5975|MetaCyc: PWY-5987|MetaCyc: PWY-601|Meta…
Limosilactobacillus reuteri SD2112	GCF_000159455.2	WP_003670882.1	839a0eec3448b888dc4665c931d972f3	258	PANTHER	PTHR43191:SF4	RNA METHYLASE-RELATED	1	254	8.0E-75	T	14-10-2022	-	-
Limosilactobacillus reuteri SD2112	GCF_000159455.2	WP_003669957.1	2678d81e91dece2ea0f7a3c0aa730474	236	Pfam	PF02602	Uroporphyrinogen-III synthase HemD	41	217	3.7E-9	T	14-10-2022	IPR003754	Tetrapyrrole biosynthesis, uroporphyrinogen III synthase	GO:0004852|GO:0033014	MetaCyc: PWY-5188|MetaCyc: PWY-5189|Reactome: R-HSA-189451|Reactome: R-MMU-189451|Reactome: R-SCE-189451|Reactome: R-SPO-189451
Limosilactobacillus reuteri SD2112	GCF_000159455.2	WP_003669957.1	2678d81e91dece2ea0f7a3c0aa730474	236	SUPERFAMILY	SSF69618	HemD-like	1	220	4.19E-15	T	14-10-2022	IPR036108	Tetrapyrrole biosynthesis, uroporphyrinogen III synthase superfamily	GO:0004852|GO:0033014	MetaCyc: PWY-5188|MetaCyc: PWY-5189|Reactome: R-HSA-189451|Reactome: R-MMU-189451|Reactome: R-SCE-189451|Reactome: R-SPO-189451
Limosilactobacillus reuteri SD2112	GCF_000159455.2	WP_003670447.1	b1e22d47f051bb6392a27745c08429d9	212	SUPERFAMILY	SSF109604	HD-domain/PDEase-like	3	188	1.0E-33	T	14-10-2022	-	-
Limosilactobacillus reuteri SD2112	GCF_000159455.2	WP_003670447.1	b1e22d47f051bb6392a27745c08429d9	212	Pfam	PF12917	HD containing hydrolase-like enzyme	6	188	3.2E-48	T	14-10-2022	IPR022971	5'-deoxynucleotidase YfbR	-	-
Limosilactobacillus reuteri SD2112	GCF_000159455.2	WP_035159987.1	fc48291b8e144ecc4b8344068c5bff62	277	Pfam	PF00106	short chain dehydrogenase	15	206	9.6E-56	T	14-10-2022	IPR002347	Short-chain dehydrogenase/reductase SDR	GO:0016491	MetaCyc: PWY-1121|MetaCyc: PWY-1186|MetaCyc: PWY-1361|MetaCyc: PWY-2503|MetaCyc: PWY-2541|MetaCyc: PWY-2582|MetaCyc: PWY-2601|MetaCyc: PWY-282|MetaCyc: PWY-3061|MetaCyc: PWY-3162|MetaCyc: PWY-321|MetaCyc: PWY-3261|MetaCyc: PWY-361|MetaCyc: PWY-3722|MetaCyc: PWY-3841|MetaCyc: PWY-4101|MetaCyc: PWY-481|MetaCyc: PWY-5057|MetaCyc: PWY-5068|MetaCyc: PWY-5076|MetaCyc: PWY-5078|MetaCyc: PWY-5079|MetaCyc…
Limosilactobacillus reuteri SD2112	GCF_000159455.2	WP_035159987.1	fc48291b8e144ecc4b8344068c5bff62	277	SUPERFAMILY	SSF51735	NAD(P)-binding Rossmann-fold domains	10	267	1.23E-67	T	14-10-2022	IPR036291	NAD(P)-binding domain superfamily	-	MetaCyc: PWY-0|MetaCyc: PWY-1042|MetaCyc: PWY-1121|MetaCyc: PWY-1186|MetaCyc: PWY-1361|MetaCyc: PWY-1622|MetaCyc: PWY-1722|MetaCyc: PWY-1723|MetaCyc: PWY-1801|MetaCyc: PWY-181|MetaCyc: PWY-1881|MetaCyc: PWY-1921|MetaCyc: PWY-2161|MetaCyc: PWY-2181|MetaCyc: PWY-2201|MetaCyc: PWY-2221|MetaCyc: PWY-2229|MetaCyc: PWY-2261|MetaCyc: PWY-2301|MetaCyc: PWY-2343|MetaCyc: PWY-241|MetaCyc: PWY-2463|MetaCyc:…
Limosilactobacillus reuteri SD2112	GCF_000159455.2	WP_035159987.1	fc48291b8e144ecc4b8344068c5bff62	277	PANTHER	PTHR44196	DEHYDROGENASE/REDUCTASE SDR FAMILY MEMBER 7B	3	266	5.6E-59	T	14-10-2022	-	-
Limosilactobacillus reuteri SD2112	GCF_000159455.2	WP_041816966.1	acf98e713bbee72d3f708fd715db31d1	458	Pfam	PF00665	Integrase core domain	296	393	1.9E-13	T	14-10-2022	IPR001584	Integrase, catalytic core	GO:0015074	MetaCyc: PWY-6322|MetaCyc: PWY-6626|MetaCyc: PWY-6749|MetaCyc: PWY-6955|MetaCyc: PWY-6998|MetaCyc: PWY-7127|MetaCyc: PWY-7419|MetaCyc: PWY-7529|MetaCyc: PWY-7706|MetaCyc: PWY-7719|MetaCyc: PWY-7735|MetaCyc: PWY-7737|MetaCyc: PWY-7769|MetaCyc: PWY-7884|MetaCyc: PWY-7888|MetaCyc: PWY-7904|MetaCyc: PWY-8117|MetaCyc: PWY-8179|Reactome: R-HSA-162585|Reactome: R-HSA-162588|Reactome: R-HSA-162592|Reacto…
Limosilactobacillus reuteri SD2112	GCF_000159455.2	WP_041816966.1	acf98e713bbee72d3f708fd715db31d1	458	Pfam	PF13333	Integrase core domain	402	455	3.9E-8	T	14-10-2022	IPR001584	Integrase, catalytic core	GO:0015074	MetaCyc: PWY-6322|MetaCyc: PWY-6626|MetaCyc: PWY-6749|MetaCyc: PWY-6955|MetaCyc: PWY-6998|MetaCyc: PWY-7127|MetaCyc: PWY-7419|MetaCyc: PWY-7529|MetaCyc: PWY-7706|MetaCyc: PWY-7719|MetaCyc: PWY-7735|MetaCyc: PWY-7737|MetaCyc: PWY-7769|MetaCyc: PWY-7884|MetaCyc: PWY-7888|MetaCyc: PWY-7904|MetaCyc: PWY-8117|MetaCyc: PWY-8179|Reactome: R-HSA-162585|Reactome: R-HSA-162588|Reactome: R-HSA-162592|Reacto…
Limosilactobacillus reuteri SD2112	GCF_000159455.2	WP_041816966.1	acf98e713bbee72d3f708fd715db31d1	458	SUPERFAMILY	SSF53098	Ribonuclease H-like	289	451	1.5E-27	T	14-10-2022	IPR012337	Ribonuclease H-like superfamily	-	MetaCyc: PWY-5509|MetaCyc: PWY-6269|MetaCyc: PWY-6289|MetaCyc: PWY-6322|MetaCyc: PWY-6462|MetaCyc: PWY-6463|MetaCyc: PWY-6626|MetaCyc: PWY-6682|MetaCyc: PWY-6689|MetaCyc: PWY-6749|MetaCyc: PWY-6841|MetaCyc: PWY-6955|MetaCyc: PWY-6998|MetaCyc: PWY-7127|MetaCyc: PWY-7419|MetaCyc: PWY-7529|MetaCyc: PWY-7706|MetaCyc: PWY-7719|MetaCyc: PWY-7735|MetaCyc: PWY-7737|MetaCyc: PWY-7769|MetaCyc: PWY-7815|Met…
Limosilactobacillus reuteri SD2112	GCF_000159455.2	WP_041816966.1	acf98e713bbee72d3f708fd715db31d1	458	PANTHER	PTHR46889	TRANSPOSASE INSF FOR INSERTION SEQUENCE IS3B-RELATED	177	456	3.2E-48	T	14-10-2022	-	-
Limosilactobacillus reuteri SD2112	GCF_000159455.2	WP_041816966.1	acf98e713bbee72d3f708fd715db31d1	458	SUPERFAMILY	SSF48295	TrpR-like	3	53	4.92E-6	T	14-10-2022	IPR010921	Trp repressor/replication initiator	GO:0043565	-
Limosilactobacillus reuteri SD2112	GCF_000159455.2	WP_041816966.1	acf98e713bbee72d3f708fd715db31d1	458	SUPERFAMILY	SSF48295	TrpR-like	37	117	8.89E-12	T	14-10-2022	IPR010921	Trp repressor/replication initiator	GO:0043565	-
Limosilactobacillus reuteri SD2112	GCF_000159455.2	WP_041816966.1	acf98e713bbee72d3f708fd715db31d1	458	Pfam	PF13518	Helix-turn-helix domain	62	115	2.1E-8	T	14-10-2022	-	-
Limosilactobacillus reuteri SD2112	GCF_000159455.2	WP_041816966.1	acf98e713bbee72d3f708fd715db31d1	458	Pfam	PF13276	HTH-like domain	207	268	6.7E-15	T	14-10-2022	IPR025948	HTH-like domain	-	-
Limosilactobacillus reuteri SD2112	GCF_000159455.2	WP_003670842.1	4cb6e406a4478896220aa8c16427c8a3	203	Pfam	PF04650	YSIRK type signal peptide	16	40	1.7E-11	T	14-10-2022	IPR005877	YSIRK Gram-positive signal peptide	-	MetaCyc: PWY-6803|MetaCyc: PWY-6857|MetaCyc: PWY-6902|MetaCyc: PWY-7822|MetaCyc: PWY-7883|MetaCyc: PWY-8051|MetaCyc: PWY-8119|MetaCyc: PWY-822
Limosilactobacillus reuteri SD2112	GCF_000159455.2	WP_003670462.1	5ade4a9ccbd0f1e1c280d52eee4b3180	118	PANTHER	PTHR37309	SLR0284 PROTEIN	1	113	2.3E-20	T	14-10-2022	IPR007165	Mycobacterial 4 TMS phage holin, superfamily IV	-	-
Limosilactobacillus reuteri SD2112	GCF_000159455.2	WP_003670462.1	5ade4a9ccbd0f1e1c280d52eee4b3180	118	Pfam	PF04020	Mycobacterial 4 TMS phage holin, superfamily IV	1	110	1.8E-24	T	14-10-2022	IPR007165	Mycobacterial 4 TMS phage holin, superfamily IV	-	-
Limosilactobacillus reuteri SD2112	GCF_000159455.2	WP_013923835.1	8c9b1f351132e6662f11ce09f2cd295e	443	PANTHER	PTHR33498	TRANSPOSASE FOR INSERTION SEQUENCE ELEMENT IS1557	5	420	1.9E-65	T	14-10-2022	-	-
Limosilactobacillus reuteri SD2112	GCF_000159455.2	WP_013923835.1	8c9b1f351132e6662f11ce09f2cd295e	443	Pfam	PF14690	zinc-finger of transposase IS204/IS1001/IS1096/IS1165	43	86	1.4E-7	T	14-10-2022	IPR029261	Transposase IS204/IS1001/IS1096/IS1165, zinc-finger	-	-
Limosilactobacillus reuteri SD2112	GCF_000159455.2	WP_013923835.1	8c9b1f351132e6662f11ce09f2cd295e	443	Pfam	PF13542	Helix-turn-helix domain of transposase family ISL3	100	146	7.9E-7	T	14-10-2022	IPR032877	Transposase IS204/IS1001/IS1096/IS1165, helix-turn-helix domain	-	-
Limosilactobacillus reuteri SD2112	GCF_000159455.2	WP_013923835.1	8c9b1f351132e6662f11ce09f2cd295e	443	Pfam	PF01610	Transposase	166	415	1.3E-53	T	14-10-2022	IPR002560	Transposase IS204/IS1001/IS1096/IS1165, DDE domain	-	MetaCyc: PWY-7884
Limosilactobacillus reuteri SD2112	GCF_000159455.2	WP_003672373.1	f9a955a369e0bb6e68ede706d0c0950d	434	PANTHER	PTHR13779	WERNER HELICASE-INTERACTING PROTEIN 1 FAMILY MEMBER	3	405	1.0E-143	T	14-10-2022	-	-
Limosilactobacillus reuteri SD2112	GCF_000159455.2	WP_003672373.1	f9a955a369e0bb6e68ede706d0c0950d	434	SUPERFAMILY	SSF52540	P-loop containing nucleoside triphosphate hydrolases	3	219	2.36E-40	T	14-10-2022	IPR027417	P-loop containing nucleoside triphosphate hydrolase	-	MetaCyc: PWY-102|MetaCyc: PWY-1061|MetaCyc: PWY-1187|MetaCyc: PWY-1281|MetaCyc: PWY-1722|MetaCyc: PWY-181|MetaCyc: PWY-2083|MetaCyc: PWY-2161|MetaCyc: PWY-2201|MetaCyc: PWY-2681|MetaCyc: PWY-2781|MetaCyc: PWY-2821|MetaCyc: PWY-3542|MetaCyc: PWY-361|MetaCyc: PWY-3841|MetaCyc: PWY-3961|MetaCyc: PWY-4021|MetaCyc: PWY-4061|MetaCyc: PWY-4161|MetaCyc: PWY-4621|MetaCyc: PWY-4801|MetaCyc: PWY-4922|MetaCy…
Limosilactobacillus reuteri SD2112	GCF_000159455.2	WP_003672373.1	f9a955a369e0bb6e68ede706d0c0950d	434	Pfam	PF16193	AAA C-terminal domain	174	252	1.4E-24	T	14-10-2022	IPR032423	AAA C-terminal domain	-	MetaCyc: PWY-5757|MetaCyc: PWY-6147|MetaCyc: PWY-6383|MetaCyc: PWY-6502|MetaCyc: PWY-6797|MetaCyc: PWY-7206|MetaCyc: PWY-7419|MetaCyc: PWY-7539|MetaCyc: PWY-7719|MetaCyc: PWY-7821
Limosilactobacillus reuteri SD2112	GCF_000159455.2	WP_003672373.1	f9a955a369e0bb6e68ede706d0c0950d	434	Pfam	PF00004	ATPase family associated with various cellular activities (AAA)	42	143	3.1E-16	T	14-10-2022	IPR003959	ATPase, AAA-type, core	GO:0005524|GO:0016887	MetaCyc: PWY-5757|MetaCyc: PWY-6147|MetaCyc: PWY-6383|MetaCyc: PWY-6409|MetaCyc: PWY-6502|MetaCyc: PWY-6797|MetaCyc: PWY-7206|MetaCyc: PWY-7250|MetaCyc: PWY-7419|MetaCyc: PWY-7539|MetaCyc: PWY-7719|MetaCyc: PWY-7821|MetaCyc: PWY-7884|MetaCyc: PWY-8119|Reactome: R-BTA-6798695|Reactome: R-CEL-110320|Reactome: R-CEL-1234176|Reactome: R-CEL-1236978|Reactome: R-CEL-187577|Reactome: R-CEL-195253|Reacto…
Limosilactobacillus reuteri SD2112	GCF_000159455.2	WP_003672373.1	f9a955a369e0bb6e68ede706d0c0950d	434	SUPERFAMILY	SSF48019	post-AAA+ oligomerization domain-like	238	420	1.59E-71	T	14-10-2022	IPR008921	DNA polymerase III, clamp loader complex, gamma/delta/delta subunit, C-terminal	GO:0003677|GO:0006260	MetaCyc: PWY-5757|MetaCyc: PWY-6147|MetaCyc: PWY-6383|MetaCyc: PWY-6502|MetaCyc: PWY-6797|MetaCyc: PWY-7206|MetaCyc: PWY-7419|MetaCyc: PWY-7539|MetaCyc: PWY-7719|MetaCyc: PWY-7821|Reactome: R-BTA-110312|Reactome: R-BTA-110320|Reactome: R-BTA-176187|Reactome: R-BTA-5656169|Reactome: R-CEL-110320|Reactome: R-CEL-5696400|Reactome: R-CEL-6782135|Reactome: R-CEL-6782210|Reactome: R-CEL-69091|Reactome:…
Limosilactobacillus reuteri SD2112	GCF_000159455.2	WP_003672373.1	f9a955a369e0bb6e68ede706d0c0950d	434	Pfam	PF12002	MgsA AAA+ ATPase C terminal	253	415	1.1E-64	T	14-10-2022	IPR021886	MgsA AAA+ ATPase C-terminal	-	MetaCyc: PWY-5757|MetaCyc: PWY-6147|MetaCyc: PWY-6383|MetaCyc: PWY-6502|MetaCyc: PWY-6797|MetaCyc: PWY-7206|MetaCyc: PWY-7419|MetaCyc: PWY-7539|MetaCyc: PWY-7719|MetaCyc: PWY-7821
Limosilactobacillus reuteri SD2112	GCF_000159455.2	WP_003671987.1	f3a6a927687e11bdb1b3fa95b120f12b	223	SUPERFAMILY	SSF52096	ClpP/crotonase	4	179	5.72E-46	T	14-10-2022	IPR029045	ClpP/crotonase-like domain superfamily	-	MetaCyc: PWY-1361|MetaCyc: PWY-2229|MetaCyc: PWY-2467|MetaCyc: PWY-3061|MetaCyc: PWY-3385|MetaCyc: PWY-361|MetaCyc: PWY-3941|MetaCyc: PWY-4381|MetaCyc: PWY-4801|MetaCyc: PWY-4922|MetaCyc: PWY-5|MetaCyc: PWY-5048|MetaCyc: PWY-5061|MetaCyc: PWY-5109|MetaCyc: PWY-5113|MetaCyc: PWY-5136|MetaCyc: PWY-5137|MetaCyc: PWY-5138|MetaCyc: PWY-5139|MetaCyc: PWY-5163|MetaCyc: PWY-5177|MetaCyc: PWY-5268|MetaCyc…
Limosilactobacillus reuteri SD2112	GCF_000159455.2	WP_003671987.1	f3a6a927687e11bdb1b3fa95b120f12b	223	PANTHER	PTHR10381:SF63	ATP-DEPENDENT CLP PROTEASE PROTEOLYTIC SUBUNIT	48	180	1.7E-37	T	14-10-2022	-	-
Limosilactobacillus reuteri SD2112	GCF_000159455.2	WP_003671987.1	f3a6a927687e11bdb1b3fa95b120f12b	223	Pfam	PF00574	Clp protease	26	176	5.4E-35	T	14-10-2022	IPR023562	Clp protease proteolytic subunit /Translocation-enhancing protein TepA	-	MetaCyc: PWY-7884
Limosilactobacillus reuteri SD2112	GCF_000159455.2	WP_003671987.1	f3a6a927687e11bdb1b3fa95b120f12b	223	PANTHER	PTHR10381	ATP-DEPENDENT CLP PROTEASE PROTEOLYTIC SUBUNIT	48	180	1.7E-37	T	14-10-2022	IPR023562	Clp protease proteolytic subunit /Translocation-enhancing protein TepA	-	MetaCyc: PWY-7884
Limosilactobacillus reuteri SD2112	GCF_000159455.2	WP_003671869.1	70634a19a1fadee0da2e6207e051224a	405	SUPERFAMILY	SSF63882	MoeA N-terminal region -like	5	178	2.75E-46	T	14-10-2022	IPR036135	MoeA, N-terminal and linker domain superfamily	GO:0032324	MetaCyc: PWY-8167|MetaCyc: PWY-8171|Reactome: R-DDI-947581|Reactome: R-DME-947581|Reactome: R-HSA-947581|Reactome: R-MMU-947581|Reactome: R-RNO-947581
Limosilactobacillus reuteri SD2112	GCF_000159455.2	WP_003671869.1	70634a19a1fadee0da2e6207e051224a	405	Pfam	PF00994	Probable molybdopterin binding domain	182	318	6.8E-20	T	14-10-2022	IPR001453	MoaB/Mog domain	-	MetaCyc: PWY-6167|MetaCyc: PWY-6168|MetaCyc: PWY-6823|MetaCyc: PWY-7761|MetaCyc: PWY-8167|MetaCyc: PWY-8171|Reactome: R-CEL-196843|Reactome: R-DDI-947581|Reactome: R-DME-947581|Reactome: R-DRE-196843|Reactome: R-HSA-196843|Reactome: R-HSA-947581|Reactome: R-MMU-196843|Reactome: R-MMU-947581|Reactome: R-RNO-947581
Limosilactobacillus reuteri SD2112	GCF_000159455.2	WP_003671869.1	70634a19a1fadee0da2e6207e051224a	405	SUPERFAMILY	SSF53218	Molybdenum cofactor biosynthesis proteins	179	323	1.7E-34	T	14-10-2022	IPR036425	MoaB/Mog-like domain superfamily	-	MetaCyc: PWY-6167|MetaCyc: PWY-6168|MetaCyc: PWY-6823|MetaCyc: PWY-7761|MetaCyc: PWY-8167|MetaCyc: PWY-8171|Reactome: R-CEL-196843|Reactome: R-DDI-947581|Reactome: R-DME-947581|Reactome: R-DRE-196843|Reactome: R-HSA-196843|Reactome: R-HSA-947581|Reactome: R-MMU-196843|Reactome: R-MMU-947581|Reactome: R-RNO-947581
Limosilactobacillus reuteri SD2112	GCF_000159455.2	WP_003671869.1	70634a19a1fadee0da2e6207e051224a	405	Pfam	PF03454	MoeA C-terminal region (domain IV)	331	402	1.2E-10	T	14-10-2022	IPR005111	MoeA, C-terminal, domain IV	GO:0032324	MetaCyc: PWY-8167|MetaCyc: PWY-8171|Reactome: R-DDI-947581|Reactome: R-DME-947581|Reactome: R-HSA-947581|Reactome: R-MMU-947581|Reactome: R-RNO-947581
Limosilactobacillus reuteri SD2112	GCF_000159455.2	WP_003671869.1	70634a19a1fadee0da2e6207e051224a	405	Pfam	PF03453	MoeA N-terminal region (domain I and II)	8	169	1.1E-36	T	14-10-2022	IPR005110	MoeA, N-terminal and linker domain	GO:0032324	MetaCyc: PWY-8167|MetaCyc: PWY-8171|Reactome: R-DDI-947581|Reactome: R-DME-947581|Reactome: R-HSA-947581|Reactome: R-MMU-947581|Reactome: R-RNO-947581
Limosilactobacillus reuteri SD2112	GCF_000159455.2	WP_003671869.1	70634a19a1fadee0da2e6207e051224a	405	PANTHER	PTHR10192	MOLYBDOPTERIN BIOSYNTHESIS PROTEIN	6	402	8.9E-90	T	14-10-2022	IPR038987	Molybdopterin biosynthesis protein MoeA-like	-	MetaCyc: PWY-8167|MetaCyc: PWY-8171|Reactome: R-DDI-947581|Reactome: R-DME-947581|Reactome: R-HSA-947581|Reactome: R-MMU-947581|Reactome: R-RNO-947581
Limosilactobacillus reuteri SD2112	GCF_000159455.2	WP_003671869.1	70634a19a1fadee0da2e6207e051224a	405	SUPERFAMILY	SSF63867	MoeA C-terminal domain-like	329	402	4.06E-12	T	14-10-2022	IPR036688	MoeA, C-terminal, domain IV superfamily	GO:0032324	MetaCyc: PWY-8167|MetaCyc: PWY-8171|Reactome: R-DDI-947581|Reactome: R-DME-947581|Reactome: R-HSA-947581|Reactome: R-MMU-947581|Reactome: R-RNO-947581
Limosilactobacillus reuteri SD2112	GCF_000159455.2	WP_003669877.1	8bd45da260f4618e7d0d8926687c29da	241	Pfam	PF03483	B3/4 domain	69	208	1.3E-23	T	14-10-2022	IPR005146	B3/B4 tRNA-binding domain	GO:0003723|GO:0004826	Reactome: R-HSA-379716
Limosilactobacillus reuteri SD2112	GCF_000159455.2	WP_003669877.1	8bd45da260f4618e7d0d8926687c29da	241	SUPERFAMILY	SSF56037	PheT/TilS domain	53	228	5.49E-33	T	14-10-2022	-	-
Limosilactobacillus reuteri SD2112	GCF_000159455.2	WP_003669877.1	8bd45da260f4618e7d0d8926687c29da	241	PANTHER	PTHR39209	-	25	224	1.3E-44	T	14-10-2022	-	-
Limosilactobacillus reuteri SD2112	GCF_000159455.2	WP_003671951.1	8e1d4710c3820b5c72036b422fe37b03	437	SUPERFAMILY	SSF53244	MurD-like peptide ligases, peptide-binding domain	299	435	2.01E-22	T	14-10-2022	IPR036615	Mur ligase, C-terminal domain superfamily	GO:0005524|GO:0009058|GO:0016874	MetaCyc: PWY-2161|MetaCyc: PWY-6289|MetaCyc: PWY-6374|MetaCyc: PWY-6378|MetaCyc: PWY-6379|MetaCyc: PWY-6386|MetaCyc: PWY-6387|MetaCyc: PWY-6409|MetaCyc: PWY-6574|MetaCyc: PWY-6614|MetaCyc: PWY-7052|MetaCyc: PWY-7400|MetaCyc: PWY-7510|MetaCyc: PWY-7532|MetaCyc: PWY-7533|MetaCyc: PWY-7542|MetaCyc: PWY-7543|MetaCyc: PWY-7549|MetaCyc: PWY-7555|MetaCyc: PWY-7556|MetaCyc: PWY-7561|MetaCyc: PWY-7563|Met…
Limosilactobacillus reuteri SD2112	GCF_000159455.2	WP_003671951.1	8e1d4710c3820b5c72036b422fe37b03	437	Pfam	PF08245	Mur ligase middle domain	46	273	1.0E-16	T	14-10-2022	IPR013221	Mur ligase, central	GO:0005524|GO:0009058	MetaCyc: PWY-2161|MetaCyc: PWY-5196|MetaCyc: PWY-5265|MetaCyc: PWY-6289|MetaCyc: PWY-6374|MetaCyc: PWY-6378|MetaCyc: PWY-6379|MetaCyc: PWY-6386|MetaCyc: PWY-6387|MetaCyc: PWY-6409|MetaCyc: PWY-6471|MetaCyc: PWY-6574|MetaCyc: PWY-6614|MetaCyc: PWY-7052|MetaCyc: PWY-7400|MetaCyc: PWY-7510|MetaCyc: PWY-7532|MetaCyc: PWY-7533|MetaCyc: PWY-7542|MetaCyc: PWY-7543|MetaCyc: PWY-7549|MetaCyc: PWY-7555|Met…
Limosilactobacillus reuteri SD2112	GCF_000159455.2	WP_003671951.1	8e1d4710c3820b5c72036b422fe37b03	437	SUPERFAMILY	SSF53623	MurD-like peptide ligases, catalytic domain	3	299	2.04E-89	T	14-10-2022	IPR036565	Mur-like, catalytic domain superfamily	GO:0005524|GO:0009058	MetaCyc: PWY-2161|MetaCyc: PWY-5196|MetaCyc: PWY-5265|MetaCyc: PWY-6289|MetaCyc: PWY-6374|MetaCyc: PWY-6378|MetaCyc: PWY-6379|MetaCyc: PWY-6386|MetaCyc: PWY-6387|MetaCyc: PWY-6409|MetaCyc: PWY-6471|MetaCyc: PWY-6574|MetaCyc: PWY-6614|MetaCyc: PWY-7052|MetaCyc: PWY-7400|MetaCyc: PWY-7510|MetaCyc: PWY-7532|MetaCyc: PWY-7533|MetaCyc: PWY-7542|MetaCyc: PWY-7543|MetaCyc: PWY-7549|MetaCyc: PWY-7555|Met…
Limosilactobacillus reuteri SD2112	GCF_000159455.2	WP_003671951.1	8e1d4710c3820b5c72036b422fe37b03	437	PANTHER	PTHR11136:SF0	DIHYDROFOLATE SYNTHETASE-RELATED	14	434	1.7E-104	T	14-10-2022	-	-
Limosilactobacillus reuteri SD2112	GCF_000159455.2	WP_003671951.1	8e1d4710c3820b5c72036b422fe37b03	437	PANTHER	PTHR11136	FOLYLPOLYGLUTAMATE SYNTHASE-RELATED	14	434	1.7E-104	T	14-10-2022	IPR001645	Folylpolyglutamate synthetase	GO:0004326|GO:0005524|GO:0009396	MetaCyc: PWY-2161|MetaCyc: PWY-6614|Reactome: R-CEL-196757|Reactome: R-DDI-196757|Reactome: R-HSA-196757|Reactome: R-MMU-196757|Reactome: R-SCE-196757|Reactome: R-SPO-196757
Limosilactobacillus reuteri SD2112	GCF_000159455.2	WP_003671951.1	8e1d4710c3820b5c72036b422fe37b03	437	Pfam	PF02875	Mur ligase family, glutamate ligase domain	299	362	2.1E-5	T	14-10-2022	IPR004101	Mur ligase, C-terminal	GO:0005524|GO:0009058|GO:0016874	MetaCyc: PWY-2161|MetaCyc: PWY-6289|MetaCyc: PWY-6374|MetaCyc: PWY-6378|MetaCyc: PWY-6379|MetaCyc: PWY-6386|MetaCyc: PWY-6387|MetaCyc: PWY-6409|MetaCyc: PWY-6574|MetaCyc: PWY-6614|MetaCyc: PWY-7052|MetaCyc: PWY-7400|MetaCyc: PWY-7510|MetaCyc: PWY-7532|MetaCyc: PWY-7533|MetaCyc: PWY-7542|MetaCyc: PWY-7543|MetaCyc: PWY-7549|MetaCyc: PWY-7555|MetaCyc: PWY-7556|MetaCyc: PWY-7561|MetaCyc: PWY-7563|Met…
Limosilactobacillus reuteri SD2112	GCF_000159455.2	WP_004562318.1	5ce9757b49ba7fdbf1d829346b8bebc7	348	PANTHER	PTHR43665	ISOPENTENYL-DIPHOSPHATE DELTA-ISOMERASE	2	346	4.4E-100	T	14-10-2022	IPR011179	Isopentenyl-diphosphate delta-isomerase, FMN-dependent	GO:0004452|GO:0008299|GO:0010181	MetaCyc: PWY-5123|MetaCyc: PWY-6174|MetaCyc: PWY-6383|MetaCyc: PWY-6859|MetaCyc: PWY-7102|MetaCyc: PWY-7391|MetaCyc: PWY-7524|MetaCyc: PWY-7560|MetaCyc: PWY-8125|MetaCyc: PWY-922
Limosilactobacillus reuteri SD2112	GCF_000159455.2	WP_004562318.1	5ce9757b49ba7fdbf1d829346b8bebc7	348	Pfam	PF01070	FMN-dependent dehydrogenase	155	329	1.2E-20	T	14-10-2022	IPR000262	FMN-dependent dehydrogenase	GO:0016491	MetaCyc: PWY-1501|MetaCyc: PWY-181|MetaCyc: PWY-5123|MetaCyc: PWY-5458|MetaCyc: PWY-6174|MetaCyc: PWY-6383|MetaCyc: PWY-6859|MetaCyc: PWY-7102|MetaCyc: PWY-7391|MetaCyc: PWY-7524|MetaCyc: PWY-7560|MetaCyc: PWY-8125|MetaCyc: PWY-922|Reactome: R-BTA-390918|Reactome: R-DDI-389661|Reactome: R-DDI-390918|Reactome: R-DDI-9033241|Reactome: R-HSA-389661|Reactome: R-HSA-390918|Reactome: R-HSA-9033241|Reac…
Limosilactobacillus reuteri SD2112	GCF_000159455.2	WP_004562318.1	5ce9757b49ba7fdbf1d829346b8bebc7	348	SUPERFAMILY	SSF51395	FMN-linked oxidoreductases	27	346	1.1E-69	T	14-10-2022	-	-
Limosilactobacillus reuteri SD2112	GCF_000159455.2	WP_003665344.1	7719aa8dc7a3ff9225c2accdd3939665	432	Pfam	PF00709	Adenylosuccinate synthetase	4	421	4.3E-179	T	14-10-2022	IPR001114	Adenylosuccinate synthetase	GO:0004019|GO:0005525|GO:0006164	MetaCyc: PWY-7219|Reactome: R-BTA-73817|Reactome: R-CEL-73817|Reactome: R-DDI-73817|Reactome: R-DME-73817|Reactome: R-DRE-73817|Reactome: R-GGA-421203|Reactome: R-HSA-73817|Reactome: R-MMU-73817|Reactome: R-PFA-73817|Reactome: R-SCE-73817|Reactome: R-SPO-73817|Reactome: R-XTR-73817
Limosilactobacillus reuteri SD2112	GCF_000159455.2	WP_003665344.1	7719aa8dc7a3ff9225c2accdd3939665	432	PANTHER	PTHR11846	ADENYLOSUCCINATE SYNTHETASE	3	421	8.7E-167	T	14-10-2022	IPR001114	Adenylosuccinate synthetase	GO:0004019|GO:0005525|GO:0006164	MetaCyc: PWY-7219|Reactome: R-BTA-73817|Reactome: R-CEL-73817|Reactome: R-DDI-73817|Reactome: R-DME-73817|Reactome: R-DRE-73817|Reactome: R-GGA-421203|Reactome: R-HSA-73817|Reactome: R-MMU-73817|Reactome: R-PFA-73817|Reactome: R-SCE-73817|Reactome: R-SPO-73817|Reactome: R-XTR-73817
Limosilactobacillus reuteri SD2112	GCF_000159455.2	WP_003665344.1	7719aa8dc7a3ff9225c2accdd3939665	432	SUPERFAMILY	SSF52540	P-loop containing nucleoside triphosphate hydrolases	1	427	2.12E-172	T	14-10-2022	IPR027417	P-loop containing nucleoside triphosphate hydrolase	-	MetaCyc: PWY-102|MetaCyc: PWY-1061|MetaCyc: PWY-1187|MetaCyc: PWY-1281|MetaCyc: PWY-1722|MetaCyc: PWY-181|MetaCyc: PWY-2083|MetaCyc: PWY-2161|MetaCyc: PWY-2201|MetaCyc: PWY-2681|MetaCyc: PWY-2781|MetaCyc: PWY-2821|MetaCyc: PWY-3542|MetaCyc: PWY-361|MetaCyc: PWY-3841|MetaCyc: PWY-3961|MetaCyc: PWY-4021|MetaCyc: PWY-4061|MetaCyc: PWY-4161|MetaCyc: PWY-4621|MetaCyc: PWY-4801|MetaCyc: PWY-4922|MetaCy…
Limosilactobacillus reuteri SD2112	GCF_000159455.2	WP_003669974.1	24738c15d21166863e96760d3e6e525c	243	Pfam	PF00392	Bacterial regulatory proteins, gntR family	6	67	2.9E-13	T	14-10-2022	IPR000524	Transcription regulator HTH, GntR	GO:0003700|GO:0006355	-
Limosilactobacillus reuteri SD2112	GCF_000159455.2	WP_003669974.1	24738c15d21166863e96760d3e6e525c	243	Pfam	PF07702	UTRA domain	95	230	6.9E-28	T	14-10-2022	IPR011663	UbiC transcription regulator-associated	GO:0003677|GO:0006355	-
Limosilactobacillus reuteri SD2112	GCF_000159455.2	WP_003669974.1	24738c15d21166863e96760d3e6e525c	243	PANTHER	PTHR44846	-	6	237	2.9E-47	T	14-10-2022	-	-
Limosilactobacillus reuteri SD2112	GCF_000159455.2	WP_003669974.1	24738c15d21166863e96760d3e6e525c	243	SUPERFAMILY	SSF64288	Chorismate lyase-like	55	238	1.0E-40	T	14-10-2022	IPR028978	Chorismate pyruvate-lyase/UbiC transcription regulator-associated domain superfamily	-	MetaCyc: PWY-5755|MetaCyc: PWY-5870|MetaCyc: PWY-6148|MetaCyc: PWY-7742|MetaCyc: PWY-7745|MetaCyc: PWY-7929|MetaCyc: PWY-7934|MetaCyc: PWY-7935
Limosilactobacillus reuteri SD2112	GCF_000159455.2	WP_003669974.1	24738c15d21166863e96760d3e6e525c	243	SUPERFAMILY	SSF46785	Winged helix DNA-binding domain	5	71	4.63E-15	T	14-10-2022	IPR036390	Winged helix DNA-binding domain superfamily	-	MetaCyc: PWY-1061|MetaCyc: PWY-1121|MetaCyc: PWY-1186|MetaCyc: PWY-2002|MetaCyc: PWY-2083|MetaCyc: PWY-2181|MetaCyc: PWY-2229|MetaCyc: PWY-2321|MetaCyc: PWY-2467|MetaCyc: PWY-2681|MetaCyc: PWY-3385|MetaCyc: PWY-3542|MetaCyc: PWY-3581|MetaCyc: PWY-361|MetaCyc: PWY-3901|MetaCyc: PWY-4021|MetaCyc: PWY-4061|MetaCyc: PWY-4161|MetaCyc: PWY-4201|MetaCyc: PWY-4801|MetaCyc: PWY-4922|MetaCyc: PWY-5024|Meta…
Limosilactobacillus reuteri SD2112	GCF_000159455.2	WP_003669974.1	24738c15d21166863e96760d3e6e525c	243	PANTHER	PTHR44846:SF5	HTH-TYPE TRANSCRIPTIONAL REGULATOR GMUR	6	237	2.9E-47	T	14-10-2022	-	-
Limosilactobacillus reuteri SD2112	GCF_000159455.2	WP_003671425.1	e94595d1b02bcd8e256b2bf65d758ba8	108	Pfam	PF01381	Helix-turn-helix	8	63	5.0E-13	T	14-10-2022	IPR001387	Cro/C1-type helix-turn-helix domain	-	MetaCyc: PWY-1723|MetaCyc: PWY-5209|MetaCyc: PWY-5757|MetaCyc: PWY-6322|MetaCyc: PWY-6749|MetaCyc: PWY-7769|MetaCyc: PWY-7784|MetaCyc: PWY-8013|MetaCyc: PWY-8067|Reactome: R-DME-6804759|Reactome: R-HSA-6804759|Reactome: R-MMU-6804759|Reactome: R-RNO-6804759
Limosilactobacillus reuteri SD2112	GCF_000159455.2	WP_003671425.1	e94595d1b02bcd8e256b2bf65d758ba8	108	SUPERFAMILY	SSF47413	lambda repressor-like DNA-binding domains	2	69	3.1E-16	T	14-10-2022	IPR010982	Lambda repressor-like, DNA-binding domain superfamily	GO:0003677	MetaCyc: PWY-5757|MetaCyc: PWY-6147|MetaCyc: PWY-6322|MetaCyc: PWY-6383|MetaCyc: PWY-6502|MetaCyc: PWY-6749|MetaCyc: PWY-6797|MetaCyc: PWY-7206|MetaCyc: PWY-7419|MetaCyc: PWY-7539|MetaCyc: PWY-7719|MetaCyc: PWY-7769|MetaCyc: PWY-7821|MetaCyc: PWY-8013|MetaCyc: PWY-8067|Reactome: R-CEL-6807505|Reactome: R-DME-6804759|Reactome: R-DME-6807505|Reactome: R-DME-9018519|Reactome: R-HSA-111465|Reactome: …
Limosilactobacillus reuteri SD2112	GCF_000159455.2	WP_003672483.1	36acd3aae884d11a0c7e865269e5bfe1	307	PANTHER	PTHR11088	TRNA DIMETHYLALLYLTRANSFERASE	2	288	5.1E-80	T	14-10-2022	IPR039657	Dimethylallyltransferase	-	MetaCyc: PWY-2681|MetaCyc: PWY-2781|Reactome: R-HSA-6782315|Reactome: R-HSA-6787450
Limosilactobacillus reuteri SD2112	GCF_000159455.2	WP_003672483.1	36acd3aae884d11a0c7e865269e5bfe1	307	SUPERFAMILY	SSF52540	P-loop containing nucleoside triphosphate hydrolases	4	150	1.38E-17	T	14-10-2022	IPR027417	P-loop containing nucleoside triphosphate hydrolase	-	MetaCyc: PWY-102|MetaCyc: PWY-1061|MetaCyc: PWY-1187|MetaCyc: PWY-1281|MetaCyc: PWY-1722|MetaCyc: PWY-181|MetaCyc: PWY-2083|MetaCyc: PWY-2161|MetaCyc: PWY-2201|MetaCyc: PWY-2681|MetaCyc: PWY-2781|MetaCyc: PWY-2821|MetaCyc: PWY-3542|MetaCyc: PWY-361|MetaCyc: PWY-3841|MetaCyc: PWY-3961|MetaCyc: PWY-4021|MetaCyc: PWY-4061|MetaCyc: PWY-4161|MetaCyc: PWY-4621|MetaCyc: PWY-4801|MetaCyc: PWY-4922|MetaCy…
Limosilactobacillus reuteri SD2112	GCF_000159455.2	WP_003672483.1	36acd3aae884d11a0c7e865269e5bfe1	307	PANTHER	PTHR11088:SF25	TRNA DIMETHYLALLYLTRANSFERASE	2	288	5.1E-80	T	14-10-2022	-	-
Limosilactobacillus reuteri SD2112	GCF_000159455.2	WP_003672483.1	36acd3aae884d11a0c7e865269e5bfe1	307	SUPERFAMILY	SSF52540	P-loop containing nucleoside triphosphate hydrolases	3	305	9.82E-10	T	14-10-2022	IPR027417	P-loop containing nucleoside triphosphate hydrolase	-	MetaCyc: PWY-102|MetaCyc: PWY-1061|MetaCyc: PWY-1187|MetaCyc: PWY-1281|MetaCyc: PWY-1722|MetaCyc: PWY-181|MetaCyc: PWY-2083|MetaCyc: PWY-2161|MetaCyc: PWY-2201|MetaCyc: PWY-2681|MetaCyc: PWY-2781|MetaCyc: PWY-2821|MetaCyc: PWY-3542|MetaCyc: PWY-361|MetaCyc: PWY-3841|MetaCyc: PWY-3961|MetaCyc: PWY-4021|MetaCyc: PWY-4061|MetaCyc: PWY-4161|MetaCyc: PWY-4621|MetaCyc: PWY-4801|MetaCyc: PWY-4922|MetaCy…
Limosilactobacillus reuteri SD2112	GCF_000159455.2	WP_003672483.1	36acd3aae884d11a0c7e865269e5bfe1	307	Pfam	PF01715	IPP transferase	37	281	1.9E-81	T	14-10-2022	-	-
Limosilactobacillus reuteri SD2112	GCF_000159455.2	WP_003669969.1	1fb599f605d2337bfbe79a0280c71ee9	580	PANTHER	PTHR24221:SF276	ABC TRANSPORTER ATP-BINDING PROTEIN MG014-RELATED	17	574	4.7E-193	T	14-10-2022	-	-
Limosilactobacillus reuteri SD2112	GCF_000159455.2	WP_003669969.1	1fb599f605d2337bfbe79a0280c71ee9	580	SUPERFAMILY	SSF52540	P-loop containing nucleoside triphosphate hydrolases	327	571	1.93E-73	T	14-10-2022	IPR027417	P-loop containing nucleoside triphosphate hydrolase	-	MetaCyc: PWY-102|MetaCyc: PWY-1061|MetaCyc: PWY-1187|MetaCyc: PWY-1281|MetaCyc: PWY-1722|MetaCyc: PWY-181|MetaCyc: PWY-2083|MetaCyc: PWY-2161|MetaCyc: PWY-2201|MetaCyc: PWY-2681|MetaCyc: PWY-2781|MetaCyc: PWY-2821|MetaCyc: PWY-3542|MetaCyc: PWY-361|MetaCyc: PWY-3841|MetaCyc: PWY-3961|MetaCyc: PWY-4021|MetaCyc: PWY-4061|MetaCyc: PWY-4161|MetaCyc: PWY-4621|MetaCyc: PWY-4801|MetaCyc: PWY-4922|MetaCy…
Limosilactobacillus reuteri SD2112	GCF_000159455.2	WP_003669969.1	1fb599f605d2337bfbe79a0280c71ee9	580	Pfam	PF00005	ABC transporter	351	497	6.1E-28	T	14-10-2022	IPR003439	ABC transporter-like, ATP-binding domain	GO:0005524	MetaCyc: PWY-4061|MetaCyc: PWY-5757|MetaCyc: PWY-6147|MetaCyc: PWY-6383|MetaCyc: PWY-6409|MetaCyc: PWY-6502|MetaCyc: PWY-6797|MetaCyc: PWY-6842|MetaCyc: PWY-6972|MetaCyc: PWY-7206|MetaCyc: PWY-7250|MetaCyc: PWY-7399|MetaCyc: PWY-7419|MetaCyc: PWY-7539|MetaCyc: PWY-7719|MetaCyc: PWY-7805|MetaCyc: PWY-7807|MetaCyc: PWY-7815|MetaCyc: PWY-7816|MetaCyc: PWY-7821|MetaCyc: PWY-7884|MetaCyc: PWY-8167|Met…
Limosilactobacillus reuteri SD2112	GCF_000159455.2	WP_003669969.1	1fb599f605d2337bfbe79a0280c71ee9	580	Pfam	PF00664	ABC transporter transmembrane region	17	283	2.6E-38	T	14-10-2022	IPR011527	ABC transporter type 1, transmembrane domain	GO:0005524|GO:0016021|GO:0055085|GO:0140359	MetaCyc: PWY-4061|MetaCyc: PWY-6409|MetaCyc: PWY-6842|MetaCyc: PWY-6972|MetaCyc: PWY-7884|Reactome: R-CEL-1369007|Reactome: R-CEL-382556|Reactome: R-CEL-5627083|Reactome: R-CEL-8856825|Reactome: R-CEL-8856828|Reactome: R-CEL-9646399|Reactome: R-CEL-983170|Reactome: R-CFA-382556|Reactome: R-CFA-5627083|Reactome: R-CFA-5689880|Reactome: R-CFA-8856825|Reactome: R-CFA-8856828|Reactome: R-CFA-9646399|…
Limosilactobacillus reuteri SD2112	GCF_000159455.2	WP_003669969.1	1fb599f605d2337bfbe79a0280c71ee9	580	PANTHER	PTHR24221	ATP-BINDING CASSETTE SUB-FAMILY B	17	574	4.7E-193	T	14-10-2022	IPR039421	Type 1 protein exporter	-	MetaCyc: PWY-6409|MetaCyc: PWY-6972|MetaCyc: PWY-7884|Reactome: R-CEL-1369007|Reactome: R-CEL-983170|Reactome: R-DDI-1369007|Reactome: R-DDI-159418|Reactome: R-DDI-193368|Reactome: R-DDI-382556|Reactome: R-DDI-983170|Reactome: R-DME-983170|Reactome: R-DRE-1369007|Reactome: R-HSA-1236974|Reactome: R-HSA-1369007|Reactome: R-HSA-159418|Reactome: R-HSA-193368|Reactome: R-HSA-1989781|Reactome: R-HSA-2…
Limosilactobacillus reuteri SD2112	GCF_000159455.2	WP_003669969.1	1fb599f605d2337bfbe79a0280c71ee9	580	SUPERFAMILY	SSF90123	ABC transporter transmembrane region	11	312	1.96E-65	T	14-10-2022	IPR036640	ABC transporter type 1, transmembrane domain superfamily	GO:0005524|GO:0016021	MetaCyc: PWY-4061|MetaCyc: PWY-6409|MetaCyc: PWY-6842|MetaCyc: PWY-6972|MetaCyc: PWY-7884|Reactome: R-CEL-1369007|Reactome: R-CEL-382556|Reactome: R-CEL-5627083|Reactome: R-CEL-8856825|Reactome: R-CEL-8856828|Reactome: R-CEL-9646399|Reactome: R-CEL-983170|Reactome: R-CFA-382556|Reactome: R-CFA-5627083|Reactome: R-CFA-5689880|Reactome: R-CFA-8856825|Reactome: R-CFA-8856828|Reactome: R-CFA-9646399|…
Limosilactobacillus reuteri SD2112	GCF_000159455.2	WP_003670800.1	d60d124f2dd03e19d285bc991357f7d1	170	PANTHER	PTHR46268	STRESS RESPONSE PROTEIN NHAX	7	152	2.7E-27	T	14-10-2022	-	-
Limosilactobacillus reuteri SD2112	GCF_000159455.2	WP_003670800.1	d60d124f2dd03e19d285bc991357f7d1	170	PANTHER	PTHR46268:SF10	UNIVERSAL STRESS PROTEIN SAOUHSC_01819-RELATED	7	152	2.7E-27	T	14-10-2022	-	-
Limosilactobacillus reuteri SD2112	GCF_000159455.2	WP_003670800.1	d60d124f2dd03e19d285bc991357f7d1	170	Pfam	PF00582	Universal stress protein family	8	152	6.9E-31	T	14-10-2022	IPR006016	UspA	-	MetaCyc: PWY-7511
Limosilactobacillus reuteri SD2112	GCF_000159455.2	WP_003670800.1	d60d124f2dd03e19d285bc991357f7d1	170	SUPERFAMILY	SSF52402	Adenine nucleotide alpha hydrolases-like	8	158	2.76E-33	T	14-10-2022	-	-
Limosilactobacillus reuteri SD2112	GCF_000159455.2	WP_041816986.1	f3e4fe4074a6b8b635776991bef69bc3	145	SUPERFAMILY	SSF143422	Transposase IS200-like	6	138	2.09E-39	T	14-10-2022	IPR036515	Transposase IS200-like superfamily	GO:0003677|GO:0004803|GO:0006313	-
Limosilactobacillus reuteri SD2112	GCF_000159455.2	WP_041816986.1	f3e4fe4074a6b8b635776991bef69bc3	145	PANTHER	PTHR33360	TRANSPOSASE FOR INSERTION SEQUENCE ELEMENT IS200	8	140	2.0E-38	T	14-10-2022	-	-
Limosilactobacillus reuteri SD2112	GCF_000159455.2	WP_041816986.1	f3e4fe4074a6b8b635776991bef69bc3	145	Pfam	PF01797	Transposase IS200 like	14	137	1.2E-39	T	14-10-2022	IPR002686	Transposase IS200-like	GO:0003677|GO:0004803|GO:0006313	-
Limosilactobacillus reuteri SD2112	GCF_000159455.2	WP_035159588.1	cccd2cbd8c02f07a1f89b722d50062c4	279	PANTHER	PTHR30543	CHROMATE REDUCTASE	3	173	1.4E-24	T	14-10-2022	-	-
Limosilactobacillus reuteri SD2112	GCF_000159455.2	WP_035159588.1	cccd2cbd8c02f07a1f89b722d50062c4	279	Pfam	PF14542	GCN5-related N-acetyl-transferase	202	275	2.2E-12	T	14-10-2022	IPR031165	Yjdj-type Gcn5-related N-acetyltransferase	-	MetaCyc: PWY-361|MetaCyc: PWY-4801|MetaCyc: PWY-4922|MetaCyc: PWY-5048|MetaCyc: PWY-5139|MetaCyc: PWY-5268|MetaCyc: PWY-5284|MetaCyc: PWY-5292|MetaCyc: PWY-5307|MetaCyc: PWY-5313|MetaCyc: PWY-5353|MetaCyc: PWY-5400|MetaCyc: PWY-5437|MetaCyc: PWY-5473|MetaCyc: PWY-5475|MetaCyc: PWY-5477|MetaCyc: PWY-5660|MetaCyc: PWY-5710|MetaCyc: PWY-5794|MetaCyc: PWY-5846|MetaCyc: PWY-5875|MetaCyc: PWY-5903|Meta…
Limosilactobacillus reuteri SD2112	GCF_000159455.2	WP_035159588.1	cccd2cbd8c02f07a1f89b722d50062c4	279	SUPERFAMILY	SSF55729	Acyl-CoA N-acyltransferases (Nat)	205	277	7.44E-13	T	14-10-2022	IPR016181	Acyl-CoA N-acyltransferase	-	MetaCyc: PWY-0|MetaCyc: PWY-1121|MetaCyc: PWY-361|MetaCyc: PWY-4061|MetaCyc: PWY-4801|MetaCyc: PWY-4922|MetaCyc: PWY-4983|MetaCyc: PWY-4984|MetaCyc: PWY-5|MetaCyc: PWY-5022|MetaCyc: PWY-5048|MetaCyc: PWY-5139|MetaCyc: PWY-5154|MetaCyc: PWY-5268|MetaCyc: PWY-5284|MetaCyc: PWY-5292|MetaCyc: PWY-5307|MetaCyc: PWY-5313|MetaCyc: PWY-5353|MetaCyc: PWY-5400|MetaCyc: PWY-5437|MetaCyc: PWY-5473|MetaCyc: P…
Limosilactobacillus reuteri SD2112	GCF_000159455.2	WP_035159588.1	cccd2cbd8c02f07a1f89b722d50062c4	279	Pfam	PF03358	NADPH-dependent FMN reductase	3	144	7.8E-30	T	14-10-2022	IPR005025	NADPH-dependent FMN reductase-like	GO:0016491	MetaCyc: PWY-5487|MetaCyc: PWY-5488|MetaCyc: PWY-5523|MetaCyc: PWY-6200|MetaCyc: PWY-681|MetaCyc: PWY-7723|MetaCyc: PWY-7731|MetaCyc: PWY-7999
Limosilactobacillus reuteri SD2112	GCF_000159455.2	WP_035159588.1	cccd2cbd8c02f07a1f89b722d50062c4	279	SUPERFAMILY	SSF52218	Flavoproteins	3	174	4.66E-34	T	14-10-2022	IPR029039	Flavoprotein-like superfamily	-	MetaCyc: PWY-1121|MetaCyc: PWY-2181|MetaCyc: PWY-2229|MetaCyc: PWY-2261|MetaCyc: PWY-2467|MetaCyc: PWY-2541|MetaCyc: PWY-2582|MetaCyc: PWY-2681|MetaCyc: PWY-2724|MetaCyc: PWY-361|MetaCyc: PWY-4983|MetaCyc: PWY-5035|MetaCyc: PWY-5047|MetaCyc: PWY-5048|MetaCyc: PWY-5061|MetaCyc: PWY-5161|MetaCyc: PWY-5168|MetaCyc: PWY-5203|MetaCyc: PWY-5287|MetaCyc: PWY-5316|MetaCyc: PWY-5422|MetaCyc: PWY-5451|Meta…
Limosilactobacillus reuteri SD2112	GCF_000159455.2	WP_003671670.1	4595d2c7b1fb9ff2158bb36d725771f7	252	PANTHER	PTHR30050:SF4	ATP-BINDING PROTEIN RV3427C IN INSERTION SEQUENCE-RELATED	3	240	5.9E-61	T	14-10-2022	-	-
Limosilactobacillus reuteri SD2112	GCF_000159455.2	WP_003671670.1	4595d2c7b1fb9ff2158bb36d725771f7	252	PANTHER	PTHR30050	CHROMOSOMAL REPLICATION INITIATOR PROTEIN DNAA	3	240	5.9E-61	T	14-10-2022	-	-
Limosilactobacillus reuteri SD2112	GCF_000159455.2	WP_003671670.1	4595d2c7b1fb9ff2158bb36d725771f7	252	Pfam	PF01695	IstB-like ATP binding protein	10	241	1.4E-77	T	14-10-2022	IPR002611	IstB-like ATP-binding protein	GO:0005524	-
Limosilactobacillus reuteri SD2112	GCF_000159455.2	WP_003671670.1	4595d2c7b1fb9ff2158bb36d725771f7	252	SUPERFAMILY	SSF52540	P-loop containing nucleoside triphosphate hydrolases	64	227	8.35E-28	T	14-10-2022	IPR027417	P-loop containing nucleoside triphosphate hydrolase	-	MetaCyc: PWY-102|MetaCyc: PWY-1061|MetaCyc: PWY-1187|MetaCyc: PWY-1281|MetaCyc: PWY-1722|MetaCyc: PWY-181|MetaCyc: PWY-2083|MetaCyc: PWY-2161|MetaCyc: PWY-2201|MetaCyc: PWY-2681|MetaCyc: PWY-2781|MetaCyc: PWY-2821|MetaCyc: PWY-3542|MetaCyc: PWY-361|MetaCyc: PWY-3841|MetaCyc: PWY-3961|MetaCyc: PWY-4021|MetaCyc: PWY-4061|MetaCyc: PWY-4161|MetaCyc: PWY-4621|MetaCyc: PWY-4801|MetaCyc: PWY-4922|MetaCy…
Limosilactobacillus reuteri SD2112	GCF_000159455.2	WP_004562275.1	0230a5de4824ba3dc90a0a04a3432f7d	452	Pfam	PF00571	CBS domain	282	335	9.0E-5	T	14-10-2022	IPR000644	CBS domain	-	MetaCyc: PWY-1269|MetaCyc: PWY-5344|MetaCyc: PWY-5695|MetaCyc: PWY-6322|MetaCyc: PWY-6596|MetaCyc: PWY-6626|MetaCyc: PWY-6749|MetaCyc: PWY-6955|MetaCyc: PWY-6998|MetaCyc: PWY-7127|MetaCyc: PWY-7221|MetaCyc: PWY-7419|MetaCyc: PWY-7529|MetaCyc: PWY-7674|MetaCyc: PWY-7706|MetaCyc: PWY-7719|MetaCyc: PWY-7735|MetaCyc: PWY-7737|MetaCyc: PWY-7769|MetaCyc: PWY-7805|MetaCyc: PWY-7807|MetaCyc: PWY-7888|Met…
Limosilactobacillus reuteri SD2112	GCF_000159455.2	WP_004562275.1	0230a5de4824ba3dc90a0a04a3432f7d	452	Pfam	PF00571	CBS domain	218	272	2.7E-6	T	14-10-2022	IPR000644	CBS domain	-	MetaCyc: PWY-1269|MetaCyc: PWY-5344|MetaCyc: PWY-5695|MetaCyc: PWY-6322|MetaCyc: PWY-6596|MetaCyc: PWY-6626|MetaCyc: PWY-6749|MetaCyc: PWY-6955|MetaCyc: PWY-6998|MetaCyc: PWY-7127|MetaCyc: PWY-7221|MetaCyc: PWY-7419|MetaCyc: PWY-7529|MetaCyc: PWY-7674|MetaCyc: PWY-7706|MetaCyc: PWY-7719|MetaCyc: PWY-7735|MetaCyc: PWY-7737|MetaCyc: PWY-7769|MetaCyc: PWY-7805|MetaCyc: PWY-7807|MetaCyc: PWY-7888|Met…
Limosilactobacillus reuteri SD2112	GCF_000159455.2	WP_004562275.1	0230a5de4824ba3dc90a0a04a3432f7d	452	PANTHER	PTHR43099	UPF0053 PROTEIN YRKA	9	439	5.7E-98	T	14-10-2022	-	-
Limosilactobacillus reuteri SD2112	GCF_000159455.2	WP_004562275.1	0230a5de4824ba3dc90a0a04a3432f7d	452	Pfam	PF01595	Cyclin M transmembrane N-terminal domain	13	200	1.0E-44	T	14-10-2022	IPR002550	CNNM, transmembrane domain	-	-
Limosilactobacillus reuteri SD2112	GCF_000159455.2	WP_004562275.1	0230a5de4824ba3dc90a0a04a3432f7d	452	SUPERFAMILY	SSF56176	FAD-binding/transporter-associated domain-like	360	435	1.34E-11	T	14-10-2022	IPR036318	FAD-binding, type PCMH-like superfamily	GO:0050660	MetaCyc: PWY-1121|MetaCyc: PWY-1186|MetaCyc: PWY-2541|MetaCyc: PWY-2582|MetaCyc: PWY-2601|MetaCyc: PWY-2724|MetaCyc: PWY-282|MetaCyc: PWY-3162|MetaCyc: PWY-3181|MetaCyc: PWY-321|MetaCyc: PWY-3261|MetaCyc: PWY-361|MetaCyc: PWY-3722|MetaCyc: PWY-3901|MetaCyc: PWY-5055|MetaCyc: PWY-5101|MetaCyc: PWY-5140|MetaCyc: PWY-5271|MetaCyc: PWY-5283|MetaCyc: PWY-5287|MetaCyc: PWY-5292|MetaCyc: PWY-5316|MetaCy…
Limosilactobacillus reuteri SD2112	GCF_000159455.2	WP_004562275.1	0230a5de4824ba3dc90a0a04a3432f7d	452	Pfam	PF03471	Transporter associated domain	362	433	3.6E-8	T	14-10-2022	IPR005170	Transporter-associated domain	-	-
Limosilactobacillus reuteri SD2112	GCF_000159455.2	WP_004562275.1	0230a5de4824ba3dc90a0a04a3432f7d	452	SUPERFAMILY	SSF54631	CBS-domain pair	206	345	8.21E-28	T	14-10-2022	-	-
Limosilactobacillus reuteri SD2112	GCF_000159455.2	WP_003672018.1	56ab701a01665d2ea0e604c6ddf144ce	73	SUPERFAMILY	SSF47413	lambda repressor-like DNA-binding domains	6	71	8.85E-10	T	14-10-2022	IPR010982	Lambda repressor-like, DNA-binding domain superfamily	GO:0003677	MetaCyc: PWY-5757|MetaCyc: PWY-6147|MetaCyc: PWY-6322|MetaCyc: PWY-6383|MetaCyc: PWY-6502|MetaCyc: PWY-6749|MetaCyc: PWY-6797|MetaCyc: PWY-7206|MetaCyc: PWY-7419|MetaCyc: PWY-7539|MetaCyc: PWY-7719|MetaCyc: PWY-7769|MetaCyc: PWY-7821|MetaCyc: PWY-8013|MetaCyc: PWY-8067|Reactome: R-CEL-6807505|Reactome: R-DME-6804759|Reactome: R-DME-6807505|Reactome: R-DME-9018519|Reactome: R-HSA-111465|Reactome: …
Limosilactobacillus reuteri SD2112	GCF_000159455.2	WP_003672018.1	56ab701a01665d2ea0e604c6ddf144ce	73	Pfam	PF13443	Cro/C1-type HTH DNA-binding domain	12	71	4.0E-18	T	14-10-2022	IPR001387	Cro/C1-type helix-turn-helix domain	-	MetaCyc: PWY-1723|MetaCyc: PWY-5209|MetaCyc: PWY-5757|MetaCyc: PWY-6322|MetaCyc: PWY-6749|MetaCyc: PWY-7769|MetaCyc: PWY-7784|MetaCyc: PWY-8013|MetaCyc: PWY-8067|Reactome: R-DME-6804759|Reactome: R-HSA-6804759|Reactome: R-MMU-6804759|Reactome: R-RNO-6804759
Limosilactobacillus reuteri SD2112	GCF_000159455.2	WP_003671673.1	4372f424482b66d70069b37cc9a8d378	1115	Pfam	PF04851	Type III restriction enzyme, res subunit	129	307	2.6E-14	T	14-10-2022	IPR006935	Helicase/UvrB, N-terminal	GO:0003677|GO:0005524|GO:0016787	MetaCyc: PWY-6545|MetaCyc: PWY-7184|MetaCyc: PWY-7185|MetaCyc: PWY-7198|MetaCyc: PWY-7210|MetaCyc: PWY-7250|Reactome: R-CEL-203927|Reactome: R-CEL-426486|Reactome: R-DDI-113418|Reactome: R-DDI-5696395|Reactome: R-DDI-674695|Reactome: R-DDI-6781823|Reactome: R-DDI-6782135|Reactome: R-DDI-6782210|Reactome: R-DDI-6796648|Reactome: R-DDI-72086|Reactome: R-DDI-73772|Reactome: R-DDI-73776|Reactome: R-D…
Limosilactobacillus reuteri SD2112	GCF_000159455.2	WP_003671673.1	4372f424482b66d70069b37cc9a8d378	1115	SUPERFAMILY	SSF52540	P-loop containing nucleoside triphosphate hydrolases	115	308	2.03E-18	T	14-10-2022	IPR027417	P-loop containing nucleoside triphosphate hydrolase	-	MetaCyc: PWY-102|MetaCyc: PWY-1061|MetaCyc: PWY-1187|MetaCyc: PWY-1281|MetaCyc: PWY-1722|MetaCyc: PWY-181|MetaCyc: PWY-2083|MetaCyc: PWY-2161|MetaCyc: PWY-2201|MetaCyc: PWY-2681|MetaCyc: PWY-2781|MetaCyc: PWY-2821|MetaCyc: PWY-3542|MetaCyc: PWY-361|MetaCyc: PWY-3841|MetaCyc: PWY-3961|MetaCyc: PWY-4021|MetaCyc: PWY-4061|MetaCyc: PWY-4161|MetaCyc: PWY-4621|MetaCyc: PWY-4801|MetaCyc: PWY-4922|MetaCy…
Limosilactobacillus reuteri SD2112	GCF_000159455.2	WP_003671673.1	4372f424482b66d70069b37cc9a8d378	1115	SUPERFAMILY	SSF53335	S-adenosyl-L-methionine-dependent methyltransferases	890	1061	2.66E-5	T	14-10-2022	IPR029063	S-adenosyl-L-methionine-dependent methyltransferase	-	MetaCyc: PWY-1061|MetaCyc: PWY-1121|MetaCyc: PWY-1186|MetaCyc: PWY-1422|MetaCyc: PWY-1581|MetaCyc: PWY-1921|MetaCyc: PWY-2002|MetaCyc: PWY-2083|MetaCyc: PWY-2181|MetaCyc: PWY-2229|MetaCyc: PWY-2321|MetaCyc: PWY-2343|MetaCyc: PWY-2467|MetaCyc: PWY-2541|MetaCyc: PWY-2601|MetaCyc: PWY-3162|MetaCyc: PWY-321|MetaCyc: PWY-3261|MetaCyc: PWY-3385|MetaCyc: PWY-3542|MetaCyc: PWY-3581|MetaCyc: PWY-361|MetaC…
Limosilactobacillus reuteri SD2112	GCF_000159455.2	WP_003671721.1	9ff357c4f103abbb531919a0434c8bf1	476	PANTHER	PTHR11098:SF1	NICOTINATE PHOSPHORIBOSYLTRANSFERASE	4	466	2.1E-125	T	14-10-2022	-	-
Limosilactobacillus reuteri SD2112	GCF_000159455.2	WP_003671721.1	9ff357c4f103abbb531919a0434c8bf1	476	Pfam	PF04095	Nicotinate phosphoribosyltransferase (NAPRTase) family	150	340	5.7E-12	T	14-10-2022	IPR041525	Nicotinate/nicotinamide phosphoribosyltransferase	-	MetaCyc: PWY-5381|Reactome: R-CEL-197264|Reactome: R-CEL-6798695|Reactome: R-DDI-197264|Reactome: R-DDI-6798695|Reactome: R-DME-197264|Reactome: R-DME-6798695|Reactome: R-HSA-1368108|Reactome: R-HSA-197264|Reactome: R-MMU-197264|Reactome: R-RNO-197264|Reactome: R-SCE-197264|Reactome: R-SCE-6798695|Reactome: R-SPO-197264|Reactome: R-SPO-6798695|Reactome: R-SSC-197264
Limosilactobacillus reuteri SD2112	GCF_000159455.2	WP_003671721.1	9ff357c4f103abbb531919a0434c8bf1	476	Pfam	PF17767	Nicotinate phosphoribosyltransferase (NAPRTase) N-terminal domain	5	129	2.4E-34	T	14-10-2022	IPR040727	Nicotinate phosphoribosyltransferase, N-terminal domain	-	MetaCyc: PWY-5381|Reactome: R-CEL-197264|Reactome: R-CEL-6798695|Reactome: R-DDI-197264|Reactome: R-DDI-6798695|Reactome: R-DME-197264|Reactome: R-DME-6798695|Reactome: R-DRE-197264|Reactome: R-DRE-6798695|Reactome: R-HSA-197264|Reactome: R-HSA-6798695|Reactome: R-MMU-197264|Reactome: R-MMU-6798695|Reactome: R-RNO-197264|Reactome: R-RNO-6798695|Reactome: R-SCE-197264|Reactome: R-SCE-6798695|React…
Limosilactobacillus reuteri SD2112	GCF_000159455.2	WP_003671721.1	9ff357c4f103abbb531919a0434c8bf1	476	Pfam	PF17956	Nicotinate phosphoribosyltransferase C-terminal domain	357	466	1.7E-19	T	14-10-2022	IPR041619	Nicotinate phosphoribosyltransferase C-terminal domain	-	MetaCyc: PWY-5381|Reactome: R-CEL-197264|Reactome: R-CEL-6798695|Reactome: R-DDI-197264|Reactome: R-DDI-6798695|Reactome: R-DME-197264|Reactome: R-DME-6798695|Reactome: R-DRE-197264|Reactome: R-DRE-6798695|Reactome: R-HSA-197264|Reactome: R-HSA-6798695|Reactome: R-MMU-197264|Reactome: R-MMU-6798695|Reactome: R-RNO-197264|Reactome: R-RNO-6798695
Limosilactobacillus reuteri SD2112	GCF_000159455.2	WP_003671721.1	9ff357c4f103abbb531919a0434c8bf1	476	SUPERFAMILY	SSF51690	Nicotinate/Quinolinate PRTase C-terminal domain-like	134	474	6.04E-111	T	14-10-2022	IPR036068	Nicotinate phosphoribosyltransferase-like, C-terminal	GO:0004514|GO:0009435	MetaCyc: PWY-5316|MetaCyc: PWY-5381|MetaCyc: PWY-5653|MetaCyc: PWY-5800|MetaCyc: PWY-6148|MetaCyc: PWY-6720|MetaCyc: PWY-7018|MetaCyc: PWY-7025|MetaCyc: PWY-7342|MetaCyc: PWY-7450|MetaCyc: PWY-7817|MetaCyc: PWY-7981|Reactome: R-CEL-197264|Reactome: R-CEL-6798695|Reactome: R-DDI-196807|Reactome: R-DDI-197264|Reactome: R-DDI-6798695|Reactome: R-DME-197264|Reactome: R-DME-6798695|Reactome: R-DRE-197…
Limosilactobacillus reuteri SD2112	GCF_000159455.2	WP_003671721.1	9ff357c4f103abbb531919a0434c8bf1	476	SUPERFAMILY	SSF54675	Nicotinate/Quinolinate PRTase N-terminal domain-like	3	133	1.09E-42	T	14-10-2022	-	-
Limosilactobacillus reuteri SD2112	GCF_000159455.2	WP_003671721.1	9ff357c4f103abbb531919a0434c8bf1	476	PANTHER	PTHR11098	NICOTINATE PHOSPHORIBOSYLTRANSFERASE	4	466	2.1E-125	T	14-10-2022	IPR007229	Nicotinate phosphoribosyltransferase family	-	MetaCyc: PWY-5381|Reactome: R-CEL-197264|Reactome: R-CEL-6798695|Reactome: R-DDI-197264|Reactome: R-DDI-6798695|Reactome: R-DME-197264|Reactome: R-DME-6798695|Reactome: R-DRE-197264|Reactome: R-DRE-6798695|Reactome: R-HSA-197264|Reactome: R-HSA-6798695|Reactome: R-MMU-197264|Reactome: R-MMU-6798695|Reactome: R-RNO-197264|Reactome: R-RNO-6798695|Reactome: R-SCE-197264|Reactome: R-SCE-6798695|React…
Limosilactobacillus reuteri SD2112	GCF_000159455.2	WP_003671073.1	35c0618015a6bc48f27c176097cc622b	301	SUPERFAMILY	SSF54814	Prokaryotic type KH domain (KH-domain type II)	182	297	5.23E-43	T	14-10-2022	IPR009019	K homology domain superfamily, prokaryotic type	GO:0003723	Reactome: R-BTA-1799339|Reactome: R-BTA-72689|Reactome: R-BTA-72706|Reactome: R-BTA-975956|Reactome: R-BTA-975957|Reactome: R-CEL-156827|Reactome: R-CEL-1799339|Reactome: R-CEL-5389840|Reactome: R-CEL-5419276|Reactome: R-CEL-6791226|Reactome: R-CEL-72649|Reactome: R-CEL-72689|Reactome: R-CEL-72695|Reactome: R-CEL-72702|Reactome: R-CEL-72706|Reactome: R-CEL-975956|Reactome: R-CEL-975957|Reactome: …
Limosilactobacillus reuteri SD2112	GCF_000159455.2	WP_003671073.1	35c0618015a6bc48f27c176097cc622b	301	Pfam	PF07650	KH domain	208	285	1.0E-21	T	14-10-2022	IPR004044	K Homology domain, type 2	GO:0003723	Reactome: R-BTA-1799339|Reactome: R-BTA-72689|Reactome: R-BTA-72706|Reactome: R-BTA-975956|Reactome: R-BTA-975957|Reactome: R-CEL-156827|Reactome: R-CEL-1799339|Reactome: R-CEL-6791226|Reactome: R-CEL-72649|Reactome: R-CEL-72689|Reactome: R-CEL-72695|Reactome: R-CEL-72702|Reactome: R-CEL-72706|Reactome: R-CEL-975956|Reactome: R-CEL-975957|Reactome: R-CFA-156827|Reactome: R-CFA-1799339|Reactome: R…
Limosilactobacillus reuteri SD2112	GCF_000159455.2	WP_003671073.1	35c0618015a6bc48f27c176097cc622b	301	PANTHER	PTHR42698	GTPASE ERA	2	297	1.4E-108	T	14-10-2022	IPR005662	GTP-binding protein Era	GO:0003723|GO:0005525	Reactome: R-CEL-5389840|Reactome: R-CEL-5419276|Reactome: R-DRE-5389840|Reactome: R-DRE-5419276|Reactome: R-HSA-5368286|Reactome: R-HSA-5389840|Reactome: R-HSA-5419276|Reactome: R-MMU-5389840|Reactome: R-MMU-5419276|Reactome: R-RNO-5389840|Reactome: R-RNO-5419276
Limosilactobacillus reuteri SD2112	GCF_000159455.2	WP_003671073.1	35c0618015a6bc48f27c176097cc622b	301	PANTHER	PTHR42698:SF2	GTPASE ERA-LIKE, CHLOROPLASTIC	2	297	1.4E-108	T	14-10-2022	-	-
Limosilactobacillus reuteri SD2112	GCF_000159455.2	WP_003671073.1	35c0618015a6bc48f27c176097cc622b	301	Pfam	PF01926	50S ribosome-binding GTPase	11	125	6.2E-25	T	14-10-2022	IPR006073	GTP binding domain	GO:0005525	MetaCyc: PWY-4983|MetaCyc: PWY-5757|MetaCyc: PWY-6147|MetaCyc: PWY-6383|MetaCyc: PWY-6502|MetaCyc: PWY-6797|MetaCyc: PWY-7206|MetaCyc: PWY-7419|MetaCyc: PWY-7539|MetaCyc: PWY-7719|MetaCyc: PWY-7821|Reactome: R-BTA-114608|Reactome: R-CEL-114608|Reactome: R-CEL-5389840|Reactome: R-CEL-5419276|Reactome: R-CEL-6791226|Reactome: R-DDI-6791226|Reactome: R-DME-114608|Reactome: R-DME-6791226|Reactome: R-…
Limosilactobacillus reuteri SD2112	GCF_000159455.2	WP_003671073.1	35c0618015a6bc48f27c176097cc622b	301	SUPERFAMILY	SSF52540	P-loop containing nucleoside triphosphate hydrolases	11	206	8.87E-51	T	14-10-2022	IPR027417	P-loop containing nucleoside triphosphate hydrolase	-	MetaCyc: PWY-102|MetaCyc: PWY-1061|MetaCyc: PWY-1187|MetaCyc: PWY-1281|MetaCyc: PWY-1722|MetaCyc: PWY-181|MetaCyc: PWY-2083|MetaCyc: PWY-2161|MetaCyc: PWY-2201|MetaCyc: PWY-2681|MetaCyc: PWY-2781|MetaCyc: PWY-2821|MetaCyc: PWY-3542|MetaCyc: PWY-361|MetaCyc: PWY-3841|MetaCyc: PWY-3961|MetaCyc: PWY-4021|MetaCyc: PWY-4061|MetaCyc: PWY-4161|MetaCyc: PWY-4621|MetaCyc: PWY-4801|MetaCyc: PWY-4922|MetaCy…
Limosilactobacillus reuteri SD2112	GCF_000159455.2	WP_003671308.1	cac33151cc90b5f0e8491a0805b772a1	297	PANTHER	PTHR11727	DIMETHYLADENOSINE TRANSFERASE	6	292	2.9E-69	T	14-10-2022	IPR001737	Ribosomal RNA adenine methyltransferase KsgA/Erm	-	MetaCyc: PWY-1061|MetaCyc: PWY-2083|MetaCyc: PWY-3542|MetaCyc: PWY-4021|MetaCyc: PWY-4161|MetaCyc: PWY-5059|MetaCyc: PWY-5105|MetaCyc: PWY-5209|MetaCyc: PWY-5287|MetaCyc: PWY-5301|MetaCyc: PWY-5305|MetaCyc: PWY-5479|MetaCyc: PWY-5665|MetaCyc: PWY-5729|MetaCyc: PWY-5748|MetaCyc: PWY-5765|MetaCyc: PWY-5773|MetaCyc: PWY-5846|MetaCyc: PWY-5883|MetaCyc: PWY-5975|MetaCyc: PWY-5987|MetaCyc: PWY-601|Meta…
Limosilactobacillus reuteri SD2112	GCF_000159455.2	WP_003671308.1	cac33151cc90b5f0e8491a0805b772a1	297	PANTHER	PTHR11727:SF7	DIMETHYLADENOSINE TRANSFERASE-RELATED	6	292	2.9E-69	T	14-10-2022	-	-
Limosilactobacillus reuteri SD2112	GCF_000159455.2	WP_003671308.1	cac33151cc90b5f0e8491a0805b772a1	297	Pfam	PF00398	Ribosomal RNA adenine dimethylase	23	259	9.6E-65	T	14-10-2022	IPR001737	Ribosomal RNA adenine methyltransferase KsgA/Erm	-	MetaCyc: PWY-1061|MetaCyc: PWY-2083|MetaCyc: PWY-3542|MetaCyc: PWY-4021|MetaCyc: PWY-4161|MetaCyc: PWY-5059|MetaCyc: PWY-5105|MetaCyc: PWY-5209|MetaCyc: PWY-5287|MetaCyc: PWY-5301|MetaCyc: PWY-5305|MetaCyc: PWY-5479|MetaCyc: PWY-5665|MetaCyc: PWY-5729|MetaCyc: PWY-5748|MetaCyc: PWY-5765|MetaCyc: PWY-5773|MetaCyc: PWY-5846|MetaCyc: PWY-5883|MetaCyc: PWY-5975|MetaCyc: PWY-5987|MetaCyc: PWY-601|Meta…
Limosilactobacillus reuteri SD2112	GCF_000159455.2	WP_003671308.1	cac33151cc90b5f0e8491a0805b772a1	297	SUPERFAMILY	SSF53335	S-adenosyl-L-methionine-dependent methyltransferases	19	293	3.2E-76	T	14-10-2022	IPR029063	S-adenosyl-L-methionine-dependent methyltransferase	-	MetaCyc: PWY-1061|MetaCyc: PWY-1121|MetaCyc: PWY-1186|MetaCyc: PWY-1422|MetaCyc: PWY-1581|MetaCyc: PWY-1921|MetaCyc: PWY-2002|MetaCyc: PWY-2083|MetaCyc: PWY-2181|MetaCyc: PWY-2229|MetaCyc: PWY-2321|MetaCyc: PWY-2343|MetaCyc: PWY-2467|MetaCyc: PWY-2541|MetaCyc: PWY-2601|MetaCyc: PWY-3162|MetaCyc: PWY-321|MetaCyc: PWY-3261|MetaCyc: PWY-3385|MetaCyc: PWY-3542|MetaCyc: PWY-3581|MetaCyc: PWY-361|MetaC…
Limosilactobacillus reuteri SD2112	GCF_000159455.2	WP_003670493.1	de6866897235aa58a7d2bad1a521d150	321	SUPERFAMILY	SSF48179	6-phosphogluconate dehydrogenase C-terminal domain-like	186	313	2.38E-29	T	14-10-2022	IPR008927	6-phosphogluconate dehydrogenase-like, C-terminal domain superfamily	-	MetaCyc: PWY-1121|MetaCyc: PWY-1186|MetaCyc: PWY-1361|MetaCyc: PWY-1723|MetaCyc: PWY-2541|MetaCyc: PWY-2582|MetaCyc: PWY-2601|MetaCyc: PWY-3162|MetaCyc: PWY-321|MetaCyc: PWY-3261|MetaCyc: PWY-3341|MetaCyc: PWY-3461|MetaCyc: PWY-3462|MetaCyc: PWY-3602|MetaCyc: PWY-361|MetaCyc: PWY-3722|MetaCyc: PWY-4801|MetaCyc: PWY-4922|MetaCyc: PWY-5048|MetaCyc: PWY-5055|MetaCyc: PWY-5101|MetaCyc: PWY-5103|MetaC…
Limosilactobacillus reuteri SD2112	GCF_000159455.2	WP_003670493.1	de6866897235aa58a7d2bad1a521d150	321	PANTHER	PTHR43765	2-DEHYDROPANTOATE 2-REDUCTASE-RELATED	2	316	1.0E-38	T	14-10-2022	-	-
Limosilactobacillus reuteri SD2112	GCF_000159455.2	WP_003670493.1	de6866897235aa58a7d2bad1a521d150	321	Pfam	PF08546	Ketopantoate reductase PanE/ApbA C terminal	187	312	2.3E-29	T	14-10-2022	IPR013752	Ketopantoate reductase, C-terminal domain	-	MetaCyc: PWY-1121|MetaCyc: PWY-1186|MetaCyc: PWY-2541|MetaCyc: PWY-2601|MetaCyc: PWY-3162|MetaCyc: PWY-321|MetaCyc: PWY-3261|MetaCyc: PWY-3722|MetaCyc: PWY-5101|MetaCyc: PWY-5271|MetaCyc: PWY-5316|MetaCyc: PWY-5392|MetaCyc: PWY-5453|MetaCyc: PWY-5519|MetaCyc: PWY-5652|MetaCyc: PWY-5666|MetaCyc: PWY-5751|MetaCyc: PWY-5782|MetaCyc: PWY-5818|MetaCyc: PWY-5830|MetaCyc: PWY-5848|MetaCyc: PWY-5867|Meta…
Limosilactobacillus reuteri SD2112	GCF_000159455.2	WP_003670493.1	de6866897235aa58a7d2bad1a521d150	321	Pfam	PF02558	Ketopantoate reductase PanE/ApbA	6	149	1.9E-25	T	14-10-2022	IPR013332	Ketopantoate reductase, N-terminal domain	-	MetaCyc: PWY-1121|MetaCyc: PWY-1186|MetaCyc: PWY-1723|MetaCyc: PWY-2541|MetaCyc: PWY-2601|MetaCyc: PWY-3162|MetaCyc: PWY-321|MetaCyc: PWY-3261|MetaCyc: PWY-3722|MetaCyc: PWY-5101|MetaCyc: PWY-5271|MetaCyc: PWY-5301|MetaCyc: PWY-5316|MetaCyc: PWY-5392|MetaCyc: PWY-5453|MetaCyc: PWY-5519|MetaCyc: PWY-5652|MetaCyc: PWY-5666|MetaCyc: PWY-5748|MetaCyc: PWY-5751|MetaCyc: PWY-5782|MetaCyc: PWY-5818|Meta…
Limosilactobacillus reuteri SD2112	GCF_000159455.2	WP_003670493.1	de6866897235aa58a7d2bad1a521d150	321	SUPERFAMILY	SSF51735	NAD(P)-binding Rossmann-fold domains	6	127	2.06E-11	T	14-10-2022	IPR036291	NAD(P)-binding domain superfamily	-	MetaCyc: PWY-0|MetaCyc: PWY-1042|MetaCyc: PWY-1121|MetaCyc: PWY-1186|MetaCyc: PWY-1361|MetaCyc: PWY-1622|MetaCyc: PWY-1722|MetaCyc: PWY-1723|MetaCyc: PWY-1801|MetaCyc: PWY-181|MetaCyc: PWY-1881|MetaCyc: PWY-1921|MetaCyc: PWY-2161|MetaCyc: PWY-2181|MetaCyc: PWY-2201|MetaCyc: PWY-2221|MetaCyc: PWY-2229|MetaCyc: PWY-2261|MetaCyc: PWY-2301|MetaCyc: PWY-2343|MetaCyc: PWY-241|MetaCyc: PWY-2463|MetaCyc:…
Limosilactobacillus reuteri SD2112	GCF_000159455.2	WP_003670715.1	8c087838eb07c9c9497a9b9f835d0ffa	462	SUPERFAMILY	SSF48557	L-aspartase-like	4	456	1.31E-133	T	14-10-2022	IPR008948	L-Aspartase-like	GO:0003824	MetaCyc: PWY-1121|MetaCyc: PWY-361|MetaCyc: PWY-4801|MetaCyc: PWY-4922|MetaCyc: PWY-4983|MetaCyc: PWY-4984|MetaCyc: PWY-5|MetaCyc: PWY-5028|MetaCyc: PWY-5030|MetaCyc: PWY-5048|MetaCyc: PWY-5139|MetaCyc: PWY-5154|MetaCyc: PWY-5268|MetaCyc: PWY-5284|MetaCyc: PWY-5292|MetaCyc: PWY-5307|MetaCyc: PWY-5313|MetaCyc: PWY-5353|MetaCyc: PWY-5392|MetaCyc: PWY-5400|MetaCyc: PWY-5437|MetaCyc: PWY-5473|MetaCyc…
Limosilactobacillus reuteri SD2112	GCF_000159455.2	WP_003670715.1	8c087838eb07c9c9497a9b9f835d0ffa	462	Pfam	PF00206	Lyase	12	338	9.2E-94	T	14-10-2022	IPR022761	Fumarate lyase, N-terminal	-	MetaCyc: PWY-361|MetaCyc: PWY-4801|MetaCyc: PWY-4922|MetaCyc: PWY-4983|MetaCyc: PWY-4984|MetaCyc: PWY-5|MetaCyc: PWY-5048|MetaCyc: PWY-5139|MetaCyc: PWY-5154|MetaCyc: PWY-5268|MetaCyc: PWY-5284|MetaCyc: PWY-5292|MetaCyc: PWY-5307|MetaCyc: PWY-5313|MetaCyc: PWY-5353|MetaCyc: PWY-5392|MetaCyc: PWY-5400|MetaCyc: PWY-5437|MetaCyc: PWY-5473|MetaCyc: PWY-5475|MetaCyc: PWY-5477|MetaCyc: PWY-561|MetaCyc:…
Limosilactobacillus reuteri SD2112	GCF_000159455.2	WP_003670715.1	8c087838eb07c9c9497a9b9f835d0ffa	462	Pfam	PF10415	Fumarase C C-terminus	405	457	6.7E-20	T	14-10-2022	IPR018951	Fumarase C, C-terminal	GO:0006099|GO:0016829	MetaCyc: PWY-5392|MetaCyc: PWY-561|MetaCyc: PWY-5690|MetaCyc: PWY-5913|MetaCyc: PWY-6728|MetaCyc: PWY-6969|MetaCyc: PWY-7254|MetaCyc: PWY-7384|MetaCyc: PWY-8086|Reactome: R-CEL-71403|Reactome: R-DDI-71403|Reactome: R-DRE-71403|Reactome: R-HSA-71403|Reactome: R-MMU-71403|Reactome: R-RNO-71403|Reactome: R-SCE-71403|Reactome: R-SPO-71403
Limosilactobacillus reuteri SD2112	GCF_000159455.2	WP_003670715.1	8c087838eb07c9c9497a9b9f835d0ffa	462	PANTHER	PTHR11444	ASPARTATEAMMONIA/ARGININOSUCCINATE/ADENYLOSUCCINATE LYASE	2	457	9.3E-162	T	14-10-2022	IPR005677	Fumarate hydratase, class II	GO:0004333|GO:0006106|GO:0045239	MetaCyc: PWY-5392|MetaCyc: PWY-561|MetaCyc: PWY-5690|MetaCyc: PWY-5913|MetaCyc: PWY-6728|MetaCyc: PWY-6969|MetaCyc: PWY-7254|MetaCyc: PWY-7384|MetaCyc: PWY-8086|Reactome: R-CEL-71403|Reactome: R-DDI-71403|Reactome: R-DRE-71403|Reactome: R-HSA-71403|Reactome: R-MMU-71403|Reactome: R-RNO-71403|Reactome: R-SCE-71403|Reactome: R-SPO-71403
Limosilactobacillus reuteri SD2112	GCF_000159455.2	WP_003670566.1	98b0c460db36a3d887b424bd1374618a	150	Pfam	PF17283	SprT-like zinc ribbon domain	113	149	5.6E-11	T	14-10-2022	IPR035240	SprT-like, zinc ribbon domain	-	-
Limosilactobacillus reuteri SD2112	GCF_000159455.2	WP_003670566.1	98b0c460db36a3d887b424bd1374618a	150	Pfam	PF10263	SprT-like family	7	99	8.3E-13	T	14-10-2022	IPR006640	SprT-like	-	MetaCyc: PWY-8119|Reactome: R-BTA-110320|Reactome: R-CEL-110320|Reactome: R-DRE-110320|Reactome: R-HSA-110320|Reactome: R-MMU-110320|Reactome: R-RNO-110320|Reactome: R-XTR-110320
Limosilactobacillus reuteri SD2112	GCF_000159455.2	WP_003670950.1	f9062d95d1d977fcb473b51a5b6cb0d7	250	Pfam	PF04404	ERF superfamily	23	183	5.1E-18	T	14-10-2022	IPR007499	Essential recombination function protein	-	-
Limosilactobacillus reuteri SD2112	GCF_000159455.2	WP_003671056.1	ad84c6a317d1eb1a34ba6da927cf71c7	1115	Pfam	PF01336	OB-fold nucleic acid binding domain	959	1025	7.4E-10	T	14-10-2022	IPR004365	OB-fold nucleic acid binding domain, AA-tRNA synthetase-type	GO:0003676	MetaCyc: PWY-6322|MetaCyc: PWY-6626|MetaCyc: PWY-6749|MetaCyc: PWY-6955|MetaCyc: PWY-6998|MetaCyc: PWY-7127|MetaCyc: PWY-7419|MetaCyc: PWY-7529|MetaCyc: PWY-7706|MetaCyc: PWY-7719|MetaCyc: PWY-7735|MetaCyc: PWY-7737|MetaCyc: PWY-7769|MetaCyc: PWY-7888|MetaCyc: PWY-7904|MetaCyc: PWY-8117|MetaCyc: PWY-8179|Reactome: R-DRE-110312|Reactome: R-DRE-110314|Reactome: R-DRE-110320|Reactome: R-DRE-174411|R…
Limosilactobacillus reuteri SD2112	GCF_000159455.2	WP_003671056.1	ad84c6a317d1eb1a34ba6da927cf71c7	1115	Pfam	PF17657	Bacterial DNA polymerase III alpha subunit finger domain	543	704	4.4E-61	T	14-10-2022	IPR040982	DNA polymerase III alpha subunit finger domain	-	-
Limosilactobacillus reuteri SD2112	GCF_000159455.2	WP_003671056.1	ad84c6a317d1eb1a34ba6da927cf71c7	1115	Pfam	PF14579	Helix-hairpin-helix motif	777	866	6.8E-20	T	14-10-2022	IPR029460	DNA polymerase, helix-hairpin-helix motif	-	-
Limosilactobacillus reuteri SD2112	GCF_000159455.2	WP_003671056.1	ad84c6a317d1eb1a34ba6da927cf71c7	1115	Pfam	PF07733	Bacterial DNA polymerase III alpha NTPase domain	280	540	1.6E-98	T	14-10-2022	IPR011708	Bacterial DNA polymerase III, alpha subunit, NTPase domain	GO:0006260|GO:0008408	-
Limosilactobacillus reuteri SD2112	GCF_000159455.2	WP_003671056.1	ad84c6a317d1eb1a34ba6da927cf71c7	1115	SUPERFAMILY	SSF89550	PHP domain-like	16	212	3.61E-6	T	14-10-2022	IPR016195	Polymerase/histidinol phosphatase-like	GO:0003824	MetaCyc: PWY-4702|MetaCyc: PWY-5491|MetaCyc: PWY-6148|MetaCyc: PWY-6352|MetaCyc: PWY-6365|MetaCyc: PWY-6366|MetaCyc: PWY-6368|MetaCyc: PWY-6456|MetaCyc: PWY-6575|MetaCyc: PWY-6627|MetaCyc: PWY-6686|MetaCyc: PWY-6720|MetaCyc: PWY-6724|MetaCyc: PWY-6955|MetaCyc: PWY-6990|MetaCyc: PWY-6991|MetaCyc: PWY-7018|MetaCyc: PWY-7119|MetaCyc: PWY-7321|MetaCyc: PWY-7399|MetaCyc: PWY-7531|MetaCyc: PWY-7771|Met…
Limosilactobacillus reuteri SD2112	GCF_000159455.2	WP_003671056.1	ad84c6a317d1eb1a34ba6da927cf71c7	1115	Pfam	PF02811	PHP domain	8	112	3.1E-23	T	14-10-2022	IPR004013	PHP domain	GO:0003824	MetaCyc: PWY-4702|MetaCyc: PWY-5491|MetaCyc: PWY-6148|MetaCyc: PWY-6352|MetaCyc: PWY-6365|MetaCyc: PWY-6366|MetaCyc: PWY-6368|MetaCyc: PWY-6456|MetaCyc: PWY-6575|MetaCyc: PWY-6627|MetaCyc: PWY-6686|MetaCyc: PWY-6720|MetaCyc: PWY-6724|MetaCyc: PWY-6955|MetaCyc: PWY-6990|MetaCyc: PWY-6991|MetaCyc: PWY-7018|MetaCyc: PWY-7119|MetaCyc: PWY-7321|MetaCyc: PWY-7399|MetaCyc: PWY-7531|MetaCyc: PWY-7771|Met…
Limosilactobacillus reuteri SD2112	GCF_000159455.2	WP_003671056.1	ad84c6a317d1eb1a34ba6da927cf71c7	1115	PANTHER	PTHR32294	DNA POLYMERASE III SUBUNIT ALPHA	1	1106	0.0	T	14-10-2022	IPR004805	DNA polymerase III, alpha subunit	GO:0006260|GO:0008408	-
Limosilactobacillus reuteri SD2112	GCF_000159455.2	WP_003671056.1	ad84c6a317d1eb1a34ba6da927cf71c7	1115	SUPERFAMILY	SSF89550	PHP domain-like	16	69	2.67E-7	T	14-10-2022	IPR016195	Polymerase/histidinol phosphatase-like	GO:0003824	MetaCyc: PWY-4702|MetaCyc: PWY-5491|MetaCyc: PWY-6148|MetaCyc: PWY-6352|MetaCyc: PWY-6365|MetaCyc: PWY-6366|MetaCyc: PWY-6368|MetaCyc: PWY-6456|MetaCyc: PWY-6575|MetaCyc: PWY-6627|MetaCyc: PWY-6686|MetaCyc: PWY-6720|MetaCyc: PWY-6724|MetaCyc: PWY-6955|MetaCyc: PWY-6990|MetaCyc: PWY-6991|MetaCyc: PWY-7018|MetaCyc: PWY-7119|MetaCyc: PWY-7321|MetaCyc: PWY-7399|MetaCyc: PWY-7531|MetaCyc: PWY-7771|Met…
Limosilactobacillus reuteri SD2112	GCF_000159455.2	WP_003672077.1	f0ea8793559c57b77935c2ee756d22f8	313	Pfam	PF01156	Inosine-uridine preferring nucleoside hydrolase	3	301	1.5E-90	T	14-10-2022	IPR001910	Inosine/uridine-preferring nucleoside hydrolase domain	-	MetaCyc: PWY-5381|MetaCyc: PWY-6556|MetaCyc: PWY-6596|MetaCyc: PWY-6599|MetaCyc: PWY-6606|MetaCyc: PWY-6607|MetaCyc: PWY-7195
Limosilactobacillus reuteri SD2112	GCF_000159455.2	WP_003672077.1	f0ea8793559c57b77935c2ee756d22f8	313	PANTHER	PTHR12304	INOSINE-URIDINE PREFERRING NUCLEOSIDE HYDROLASE	2	309	6.0E-95	T	14-10-2022	IPR023186	Inosine/uridine-preferring nucleoside hydrolase	-	MetaCyc: PWY-5381|MetaCyc: PWY-6556|MetaCyc: PWY-6596|MetaCyc: PWY-6599|MetaCyc: PWY-6606|MetaCyc: PWY-6607|MetaCyc: PWY-7195
Limosilactobacillus reuteri SD2112	GCF_000159455.2	WP_003672077.1	f0ea8793559c57b77935c2ee756d22f8	313	SUPERFAMILY	SSF53590	Nucleoside hydrolase	3	309	4.06E-105	T	14-10-2022	IPR036452	Ribonucleoside hydrolase-like	-	MetaCyc: PWY-5381|MetaCyc: PWY-6556|MetaCyc: PWY-6596|MetaCyc: PWY-6599|MetaCyc: PWY-6606|MetaCyc: PWY-6607|MetaCyc: PWY-7195
Limosilactobacillus reuteri SD2112	GCF_000159455.2	WP_035160010.1	e914c84c8790dc48712707d15b29b471	212	Pfam	PF00571	CBS domain	14	56	1.1E-4	T	14-10-2022	IPR000644	CBS domain	-	MetaCyc: PWY-1269|MetaCyc: PWY-5344|MetaCyc: PWY-5695|MetaCyc: PWY-6322|MetaCyc: PWY-6596|MetaCyc: PWY-6626|MetaCyc: PWY-6749|MetaCyc: PWY-6955|MetaCyc: PWY-6998|MetaCyc: PWY-7127|MetaCyc: PWY-7221|MetaCyc: PWY-7419|MetaCyc: PWY-7529|MetaCyc: PWY-7674|MetaCyc: PWY-7706|MetaCyc: PWY-7719|MetaCyc: PWY-7735|MetaCyc: PWY-7737|MetaCyc: PWY-7769|MetaCyc: PWY-7805|MetaCyc: PWY-7807|MetaCyc: PWY-7888|Met…
Limosilactobacillus reuteri SD2112	GCF_000159455.2	WP_035160010.1	e914c84c8790dc48712707d15b29b471	212	PANTHER	PTHR43080	CBS DOMAIN-CONTAINING PROTEIN CBSX3, MITOCHONDRIAL	5	210	5.0E-64	T	14-10-2022	-	-
Limosilactobacillus reuteri SD2112	GCF_000159455.2	WP_035160010.1	e914c84c8790dc48712707d15b29b471	212	PANTHER	PTHR43080:SF11	CBS DOMAIN CONTAINING PROTEIN	5	210	5.0E-64	T	14-10-2022	-	-
Limosilactobacillus reuteri SD2112	GCF_000159455.2	WP_035160010.1	e914c84c8790dc48712707d15b29b471	212	SUPERFAMILY	SSF54631	CBS-domain pair	6	123	2.56E-19	T	14-10-2022	-	-
Limosilactobacillus reuteri SD2112	GCF_000159455.2	WP_003670258.1	4bf17d07250b36633df6e5845ddaecdb	392	Pfam	PF02803	Thiolase, C-terminal domain	270	390	3.7E-43	T	14-10-2022	IPR020617	Thiolase, C-terminal	GO:0016747	MetaCyc: PWY-1121|MetaCyc: PWY-1361|MetaCyc: PWY-2361|MetaCyc: PWY-321|MetaCyc: PWY-361|MetaCyc: PWY-4801|MetaCyc: PWY-4922|MetaCyc: PWY-5048|MetaCyc: PWY-5109|MetaCyc: PWY-5136|MetaCyc: PWY-5139|MetaCyc: PWY-5177|MetaCyc: PWY-5268|MetaCyc: PWY-5284|MetaCyc: PWY-5292|MetaCyc: PWY-5307|MetaCyc: PWY-5313|MetaCyc: PWY-5353|MetaCyc: PWY-5400|MetaCyc: PWY-5437|MetaCyc: PWY-5473|MetaCyc: PWY-5475|MetaC…
Limosilactobacillus reuteri SD2112	GCF_000159455.2	WP_003670258.1	4bf17d07250b36633df6e5845ddaecdb	392	PANTHER	PTHR18919	ACETYL-COA C-ACYLTRANSFERASE	1	391	1.1E-153	T	14-10-2022	-	-
Limosilactobacillus reuteri SD2112	GCF_000159455.2	WP_003670258.1	4bf17d07250b36633df6e5845ddaecdb	392	Pfam	PF00108	Thiolase, N-terminal domain	4	262	1.4E-99	T	14-10-2022	IPR020616	Thiolase, N-terminal	GO:0016747	MetaCyc: PWY-1121|MetaCyc: PWY-1361|MetaCyc: PWY-2361|MetaCyc: PWY-321|MetaCyc: PWY-361|MetaCyc: PWY-4801|MetaCyc: PWY-4922|MetaCyc: PWY-5048|MetaCyc: PWY-5109|MetaCyc: PWY-5136|MetaCyc: PWY-5139|MetaCyc: PWY-5177|MetaCyc: PWY-5268|MetaCyc: PWY-5284|MetaCyc: PWY-5292|MetaCyc: PWY-5307|MetaCyc: PWY-5313|MetaCyc: PWY-5353|MetaCyc: PWY-5400|MetaCyc: PWY-5437|MetaCyc: PWY-5473|MetaCyc: PWY-5475|MetaC…
Limosilactobacillus reuteri SD2112	GCF_000159455.2	WP_003670258.1	4bf17d07250b36633df6e5845ddaecdb	392	PANTHER	PTHR18919:SF144	ACETYL-COA ACETYLTRANSFERASE	1	391	1.1E-153	T	14-10-2022	-	-
Limosilactobacillus reuteri SD2112	GCF_000159455.2	WP_003670258.1	4bf17d07250b36633df6e5845ddaecdb	392	SUPERFAMILY	SSF53901	Thiolase-like	270	390	1.98E-37	T	14-10-2022	IPR016039	Thiolase-like	GO:0016746	MetaCyc: PWY-1121|MetaCyc: PWY-1187|MetaCyc: PWY-12|MetaCyc: PWY-1361|MetaCyc: PWY-1921|MetaCyc: PWY-2343|MetaCyc: PWY-2361|MetaCyc: PWY-2821|MetaCyc: PWY-321|MetaCyc: PWY-361|MetaCyc: PWY-4381|MetaCyc: PWY-4801|MetaCyc: PWY-4922|MetaCyc: PWY-5001|MetaCyc: PWY-5002|MetaCyc: PWY-5045|MetaCyc: PWY-5048|MetaCyc: PWY-5080|MetaCyc: PWY-5109|MetaCyc: PWY-5132|MetaCyc: PWY-5133|MetaCyc: PWY-5135|MetaCyc…
Limosilactobacillus reuteri SD2112	GCF_000159455.2	WP_003670258.1	4bf17d07250b36633df6e5845ddaecdb	392	SUPERFAMILY	SSF53901	Thiolase-like	4	269	7.44E-90	T	14-10-2022	IPR016039	Thiolase-like	GO:0016746	MetaCyc: PWY-1121|MetaCyc: PWY-1187|MetaCyc: PWY-12|MetaCyc: PWY-1361|MetaCyc: PWY-1921|MetaCyc: PWY-2343|MetaCyc: PWY-2361|MetaCyc: PWY-2821|MetaCyc: PWY-321|MetaCyc: PWY-361|MetaCyc: PWY-4381|MetaCyc: PWY-4801|MetaCyc: PWY-4922|MetaCyc: PWY-5001|MetaCyc: PWY-5002|MetaCyc: PWY-5045|MetaCyc: PWY-5048|MetaCyc: PWY-5080|MetaCyc: PWY-5109|MetaCyc: PWY-5132|MetaCyc: PWY-5133|MetaCyc: PWY-5135|MetaCyc…
Limosilactobacillus reuteri SD2112	GCF_000159455.2	WP_225430617.1	921b3ee9e842051d9c91b107c4cf858d	740	PANTHER	PTHR43572	CHAPERONE PROTEIN CLPD, CHLOROPLASTIC	2	699	0.0	T	14-10-2022	-	-
Limosilactobacillus reuteri SD2112	GCF_000159455.2	WP_225430617.1	921b3ee9e842051d9c91b107c4cf858d	740	Pfam	PF00004	ATPase family associated with various cellular activities (AAA)	116	238	2.3E-13	T	14-10-2022	IPR003959	ATPase, AAA-type, core	GO:0005524|GO:0016887	MetaCyc: PWY-5757|MetaCyc: PWY-6147|MetaCyc: PWY-6383|MetaCyc: PWY-6409|MetaCyc: PWY-6502|MetaCyc: PWY-6797|MetaCyc: PWY-7206|MetaCyc: PWY-7250|MetaCyc: PWY-7419|MetaCyc: PWY-7539|MetaCyc: PWY-7719|MetaCyc: PWY-7821|MetaCyc: PWY-7884|MetaCyc: PWY-8119|Reactome: R-BTA-6798695|Reactome: R-CEL-110320|Reactome: R-CEL-1234176|Reactome: R-CEL-1236978|Reactome: R-CEL-187577|Reactome: R-CEL-195253|Reacto…
Limosilactobacillus reuteri SD2112	GCF_000159455.2	WP_225430617.1	921b3ee9e842051d9c91b107c4cf858d	740	PANTHER	PTHR43572:SF11	ATP-DEPENDENT CLP PROTEASE ATP-BINDING SUBUNIT CLPL	2	699	0.0	T	14-10-2022	-	-
Limosilactobacillus reuteri SD2112	GCF_000159455.2	WP_225430617.1	921b3ee9e842051d9c91b107c4cf858d	740	Pfam	PF10431	C-terminal, D2-small domain, of ClpB protein	610	680	7.5E-23	T	14-10-2022	IPR019489	Clp ATPase, C-terminal	-	MetaCyc: PWY-5757|MetaCyc: PWY-6147|MetaCyc: PWY-6383|MetaCyc: PWY-6502|MetaCyc: PWY-6797|MetaCyc: PWY-7206|MetaCyc: PWY-7419|MetaCyc: PWY-7539|MetaCyc: PWY-7719|MetaCyc: PWY-7821
Limosilactobacillus reuteri SD2112	GCF_000159455.2	WP_225430617.1	921b3ee9e842051d9c91b107c4cf858d	740	SUPERFAMILY	SSF52540	P-loop containing nucleoside triphosphate hydrolases	391	678	1.81E-71	T	14-10-2022	IPR027417	P-loop containing nucleoside triphosphate hydrolase	-	MetaCyc: PWY-102|MetaCyc: PWY-1061|MetaCyc: PWY-1187|MetaCyc: PWY-1281|MetaCyc: PWY-1722|MetaCyc: PWY-181|MetaCyc: PWY-2083|MetaCyc: PWY-2161|MetaCyc: PWY-2201|MetaCyc: PWY-2681|MetaCyc: PWY-2781|MetaCyc: PWY-2821|MetaCyc: PWY-3542|MetaCyc: PWY-361|MetaCyc: PWY-3841|MetaCyc: PWY-3961|MetaCyc: PWY-4021|MetaCyc: PWY-4061|MetaCyc: PWY-4161|MetaCyc: PWY-4621|MetaCyc: PWY-4801|MetaCyc: PWY-4922|MetaCy…
Limosilactobacillus reuteri SD2112	GCF_000159455.2	WP_225430617.1	921b3ee9e842051d9c91b107c4cf858d	740	Pfam	PF07724	AAA domain (Cdc48 subfamily)	442	603	1.2E-43	T	14-10-2022	IPR003959	ATPase, AAA-type, core	GO:0005524|GO:0016887	MetaCyc: PWY-5757|MetaCyc: PWY-6147|MetaCyc: PWY-6383|MetaCyc: PWY-6409|MetaCyc: PWY-6502|MetaCyc: PWY-6797|MetaCyc: PWY-7206|MetaCyc: PWY-7250|MetaCyc: PWY-7419|MetaCyc: PWY-7539|MetaCyc: PWY-7719|MetaCyc: PWY-7821|MetaCyc: PWY-7884|MetaCyc: PWY-8119|Reactome: R-BTA-6798695|Reactome: R-CEL-110320|Reactome: R-CEL-1234176|Reactome: R-CEL-1236978|Reactome: R-CEL-187577|Reactome: R-CEL-195253|Reacto…
Limosilactobacillus reuteri SD2112	GCF_000159455.2	WP_225430617.1	921b3ee9e842051d9c91b107c4cf858d	740	Pfam	PF17871	AAA lid domain	257	355	1.1E-23	T	14-10-2022	IPR041546	ClpA/ClpB, AAA lid domain	-	MetaCyc: PWY-5757|MetaCyc: PWY-6147|MetaCyc: PWY-6383|MetaCyc: PWY-6502|MetaCyc: PWY-6797|MetaCyc: PWY-7206|MetaCyc: PWY-7419|MetaCyc: PWY-7539|MetaCyc: PWY-7719|MetaCyc: PWY-7821
Limosilactobacillus reuteri SD2112	GCF_000159455.2	WP_225430617.1	921b3ee9e842051d9c91b107c4cf858d	740	SUPERFAMILY	SSF52540	P-loop containing nucleoside triphosphate hydrolases	74	369	1.25E-61	T	14-10-2022	IPR027417	P-loop containing nucleoside triphosphate hydrolase	-	MetaCyc: PWY-102|MetaCyc: PWY-1061|MetaCyc: PWY-1187|MetaCyc: PWY-1281|MetaCyc: PWY-1722|MetaCyc: PWY-181|MetaCyc: PWY-2083|MetaCyc: PWY-2161|MetaCyc: PWY-2201|MetaCyc: PWY-2681|MetaCyc: PWY-2781|MetaCyc: PWY-2821|MetaCyc: PWY-3542|MetaCyc: PWY-361|MetaCyc: PWY-3841|MetaCyc: PWY-3961|MetaCyc: PWY-4021|MetaCyc: PWY-4061|MetaCyc: PWY-4161|MetaCyc: PWY-4621|MetaCyc: PWY-4801|MetaCyc: PWY-4922|MetaCy…
Limosilactobacillus reuteri SD2112	GCF_000159455.2	WP_003670922.1	f1943c898fb32d5ab88d57bca8e12697	127	PANTHER	PTHR34297:SF3	ALKALINE SHOCK PROTEIN 23	4	126	4.7E-34	T	14-10-2022	-	-
Limosilactobacillus reuteri SD2112	GCF_000159455.2	WP_003670922.1	f1943c898fb32d5ab88d57bca8e12697	127	PANTHER	PTHR34297	HYPOTHETICAL CYTOSOLIC PROTEIN-RELATED	4	126	4.7E-34	T	14-10-2022	IPR005531	Alkaline shock protein Asp23	-	-
Limosilactobacillus reuteri SD2112	GCF_000159455.2	WP_003670922.1	f1943c898fb32d5ab88d57bca8e12697	127	Pfam	PF03780	Asp23 family, cell envelope-related function	12	117	1.4E-29	T	14-10-2022	IPR005531	Alkaline shock protein Asp23	-	-
Limosilactobacillus reuteri SD2112	GCF_000159455.2	WP_003670479.1	2016b4df4088303c0e79c85e4b9528a7	136	PANTHER	PTHR33164	TRANSCRIPTIONAL REGULATOR, MARR FAMILY	5	134	1.3E-21	T	14-10-2022	-	-
Limosilactobacillus reuteri SD2112	GCF_000159455.2	WP_003670479.1	2016b4df4088303c0e79c85e4b9528a7	136	Pfam	PF12802	MarR family	25	86	3.6E-12	T	14-10-2022	IPR000835	MarR-type HTH domain	GO:0003700|GO:0006355	MetaCyc: PWY-361|MetaCyc: PWY-4801|MetaCyc: PWY-4922|MetaCyc: PWY-5048|MetaCyc: PWY-5139|MetaCyc: PWY-5268|MetaCyc: PWY-5284|MetaCyc: PWY-5292|MetaCyc: PWY-5307|MetaCyc: PWY-5313|MetaCyc: PWY-5353|MetaCyc: PWY-5400|MetaCyc: PWY-5437|MetaCyc: PWY-5473|MetaCyc: PWY-5475|MetaCyc: PWY-5477|MetaCyc: PWY-5660|MetaCyc: PWY-5710|MetaCyc: PWY-5794|MetaCyc: PWY-5846|MetaCyc: PWY-5875|MetaCyc: PWY-5903|Meta…
Limosilactobacillus reuteri SD2112	GCF_000159455.2	WP_003670479.1	2016b4df4088303c0e79c85e4b9528a7	136	SUPERFAMILY	SSF46785	Winged helix DNA-binding domain	3	134	7.37E-30	T	14-10-2022	IPR036390	Winged helix DNA-binding domain superfamily	-	MetaCyc: PWY-1061|MetaCyc: PWY-1121|MetaCyc: PWY-1186|MetaCyc: PWY-2002|MetaCyc: PWY-2083|MetaCyc: PWY-2181|MetaCyc: PWY-2229|MetaCyc: PWY-2321|MetaCyc: PWY-2467|MetaCyc: PWY-2681|MetaCyc: PWY-3385|MetaCyc: PWY-3542|MetaCyc: PWY-3581|MetaCyc: PWY-361|MetaCyc: PWY-3901|MetaCyc: PWY-4021|MetaCyc: PWY-4061|MetaCyc: PWY-4161|MetaCyc: PWY-4201|MetaCyc: PWY-4801|MetaCyc: PWY-4922|MetaCyc: PWY-5024|Meta…
Limosilactobacillus reuteri SD2112	GCF_000159455.2	WP_003670630.1	be10199ccacd313b3aedae8eecc1ad80	478	Pfam	PF01943	Polysaccharide biosynthesis protein	4	267	3.6E-19	T	14-10-2022	IPR002797	Polysaccharide biosynthesis protein	GO:0016020	-
Limosilactobacillus reuteri SD2112	GCF_000159455.2	WP_003670630.1	be10199ccacd313b3aedae8eecc1ad80	478	Pfam	PF14667	Polysaccharide biosynthesis C-terminal domain	323	459	2.6E-29	T	14-10-2022	IPR029303	Polysaccharide biosynthesis protein, C-terminal domain	-	-
Limosilactobacillus reuteri SD2112	GCF_000159455.2	WP_003670630.1	be10199ccacd313b3aedae8eecc1ad80	478	PANTHER	PTHR30250	PST FAMILY PREDICTED COLANIC ACID TRANSPORTER	2	460	8.7E-57	T	14-10-2022	-	-
Limosilactobacillus reuteri SD2112	GCF_000159455.2	WP_003671416.1	dfa9be1e5efdf8c0ede50f313fd53633	213	SUPERFAMILY	SSF53041	Resolvase-like	9	138	3.4E-12	T	14-10-2022	IPR036162	Resolvase-like, N-terminal catalytic domain superfamily	GO:0000150|GO:0003677|GO:0006310	MetaCyc: PWY-6689
Limosilactobacillus reuteri SD2112	GCF_000159455.2	WP_003666368.1	e7e2b446247238a1f72564a029e1fe31	94	Pfam	PF00166	Chaperonin 10 Kd subunit	2	93	5.1E-32	T	14-10-2022	IPR020818	GroES chaperonin family	GO:0005524|GO:0006457|GO:0016887	-
Limosilactobacillus reuteri SD2112	GCF_000159455.2	WP_003666368.1	e7e2b446247238a1f72564a029e1fe31	94	PANTHER	PTHR10772:SF24	10 KDA CHAPERONIN	1	94	3.3E-30	T	14-10-2022	-	-
Limosilactobacillus reuteri SD2112	GCF_000159455.2	WP_003666368.1	e7e2b446247238a1f72564a029e1fe31	94	SUPERFAMILY	SSF50129	GroES-like	1	94	3.2E-30	T	14-10-2022	IPR011032	GroES-like superfamily	-	MetaCyc: PWY-0|MetaCyc: PWY-1121|MetaCyc: PWY-1186|MetaCyc: PWY-1801|MetaCyc: PWY-1921|MetaCyc: PWY-2181|MetaCyc: PWY-2221|MetaCyc: PWY-2229|MetaCyc: PWY-2261|MetaCyc: PWY-2343|MetaCyc: PWY-2467|MetaCyc: PWY-2501|MetaCyc: PWY-2541|MetaCyc: PWY-2582|MetaCyc: PWY-2601|MetaCyc: PWY-2681|MetaCyc: PWY-2724|MetaCyc: PWY-3061|MetaCyc: PWY-3121|MetaCyc: PWY-3162|MetaCyc: PWY-321|MetaCyc: PWY-3261|MetaCyc…
Limosilactobacillus reuteri SD2112	GCF_000159455.2	WP_003666368.1	e7e2b446247238a1f72564a029e1fe31	94	PANTHER	PTHR10772	10 KDA HEAT SHOCK PROTEIN	1	94	3.3E-30	T	14-10-2022	IPR020818	GroES chaperonin family	GO:0005524|GO:0006457|GO:0016887	-
Limosilactobacillus reuteri SD2112	GCF_000159455.2	WP_035159778.1	3bb379e5cc20c0a17b58d770073eff16	470	SUPERFAMILY	SSF47323	Anticodon-binding domain of a subclass of class I aminoacyl-tRNA synthetases	343	469	4.51E-32	T	14-10-2022	IPR009080	Aminoacyl-tRNA synthetase, class Ia, anticodon-binding	GO:0000166|GO:0004812|GO:0005524|GO:0006418	Reactome: R-HSA-2408522|Reactome: R-HSA-379716|Reactome: R-HSA-379726
Limosilactobacillus reuteri SD2112	GCF_000159455.2	WP_035159778.1	3bb379e5cc20c0a17b58d770073eff16	470	SUPERFAMILY	SSF52374	Nucleotidylyl transferase	2	319	7.42E-100	T	14-10-2022	-	-
Limosilactobacillus reuteri SD2112	GCF_000159455.2	WP_035159778.1	3bb379e5cc20c0a17b58d770073eff16	470	PANTHER	PTHR10890	CYSTEINYL-TRNA SYNTHETASE	2	468	1.1E-160	T	14-10-2022	IPR024909	Cysteinyl-tRNA synthetase/mycothiol ligase	-	Reactome: R-HSA-379716|Reactome: R-HSA-379726|Reactome: R-MTU-879299
Limosilactobacillus reuteri SD2112	GCF_000159455.2	WP_035159778.1	3bb379e5cc20c0a17b58d770073eff16	470	Pfam	PF01406	tRNA synthetases class I (C) catalytic domain	15	318	1.4E-133	T	14-10-2022	IPR032678	tRNA synthetases class I, catalytic domain	-	Reactome: R-HSA-379716|Reactome: R-HSA-379726|Reactome: R-MTU-879299
Limosilactobacillus reuteri SD2112	GCF_000159455.2	WP_035159778.1	3bb379e5cc20c0a17b58d770073eff16	470	Pfam	PF09190	DALR domain	356	415	5.9E-11	T	14-10-2022	IPR015273	Cysteinyl-tRNA synthetase, class Ia, DALR	GO:0000166|GO:0004817|GO:0005524|GO:0005737|GO:0006423	-
Limosilactobacillus reuteri SD2112	GCF_000159455.2	WP_003671433.1	327d1d4ed58f4ff4b038a86532392ba2	1221	SUPERFAMILY	SSF52540	P-loop containing nucleoside triphosphate hydrolases	47	348	8.28E-5	T	14-10-2022	IPR027417	P-loop containing nucleoside triphosphate hydrolase	-	MetaCyc: PWY-102|MetaCyc: PWY-1061|MetaCyc: PWY-1187|MetaCyc: PWY-1281|MetaCyc: PWY-1722|MetaCyc: PWY-181|MetaCyc: PWY-2083|MetaCyc: PWY-2161|MetaCyc: PWY-2201|MetaCyc: PWY-2681|MetaCyc: PWY-2781|MetaCyc: PWY-2821|MetaCyc: PWY-3542|MetaCyc: PWY-361|MetaCyc: PWY-3841|MetaCyc: PWY-3961|MetaCyc: PWY-4021|MetaCyc: PWY-4061|MetaCyc: PWY-4161|MetaCyc: PWY-4621|MetaCyc: PWY-4801|MetaCyc: PWY-4922|MetaCy…
Limosilactobacillus reuteri SD2112	GCF_000159455.2	WP_003671750.1	caff70482e20192246eea5907ea8278f	431	Pfam	PF02447	GntP family permease	7	388	1.1E-22	T	14-10-2022	IPR003474	Gluconate transporter	GO:0015128|GO:0016020|GO:0035429	-
Limosilactobacillus reuteri SD2112	GCF_000159455.2	WP_003671750.1	caff70482e20192246eea5907ea8278f	431	PANTHER	PTHR30354:SF23	GNTP FAMILY PERMEASE	2	430	3.1E-109	T	14-10-2022	-	-
Limosilactobacillus reuteri SD2112	GCF_000159455.2	WP_003671750.1	caff70482e20192246eea5907ea8278f	431	PANTHER	PTHR30354	GNT FAMILY GLUCONATE TRANSPORTER	2	430	3.1E-109	T	14-10-2022	IPR003474	Gluconate transporter	GO:0015128|GO:0016020|GO:0035429	-
Limosilactobacillus reuteri SD2112	GCF_000159455.2	WP_003670851.1	eeff70723e4bdefbf39a72964d85b809	276	SUPERFAMILY	SSF57716	Glucocorticoid receptor-like (DNA-binding domain)	222	272	6.84E-15	T	14-10-2022	-	-
Limosilactobacillus reuteri SD2112	GCF_000159455.2	WP_003670851.1	eeff70723e4bdefbf39a72964d85b809	276	SUPERFAMILY	SSF46946	S13-like H2TH domain	134	226	1.96E-27	T	14-10-2022	IPR010979	Ribosomal protein S13-like, H2TH	GO:0003676	MetaCyc: PWY-2681|MetaCyc: PWY-5316|MetaCyc: PWY-5381|MetaCyc: PWY-7342|MetaCyc: PWY-7564|MetaCyc: PWY-8106|Reactome: R-CFA-156827|Reactome: R-CFA-1799339|Reactome: R-CFA-6791226|Reactome: R-CFA-72649|Reactome: R-CFA-72689|Reactome: R-CFA-72695|Reactome: R-CFA-72702|Reactome: R-CFA-72706|Reactome: R-CFA-975956|Reactome: R-CFA-975957|Reactome: R-DDI-156827|Reactome: R-DDI-1799339|Reactome: R-DDI-7…
Limosilactobacillus reuteri SD2112	GCF_000159455.2	WP_003670851.1	eeff70723e4bdefbf39a72964d85b809	276	PANTHER	PTHR22993	FORMAMIDOPYRIMIDINE-DNA GLYCOSYLASE	1	272	5.3E-44	T	14-10-2022	-	-
Limosilactobacillus reuteri SD2112	GCF_000159455.2	WP_003670851.1	eeff70723e4bdefbf39a72964d85b809	276	Pfam	PF06831	Formamidopyrimidine-DNA glycosylase H2TH domain	133	223	3.1E-28	T	14-10-2022	IPR015886	DNA glycosylase/AP lyase, H2TH DNA-binding	GO:0003684|GO:0003906|GO:0006284|GO:0008270|GO:0016799	MetaCyc: PWY-2681|MetaCyc: PWY-5316|MetaCyc: PWY-5381|MetaCyc: PWY-7342|MetaCyc: PWY-7564|MetaCyc: PWY-8106|Reactome: R-HSA-110328|Reactome: R-HSA-110329|Reactome: R-HSA-110330|Reactome: R-HSA-110331|Reactome: R-HSA-5649702|Reactome: R-HSA-9616334|Reactome: R-HSA-9629232|Reactome: R-HSA-9636003|Reactome: R-MMU-110328|Reactome: R-MMU-110329|Reactome: R-MMU-110330|Reactome: R-MMU-110331|Reactome: R…
Limosilactobacillus reuteri SD2112	GCF_000159455.2	WP_003670851.1	eeff70723e4bdefbf39a72964d85b809	276	SUPERFAMILY	SSF81624	N-terminal domain of MutM-like DNA repair proteins	2	142	3.66E-41	T	14-10-2022	IPR035937	MutM-like, N-terminal	-	MetaCyc: PWY-2681|MetaCyc: PWY-5316|MetaCyc: PWY-5381|MetaCyc: PWY-7342|MetaCyc: PWY-7564|MetaCyc: PWY-8106|Reactome: R-HSA-110328|Reactome: R-HSA-110329|Reactome: R-HSA-110330|Reactome: R-HSA-110331|Reactome: R-HSA-5649702|Reactome: R-HSA-9616334|Reactome: R-HSA-9629232|Reactome: R-HSA-9636003|Reactome: R-MMU-110328|Reactome: R-MMU-110329|Reactome: R-MMU-110330|Reactome: R-MMU-110331|Reactome: R…
Limosilactobacillus reuteri SD2112	GCF_000159455.2	WP_003670851.1	eeff70723e4bdefbf39a72964d85b809	276	Pfam	PF06827	Zinc finger found in FPG and IleRS	245	272	1.8E-10	T	14-10-2022	IPR010663	Zinc finger, FPG/IleRS-type	-	MetaCyc: PWY-2681|MetaCyc: PWY-5316|MetaCyc: PWY-5381|MetaCyc: PWY-7342|MetaCyc: PWY-7564|MetaCyc: PWY-8106|Reactome: R-HSA-379726
Limosilactobacillus reuteri SD2112	GCF_000159455.2	WP_003670851.1	eeff70723e4bdefbf39a72964d85b809	276	Pfam	PF01149	Formamidopyrimidine-DNA glycosylase N-terminal domain	1	116	1.6E-32	T	14-10-2022	IPR012319	Formamidopyrimidine-DNA glycosylase, catalytic domain	GO:0003906|GO:0006284|GO:0008270|GO:0019104	MetaCyc: PWY-2681|MetaCyc: PWY-5316|MetaCyc: PWY-5381|MetaCyc: PWY-7342|MetaCyc: PWY-7564|MetaCyc: PWY-8106|Reactome: R-HSA-110328|Reactome: R-HSA-110329|Reactome: R-HSA-110330|Reactome: R-HSA-110331|Reactome: R-HSA-5649702|Reactome: R-HSA-9616334|Reactome: R-HSA-9629232|Reactome: R-HSA-9636003|Reactome: R-MMU-110328|Reactome: R-MMU-110329|Reactome: R-MMU-110330|Reactome: R-MMU-110331|Reactome: R…
Limosilactobacillus reuteri SD2112	GCF_000159455.2	WP_013923861.1	0dc3a3d7adacbd1fa032bcf9d1b6b59f	400	Pfam	PF03432	Relaxase/Mobilisation nuclease domain	68	267	1.0E-16	T	14-10-2022	IPR005094	Endonuclease relaxase, MobA/VirD2	-	-
Limosilactobacillus reuteri SD2112	GCF_000159455.2	WP_223657145.1	05bdcf97e1a2806cefe40be77b0cfe23	74	Pfam	PF17363	Family of unknown function (DUF5388)	8	67	3.2E-8	T	14-10-2022	IPR035528	Protein of unknown function DUF5388	-	-
Limosilactobacillus reuteri SD2112	GCF_000159455.2	WP_003670094.1	295a474f621cc1e892ee44affe74f5c7	352	PANTHER	PTHR43738	ABC TRANSPORTER, MEMBRANE PROTEIN	1	351	4.1E-67	T	14-10-2022	-	-
Limosilactobacillus reuteri SD2112	GCF_000159455.2	WP_003670094.1	295a474f621cc1e892ee44affe74f5c7	352	PANTHER	PTHR43738:SF1	HEMIN TRANSPORT SYSTEM PERMEASE PROTEIN HRTB-RELATED	1	351	4.1E-67	T	14-10-2022	-	-
Limosilactobacillus reuteri SD2112	GCF_000159455.2	WP_003670094.1	295a474f621cc1e892ee44affe74f5c7	352	Pfam	PF12704	MacB-like periplasmic core domain	28	181	6.6E-8	T	14-10-2022	IPR025857	MacB-like periplasmic core domain	-	-
Limosilactobacillus reuteri SD2112	GCF_000159455.2	WP_003672533.1	cb67e0c0ae9b1f15c64eb0c44e71bb7e	148	SUPERFAMILY	SSF46955	Putative DNA-binding domain	20	80	3.57E-13	T	14-10-2022	IPR009061	Putative DNA-binding domain superfamily	-	MetaCyc: PWY-6689|MetaCyc: PWY-7250|Reactome: R-DME-5696395|Reactome: R-DME-5696400|Reactome: R-DME-6781823|Reactome: R-DME-6782135|Reactome: R-GGA-353303|Reactome: R-HSA-201451|Reactome: R-HSA-2173795|Reactome: R-HSA-379716|Reactome: R-HSA-5696395|Reactome: R-HSA-5696400|Reactome: R-HSA-6781823|Reactome: R-HSA-6782135|Reactome: R-MMU-201451|Reactome: R-MMU-2173795|Reactome: R-MMU-5696395|Reactom…
Limosilactobacillus reuteri SD2112	GCF_000159455.2	WP_003672533.1	cb67e0c0ae9b1f15c64eb0c44e71bb7e	148	Pfam	PF13411	MerR HTH family regulatory protein	20	83	2.3E-14	T	14-10-2022	IPR000551	MerR-type HTH domain	GO:0003677|GO:0006355	MetaCyc: PWY-5154|MetaCyc: PWY-5686|MetaCyc: PWY-7400|MetaCyc: PWY-7791
Limosilactobacillus reuteri SD2112	GCF_000159455.2	WP_003670357.1	3e84e9cadebac26670062a9fcadd260d	309	Pfam	PF00185	Aspartate/ornithine carbamoyltransferase, Asp/Orn binding domain	155	300	3.2E-22	T	14-10-2022	IPR006131	Aspartate/ornithine carbamoyltransferase, Asp/Orn-binding domain	GO:0006520|GO:0016597|GO:0016743	MetaCyc: PWY-4984|MetaCyc: PWY-5|MetaCyc: PWY-5154|MetaCyc: PWY-5686|MetaCyc: PWY-6344|MetaCyc: PWY-7400|MetaCyc: PWY-7693|MetaCyc: PWY-7694|MetaCyc: PWY-7790|MetaCyc: PWY-7791|MetaCyc: PWY-8039|MetaCyc: PWY-8187|Reactome: R-CEL-500753|Reactome: R-DDI-500753|Reactome: R-DME-500753|Reactome: R-GGA-187630|Reactome: R-HSA-1268020|Reactome: R-HSA-500753|Reactome: R-HSA-70635|Reactome: R-MMU-1268020|R…
Limosilactobacillus reuteri SD2112	GCF_000159455.2	WP_003670357.1	3e84e9cadebac26670062a9fcadd260d	309	Pfam	PF02729	Aspartate/ornithine carbamoyltransferase, carbamoyl-P binding domain	10	149	9.9E-34	T	14-10-2022	IPR006132	Aspartate/ornithine carbamoyltransferase, carbamoyl-P binding	GO:0006520|GO:0016743	MetaCyc: PWY-4984|MetaCyc: PWY-5|MetaCyc: PWY-5154|MetaCyc: PWY-5686|MetaCyc: PWY-6344|MetaCyc: PWY-7400|MetaCyc: PWY-7693|MetaCyc: PWY-7694|MetaCyc: PWY-7790|MetaCyc: PWY-7791|MetaCyc: PWY-8039|MetaCyc: PWY-8187|Reactome: R-CEL-500753|Reactome: R-DDI-500753|Reactome: R-DME-500753|Reactome: R-GGA-187630|Reactome: R-HSA-1268020|Reactome: R-HSA-500753|Reactome: R-HSA-70635|Reactome: R-MMU-1268020|R…
Limosilactobacillus reuteri SD2112	GCF_000159455.2	WP_003670357.1	3e84e9cadebac26670062a9fcadd260d	309	SUPERFAMILY	SSF53671	Aspartate/ornithine carbamoyltransferase	9	303	1.96E-86	T	14-10-2022	IPR036901	Aspartate/ornithine carbamoyltransferase superfamily	GO:0006520|GO:0016597|GO:0016743	MetaCyc: PWY-4984|MetaCyc: PWY-5|MetaCyc: PWY-5154|MetaCyc: PWY-5686|MetaCyc: PWY-6344|MetaCyc: PWY-7400|MetaCyc: PWY-7693|MetaCyc: PWY-7694|MetaCyc: PWY-7790|MetaCyc: PWY-7791|MetaCyc: PWY-8039|MetaCyc: PWY-8187|Reactome: R-CEL-500753|Reactome: R-DDI-500753|Reactome: R-DME-500753|Reactome: R-GGA-187630|Reactome: R-HSA-1268020|Reactome: R-HSA-500753|Reactome: R-HSA-70635|Reactome: R-MMU-1268020|R…
Limosilactobacillus reuteri SD2112	GCF_000159455.2	WP_003670357.1	3e84e9cadebac26670062a9fcadd260d	309	PANTHER	PTHR11405:SF16	ASPARTATE CARBAMOYLTRANSFERASE, CHLOROPLASTIC	10	304	1.9E-78	T	14-10-2022	IPR002082	Aspartate carbamoyltransferase	GO:0004070|GO:0006207	MetaCyc: PWY-5154|MetaCyc: PWY-5686|MetaCyc: PWY-7400|MetaCyc: PWY-7790|MetaCyc: PWY-7791|Reactome: R-CEL-500753|Reactome: R-DDI-500753|Reactome: R-DME-500753|Reactome: R-HSA-500753|Reactome: R-MMU-500753|Reactome: R-SCE-500753|Reactome: R-SPO-500753
Limosilactobacillus reuteri SD2112	GCF_000159455.2	WP_003670357.1	3e84e9cadebac26670062a9fcadd260d	309	PANTHER	PTHR11405	CARBAMOYLTRANSFERASE FAMILY MEMBER	10	304	1.9E-78	T	14-10-2022	-	-
Limosilactobacillus reuteri SD2112	GCF_000159455.2	WP_003669846.1	7d5880b200eedabea623b83891c34a01	260	Pfam	PF13350	Tyrosine phosphatase family	8	259	1.9E-68	T	14-10-2022	IPR026893	Tyrosine/serine-protein phosphatase IphP-type	GO:0004721	MetaCyc: PWY-4702|MetaCyc: PWY-5491|MetaCyc: PWY-6148|MetaCyc: PWY-6352|MetaCyc: PWY-6365|MetaCyc: PWY-6366|MetaCyc: PWY-6368|MetaCyc: PWY-6456|MetaCyc: PWY-6575|MetaCyc: PWY-6627|MetaCyc: PWY-6686|MetaCyc: PWY-6720|MetaCyc: PWY-6724|MetaCyc: PWY-6955|MetaCyc: PWY-6990|MetaCyc: PWY-6991|MetaCyc: PWY-7018|MetaCyc: PWY-7119|MetaCyc: PWY-7321|MetaCyc: PWY-7531|MetaCyc: PWY-7771|MetaCyc: PWY-7863|Met…
Limosilactobacillus reuteri SD2112	GCF_000159455.2	WP_003669846.1	7d5880b200eedabea623b83891c34a01	260	SUPERFAMILY	SSF52799	(Phosphotyrosine protein) phosphatases II	7	259	1.84E-56	T	14-10-2022	IPR029021	Protein-tyrosine phosphatase-like	-	MetaCyc: PWY-4702|MetaCyc: PWY-5083|MetaCyc: PWY-5269|MetaCyc: PWY-5491|MetaCyc: PWY-5668|MetaCyc: PWY-6148|MetaCyc: PWY-6352|MetaCyc: PWY-6365|MetaCyc: PWY-6366|MetaCyc: PWY-6367|MetaCyc: PWY-6368|MetaCyc: PWY-6456|MetaCyc: PWY-6575|MetaCyc: PWY-6580|MetaCyc: PWY-6627|MetaCyc: PWY-6686|MetaCyc: PWY-6720|MetaCyc: PWY-6724|MetaCyc: PWY-6955|MetaCyc: PWY-6990|MetaCyc: PWY-6991|MetaCyc: PWY-7018|Met…
Limosilactobacillus reuteri SD2112	GCF_000159455.2	WP_003669846.1	7d5880b200eedabea623b83891c34a01	260	PANTHER	PTHR31126	TYROSINE-PROTEIN PHOSPHATASE	8	259	2.4E-40	T	14-10-2022	-	-
Limosilactobacillus reuteri SD2112	GCF_000159455.2	WP_003669846.1	7d5880b200eedabea623b83891c34a01	260	PANTHER	PTHR31126:SF1	PTP/DSP-LIKE	8	259	2.4E-40	T	14-10-2022	-	-
Limosilactobacillus reuteri SD2112	GCF_000159455.2	WP_003670918.1	7ba4c7817b1cb47c4f30ef9490eb81b4	134	SUPERFAMILY	SSF89360	HesB-like domain	6	118	4.71E-34	T	14-10-2022	IPR035903	HesB-like domain superfamily	-	Reactome: R-BTA-1362409|Reactome: R-DDI-1362409|Reactome: R-DME-1362409|Reactome: R-DRE-1362409|Reactome: R-HSA-1362409|Reactome: R-MMU-1362409|Reactome: R-RNO-1362409|Reactome: R-SCE-1362409|Reactome: R-SPO-1362409
Limosilactobacillus reuteri SD2112	GCF_000159455.2	WP_003670918.1	7ba4c7817b1cb47c4f30ef9490eb81b4	134	Pfam	PF01521	Iron-sulphur cluster biosynthesis	6	117	3.4E-34	T	14-10-2022	IPR000361	FeS cluster biogenesis	-	Reactome: R-BTA-1362409|Reactome: R-DDI-1362409|Reactome: R-DME-1362409|Reactome: R-DRE-1362409|Reactome: R-HSA-1362409|Reactome: R-MMU-1362409|Reactome: R-RNO-1362409|Reactome: R-SCE-1362409|Reactome: R-SPO-1362409
Limosilactobacillus reuteri SD2112	GCF_000159455.2	WP_035160388.1	50398d69caa9961ecd7b8d51a1225425	208	PANTHER	PTHR33308	PEPTIDOGLYCAN HYDROLASE FLGJ	42	207	2.3E-54	T	14-10-2022	-	-
Limosilactobacillus reuteri SD2112	GCF_000159455.2	WP_035160388.1	50398d69caa9961ecd7b8d51a1225425	208	Pfam	PF01832	Mannosyl-glycoprotein endo-beta-N-acetylglucosaminidase	67	203	4.2E-28	T	14-10-2022	IPR002901	Mannosyl-glycoprotein endo-beta-N-acetylglucosamidase-like domain	GO:0004040	MetaCyc: PWY-1921|MetaCyc: PWY-2343|MetaCyc: PWY-5821|MetaCyc: PWY-5976|MetaCyc: PWY-6527|MetaCyc: PWY-6735|MetaCyc: PWY-6737|MetaCyc: PWY-6749|MetaCyc: PWY-6784|MetaCyc: PWY-6821|MetaCyc: PWY-6848|MetaCyc: PWY-6855|MetaCyc: PWY-6906|MetaCyc: PWY-6972|MetaCyc: PWY-6996|MetaCyc: PWY-7056|MetaCyc: PWY-7057|MetaCyc: PWY-7074|MetaCyc: PWY-7091|MetaCyc: PWY-7133|MetaCyc: PWY-7134|MetaCyc: PWY-7135|Met…
Limosilactobacillus reuteri SD2112	GCF_000159455.2	WP_003670690.1	4fbb42aba6c8cdd72fa67ce24416ce77	502	SUPERFAMILY	SSF103473	MFS general substrate transporter	5	485	1.7E-58	T	14-10-2022	IPR036259	MFS transporter superfamily	-	MetaCyc: PWY-5129|MetaCyc: PWY-6322|MetaCyc: PWY-6369|MetaCyc: PWY-6626|MetaCyc: PWY-6682|MetaCyc: PWY-6955|MetaCyc: PWY-7077|MetaCyc: PWY-7321|MetaCyc: PWY-7740|MetaCyc: PWY-7769|MetaCyc: PWY-7884|MetaCyc: PWY-7886|MetaCyc: PWY-7948|MetaCyc: PWY-7975|MetaCyc: PWY-8129|Reactome: R-BTA-112311|Reactome: R-BTA-181430|Reactome: R-BTA-189200|Reactome: R-BTA-196757|Reactome: R-BTA-2161517|Reactome: R-B…
Limosilactobacillus reuteri SD2112	GCF_000159455.2	WP_003670690.1	4fbb42aba6c8cdd72fa67ce24416ce77	502	Pfam	PF07690	Major Facilitator Superfamily	14	384	2.4E-43	T	14-10-2022	IPR011701	Major facilitator superfamily	GO:0022857|GO:0055085	Reactome: R-BTA-196757|Reactome: R-BTA-352230|Reactome: R-BTA-428643|Reactome: R-BTA-917937|Reactome: R-CEL-189451|Reactome: R-CEL-210500|Reactome: R-CEL-264642|Reactome: R-CEL-2672351|Reactome: R-CEL-428643|Reactome: R-CEL-8856825|Reactome: R-CEL-8856828|Reactome: R-CEL-917937|Reactome: R-DME-1660661|Reactome: R-DME-264642|Reactome: R-DME-2672351|Reactome: R-DME-428643|Reactome: R-DME-8856825|Re…
Limosilactobacillus reuteri SD2112	GCF_000159455.2	WP_003670690.1	4fbb42aba6c8cdd72fa67ce24416ce77	502	PANTHER	PTHR23501	MAJOR FACILITATOR SUPERFAMILY	5	486	1.7E-86	T	14-10-2022	-	-
Limosilactobacillus reuteri SD2112	GCF_000159455.2	WP_041816994.1	962ae6bca29148e075f625edf53ad4db	132	SUPERFAMILY	SSF143422	Transposase IS200-like	1	130	2.22E-42	T	14-10-2022	IPR036515	Transposase IS200-like superfamily	GO:0003677|GO:0004803|GO:0006313	-
Limosilactobacillus reuteri SD2112	GCF_000159455.2	WP_041816994.1	962ae6bca29148e075f625edf53ad4db	132	PANTHER	PTHR33360	TRANSPOSASE FOR INSERTION SEQUENCE ELEMENT IS200	2	131	2.7E-35	T	14-10-2022	-	-
Limosilactobacillus reuteri SD2112	GCF_000159455.2	WP_041816994.1	962ae6bca29148e075f625edf53ad4db	132	PANTHER	PTHR33360:SF3	IS200-LIKE TRANSPOSASE	2	131	2.7E-35	T	14-10-2022	-	-
Limosilactobacillus reuteri SD2112	GCF_000159455.2	WP_041816994.1	962ae6bca29148e075f625edf53ad4db	132	Pfam	PF01797	Transposase IS200 like	10	129	1.4E-37	T	14-10-2022	IPR002686	Transposase IS200-like	GO:0003677|GO:0004803|GO:0006313	-
Limosilactobacillus reuteri SD2112	GCF_000159455.2	WP_003669985.1	f85dd26743ef822c5617f4927b898d88	300	SUPERFAMILY	SSF53067	Actin-like ATPase domain	4	295	7.87E-50	T	14-10-2022	IPR043129	ATPase, nucleotide binding domain	-	MetaCyc: PWY-2221|MetaCyc: PWY-2722|MetaCyc: PWY-2723|MetaCyc: PWY-3801|MetaCyc: PWY-3961|MetaCyc: PWY-4101|MetaCyc: PWY-4261|MetaCyc: PWY-4702|MetaCyc: PWY-5|MetaCyc: PWY-5129|MetaCyc: PWY-5254|MetaCyc: PWY-5384|MetaCyc: PWY-5482|MetaCyc: PWY-5485|MetaCyc: PWY-5491|MetaCyc: PWY-5497|MetaCyc: PWY-5514|MetaCyc: PWY-5530|MetaCyc: PWY-5533|MetaCyc: PWY-5661|MetaCyc: PWY-5757|MetaCyc: PWY-5818|MetaCy…
Limosilactobacillus reuteri SD2112	GCF_000159455.2	WP_003669985.1	f85dd26743ef822c5617f4927b898d88	300	PANTHER	PTHR18964	ROK (REPRESSOR, ORF, KINASE) FAMILY	3	299	2.8E-63	T	14-10-2022	IPR000600	ROK family	-	MetaCyc: PWY-2722|MetaCyc: PWY-2723|MetaCyc: PWY-3801|MetaCyc: PWY-4101|MetaCyc: PWY-5129|MetaCyc: PWY-5384|MetaCyc: PWY-5514|MetaCyc: PWY-5661|MetaCyc: PWY-5818|MetaCyc: PWY-5941|MetaCyc: PWY-5979|MetaCyc: PWY-6138|MetaCyc: PWY-6139|MetaCyc: PWY-621|MetaCyc: PWY-6322|MetaCyc: PWY-6369|MetaCyc: PWY-6517|MetaCyc: PWY-6531|MetaCyc: PWY-6626|MetaCyc: PWY-6682|MetaCyc: PWY-6906|MetaCyc: PWY-6955|Meta…
Limosilactobacillus reuteri SD2112	GCF_000159455.2	WP_003669985.1	f85dd26743ef822c5617f4927b898d88	300	PANTHER	PTHR18964:SF151	TRANSCRIPTIONAL REGULATOR-RELATED	3	299	2.8E-63	T	14-10-2022	-	-
Limosilactobacillus reuteri SD2112	GCF_000159455.2	WP_003669985.1	f85dd26743ef822c5617f4927b898d88	300	Pfam	PF00480	ROK family	5	293	8.6E-42	T	14-10-2022	IPR000600	ROK family	-	MetaCyc: PWY-2722|MetaCyc: PWY-2723|MetaCyc: PWY-3801|MetaCyc: PWY-4101|MetaCyc: PWY-5129|MetaCyc: PWY-5384|MetaCyc: PWY-5514|MetaCyc: PWY-5661|MetaCyc: PWY-5818|MetaCyc: PWY-5941|MetaCyc: PWY-5979|MetaCyc: PWY-6138|MetaCyc: PWY-6139|MetaCyc: PWY-621|MetaCyc: PWY-6322|MetaCyc: PWY-6369|MetaCyc: PWY-6517|MetaCyc: PWY-6531|MetaCyc: PWY-6626|MetaCyc: PWY-6682|MetaCyc: PWY-6906|MetaCyc: PWY-6955|Meta…
Limosilactobacillus reuteri SD2112	GCF_000159455.2	WP_225429515.1	da9c31e33a5ccbeaba51cf6adb5cd8b4	63	SUPERFAMILY	SSF50129	GroES-like	1	56	2.74E-11	T	14-10-2022	IPR011032	GroES-like superfamily	-	MetaCyc: PWY-0|MetaCyc: PWY-1121|MetaCyc: PWY-1186|MetaCyc: PWY-1801|MetaCyc: PWY-1921|MetaCyc: PWY-2181|MetaCyc: PWY-2221|MetaCyc: PWY-2229|MetaCyc: PWY-2261|MetaCyc: PWY-2343|MetaCyc: PWY-2467|MetaCyc: PWY-2501|MetaCyc: PWY-2541|MetaCyc: PWY-2582|MetaCyc: PWY-2601|MetaCyc: PWY-2681|MetaCyc: PWY-2724|MetaCyc: PWY-3061|MetaCyc: PWY-3121|MetaCyc: PWY-3162|MetaCyc: PWY-321|MetaCyc: PWY-3261|MetaCyc…
Limosilactobacillus reuteri SD2112	GCF_000159455.2	WP_003664107.1	8824df5cd8aff4d401d9f4fa0c7014ac	170	PANTHER	PTHR10938	TRANSLATION INITIATION FACTOR IF-3	3	168	9.4E-62	T	14-10-2022	IPR001288	Translation initiation factor 3	GO:0003743|GO:0006413	Reactome: R-HSA-5368286
Limosilactobacillus reuteri SD2112	GCF_000159455.2	WP_003664107.1	8824df5cd8aff4d401d9f4fa0c7014ac	170	SUPERFAMILY	SSF54364	Translation initiation factor IF3, N-terminal domain	2	74	1.96E-27	T	14-10-2022	IPR036787	Translation initiation factor 3 (IF-3), N-terminal domain superfamily	GO:0003743|GO:0006413	Reactome: R-HSA-5368286
Limosilactobacillus reuteri SD2112	GCF_000159455.2	WP_003664107.1	8824df5cd8aff4d401d9f4fa0c7014ac	170	SUPERFAMILY	SSF55200	Translation initiation factor IF3, C-terminal domain	79	166	1.57E-30	T	14-10-2022	IPR036788	Translation initiation factor 3 (IF-3), C-terminal domain superfamily	GO:0006413	Reactome: R-HSA-5368286
Limosilactobacillus reuteri SD2112	GCF_000159455.2	WP_003664107.1	8824df5cd8aff4d401d9f4fa0c7014ac	170	Pfam	PF00707	Translation initiation factor IF-3, C-terminal domain	79	163	1.7E-34	T	14-10-2022	IPR019815	Translation initiation factor 3, C-terminal	GO:0006413	-
Limosilactobacillus reuteri SD2112	GCF_000159455.2	WP_003664107.1	8824df5cd8aff4d401d9f4fa0c7014ac	170	Pfam	PF05198	Translation initiation factor IF-3, N-terminal domain	3	72	3.0E-30	T	14-10-2022	IPR019814	Translation initiation factor 3, N-terminal	GO:0003743|GO:0006413	Reactome: R-HSA-5368286
Limosilactobacillus reuteri SD2112	GCF_000159455.2	WP_003664107.1	8824df5cd8aff4d401d9f4fa0c7014ac	170	PANTHER	PTHR10938:SF0	TRANSLATION INITIATION FACTOR IF-3, MITOCHONDRIAL	3	168	9.4E-62	T	14-10-2022	-	-
Limosilactobacillus reuteri SD2112	GCF_000159455.2	WP_041816996.1	b5764aff8511a502e49b64e03817528b	132	PANTHER	PTHR33360:SF3	IS200-LIKE TRANSPOSASE	2	131	4.7E-35	T	14-10-2022	-	-
Limosilactobacillus reuteri SD2112	GCF_000159455.2	WP_041816996.1	b5764aff8511a502e49b64e03817528b	132	PANTHER	PTHR33360	TRANSPOSASE FOR INSERTION SEQUENCE ELEMENT IS200	2	131	4.7E-35	T	14-10-2022	-	-
Limosilactobacillus reuteri SD2112	GCF_000159455.2	WP_041816996.1	b5764aff8511a502e49b64e03817528b	132	SUPERFAMILY	SSF143422	Transposase IS200-like	1	130	1.44E-42	T	14-10-2022	IPR036515	Transposase IS200-like superfamily	GO:0003677|GO:0004803|GO:0006313	-
Limosilactobacillus reuteri SD2112	GCF_000159455.2	WP_041816996.1	b5764aff8511a502e49b64e03817528b	132	Pfam	PF01797	Transposase IS200 like	10	129	8.1E-38	T	14-10-2022	IPR002686	Transposase IS200-like	GO:0003677|GO:0004803|GO:0006313	-
Limosilactobacillus reuteri SD2112	GCF_000159455.2	WP_003670753.1	132edaa1248d7be1724ef0e81243585c	238	Pfam	PF01738	Dienelactone hydrolase family	73	204	1.8E-7	T	14-10-2022	IPR002925	Dienelactone hydrolase	GO:0016787	MetaCyc: PWY-1921|MetaCyc: PWY-2343|MetaCyc: PWY-5821|MetaCyc: PWY-5835|MetaCyc: PWY-5976|MetaCyc: PWY-6084|MetaCyc: PWY-6087|MetaCyc: PWY-6089|MetaCyc: PWY-6093|MetaCyc: PWY-6094|MetaCyc: PWY-6190|MetaCyc: PWY-6193|MetaCyc: PWY-6322|MetaCyc: PWY-6415|MetaCyc: PWY-6527|MetaCyc: PWY-6558|MetaCyc: PWY-6735|MetaCyc: PWY-6737|MetaCyc: PWY-6749|MetaCyc: PWY-6784|MetaCyc: PWY-6821|MetaCyc: PWY-6848|Met…
Limosilactobacillus reuteri SD2112	GCF_000159455.2	WP_003670753.1	132edaa1248d7be1724ef0e81243585c	238	PANTHER	PTHR48081:SF6	XYLANASE	28	234	1.7E-22	T	14-10-2022	-	-
Limosilactobacillus reuteri SD2112	GCF_000159455.2	WP_003670753.1	132edaa1248d7be1724ef0e81243585c	238	PANTHER	PTHR48081	AB HYDROLASE SUPERFAMILY PROTEIN C4A8.06C	28	234	1.7E-22	T	14-10-2022	-	-
Limosilactobacillus reuteri SD2112	GCF_000159455.2	WP_003670753.1	132edaa1248d7be1724ef0e81243585c	238	SUPERFAMILY	SSF53474	alpha/beta-Hydrolases	14	234	4.65E-26	T	14-10-2022	IPR029058	Alpha/Beta hydrolase fold	-	MetaCyc: PWY-1061|MetaCyc: PWY-1121|MetaCyc: PWY-1186|MetaCyc: PWY-1801|MetaCyc: PWY-181|MetaCyc: PWY-1822|MetaCyc: PWY-1901|MetaCyc: PWY-1921|MetaCyc: PWY-1961|MetaCyc: PWY-1981|MetaCyc: PWY-2002|MetaCyc: PWY-2021|MetaCyc: PWY-2055|MetaCyc: PWY-2083|MetaCyc: PWY-2321|MetaCyc: PWY-2343|MetaCyc: PWY-2541|MetaCyc: PWY-2601|MetaCyc: PWY-2881|MetaCyc: PWY-2901|MetaCyc: PWY-2902|MetaCyc: PWY-3162|Meta…
Limosilactobacillus reuteri SD2112	GCF_000159455.2	WP_003665243.1	7e0f92990039ac6d410bba86e4803275	150	SUPERFAMILY	SSF55653	Ribosomal protein L9 C-domain	57	149	1.96E-25	T	14-10-2022	IPR036791	Ribosomal protein L9, C-terminal domain superfamily	-	-
Limosilactobacillus reuteri SD2112	GCF_000159455.2	WP_003665243.1	7e0f92990039ac6d410bba86e4803275	150	SUPERFAMILY	SSF55658	L9 N-domain-like	1	56	4.71E-16	T	14-10-2022	IPR009027	Ribosomal protein L9/RNase H1, N-terminal	-	Reactome: R-DME-5389840|Reactome: R-DME-5419276|Reactome: R-HSA-5368286|Reactome: R-HSA-5389840|Reactome: R-HSA-5419276|Reactome: R-MMU-5389840|Reactome: R-MMU-5419276|Reactome: R-RNO-5389840|Reactome: R-RNO-5419276
Limosilactobacillus reuteri SD2112	GCF_000159455.2	WP_003665243.1	7e0f92990039ac6d410bba86e4803275	150	PANTHER	PTHR21368	50S RIBOSOMAL PROTEIN L9	2	149	5.9E-26	T	14-10-2022	IPR000244	Ribosomal protein L9	GO:0003735|GO:0005840|GO:0006412	Reactome: R-DME-5389840|Reactome: R-DME-5419276|Reactome: R-HSA-5368286|Reactome: R-HSA-5389840|Reactome: R-HSA-5419276|Reactome: R-MMU-5389840|Reactome: R-MMU-5419276|Reactome: R-RNO-5389840|Reactome: R-RNO-5419276
Limosilactobacillus reuteri SD2112	GCF_000159455.2	WP_003665243.1	7e0f92990039ac6d410bba86e4803275	150	Pfam	PF01281	Ribosomal protein L9, N-terminal domain	1	47	1.4E-19	T	14-10-2022	IPR020070	Ribosomal protein L9, N-terminal	-	Reactome: R-DME-5389840|Reactome: R-DME-5419276|Reactome: R-HSA-5368286|Reactome: R-HSA-5389840|Reactome: R-HSA-5419276|Reactome: R-MMU-5389840|Reactome: R-MMU-5419276|Reactome: R-RNO-5389840|Reactome: R-RNO-5419276
Limosilactobacillus reuteri SD2112	GCF_000159455.2	WP_003665243.1	7e0f92990039ac6d410bba86e4803275	150	Pfam	PF03948	Ribosomal protein L9, C-terminal domain	64	148	6.6E-28	T	14-10-2022	IPR020069	Ribosomal protein L9, C-terminal	-	-
Limosilactobacillus reuteri SD2112	GCF_000159455.2	WP_258435221.1	9613f02cbc78051b924b240ea385b4b2	238	Pfam	PF02698	DUF218 domain	77	213	9.9E-33	T	14-10-2022	IPR003848	Domain of unknown function DUF218	-	-
Limosilactobacillus reuteri SD2112	GCF_000159455.2	WP_258435221.1	9613f02cbc78051b924b240ea385b4b2	238	PANTHER	PTHR30336:SF18	MEMBRANE PROTEIN-RELATED	23	232	6.5E-43	T	14-10-2022	-	-
Limosilactobacillus reuteri SD2112	GCF_000159455.2	WP_258435221.1	9613f02cbc78051b924b240ea385b4b2	238	PANTHER	PTHR30336	INNER MEMBRANE PROTEIN, PROBABLE PERMEASE	23	232	6.5E-43	T	14-10-2022	-	-
Limosilactobacillus reuteri SD2112	GCF_000159455.2	WP_003672237.1	0e6deae4cc2f3cd9e8d6f325689e4240	217	Pfam	PF04607	Region found in RelA / SpoT proteins	44	163	3.9E-38	T	14-10-2022	IPR007685	RelA/SpoT	GO:0015969	-
Limosilactobacillus reuteri SD2112	GCF_000159455.2	WP_003672237.1	0e6deae4cc2f3cd9e8d6f325689e4240	217	PANTHER	PTHR47837:SF1	GTP PYROPHOSPHOKINASE YJBM	3	208	1.8E-92	T	14-10-2022	-	-
Limosilactobacillus reuteri SD2112	GCF_000159455.2	WP_003672237.1	0e6deae4cc2f3cd9e8d6f325689e4240	217	SUPERFAMILY	SSF81301	Nucleotidyltransferase	4	198	1.8E-60	T	14-10-2022	IPR043519	Nucleotidyltransferase superfamily	-	MetaCyc: PWY-4702|MetaCyc: PWY-5397|MetaCyc: PWY-5491|MetaCyc: PWY-5978|MetaCyc: PWY-6129|MetaCyc: PWY-6148|MetaCyc: PWY-6322|MetaCyc: PWY-6352|MetaCyc: PWY-6365|MetaCyc: PWY-6366|MetaCyc: PWY-6368|MetaCyc: PWY-6456|MetaCyc: PWY-6575|MetaCyc: PWY-6626|MetaCyc: PWY-6627|MetaCyc: PWY-6686|MetaCyc: PWY-6689|MetaCyc: PWY-6720|MetaCyc: PWY-6724|MetaCyc: PWY-6749|MetaCyc: PWY-6955|MetaCyc: PWY-6990|Met…
Limosilactobacillus reuteri SD2112	GCF_000159455.2	WP_003672237.1	0e6deae4cc2f3cd9e8d6f325689e4240	217	PANTHER	PTHR47837	GTP PYROPHOSPHOKINASE YJBM	3	208	1.8E-92	T	14-10-2022	-	-
Limosilactobacillus reuteri SD2112	GCF_000159455.2	WP_003671127.1	552b253c48f51fd23b4adae88be3b401	315	PANTHER	PTHR22749	RIBOFLAVIN KINASE/FMN ADENYLYLTRANSFERASE	16	313	3.9E-82	T	14-10-2022	IPR023468	Riboflavin kinase	-	MetaCyc: PWY-5523|MetaCyc: PWY-6167|MetaCyc: PWY-6168|MetaCyc: PWY-7863|Reactome: R-DME-196843|Reactome: R-HSA-196843|Reactome: R-MMU-196843|Reactome: R-SCE-196843|Reactome: R-SPO-196843
Limosilactobacillus reuteri SD2112	GCF_000159455.2	WP_003671127.1	552b253c48f51fd23b4adae88be3b401	315	SUPERFAMILY	SSF52374	Nucleotidylyl transferase	19	180	1.18E-25	T	14-10-2022	-	-
Limosilactobacillus reuteri SD2112	GCF_000159455.2	WP_003671127.1	552b253c48f51fd23b4adae88be3b401	315	SUPERFAMILY	SSF82114	Riboflavin kinase-like	178	314	1.87E-42	T	14-10-2022	IPR023465	Riboflavin kinase domain superfamily	GO:0008531|GO:0009231	MetaCyc: PWY-5523|MetaCyc: PWY-6167|MetaCyc: PWY-6168|MetaCyc: PWY-7863|MetaCyc: PWY-7887|MetaCyc: PWY-7892|Reactome: R-DME-196843|Reactome: R-HSA-196843|Reactome: R-MMU-196843|Reactome: R-SCE-196843|Reactome: R-SPO-196843
Limosilactobacillus reuteri SD2112	GCF_000159455.2	WP_003671127.1	552b253c48f51fd23b4adae88be3b401	315	Pfam	PF01687	Riboflavin kinase	188	311	5.6E-33	T	14-10-2022	IPR015865	Riboflavin kinase domain, bacterial/eukaryotic	GO:0008531|GO:0009231	MetaCyc: PWY-5523|MetaCyc: PWY-6167|MetaCyc: PWY-6168|MetaCyc: PWY-7863|MetaCyc: PWY-7887|MetaCyc: PWY-7892|Reactome: R-DME-196843|Reactome: R-HSA-196843|Reactome: R-MMU-196843|Reactome: R-SCE-196843|Reactome: R-SPO-196843
Limosilactobacillus reuteri SD2112	GCF_000159455.2	WP_003671127.1	552b253c48f51fd23b4adae88be3b401	315	Pfam	PF06574	FAD synthetase	20	163	1.1E-42	T	14-10-2022	IPR015864	FAD synthetase	GO:0003919|GO:0009231	MetaCyc: PWY-5523|MetaCyc: PWY-6167|MetaCyc: PWY-6168|MetaCyc: PWY-7863|MetaCyc: PWY-7887|MetaCyc: PWY-7892
Limosilactobacillus reuteri SD2112	GCF_000159455.2	WP_003671127.1	552b253c48f51fd23b4adae88be3b401	315	PANTHER	PTHR22749:SF11	BIFUNCTIONAL RIBOFLAVIN KINASE/FMN ADENYLYLTRANSFERASE	16	313	3.9E-82	T	14-10-2022	-	-
Limosilactobacillus reuteri SD2112	GCF_000159455.2	WP_003672618.1	05bbae0657702dc910496fe7f22b8ac8	639	SUPERFAMILY	SSF54980	EF-G C-terminal domain-like	342	418	4.32E-16	T	14-10-2022	IPR035647	EF-G domain III/V-like	-	Reactome: R-BTA-156902|Reactome: R-BTA-5358493|Reactome: R-BTA-6798695|Reactome: R-CEL-156902|Reactome: R-CEL-5358493|Reactome: R-CEL-5389840|Reactome: R-CEL-6798695|Reactome: R-CEL-8876725|Reactome: R-DDI-156902|Reactome: R-DDI-5358493|Reactome: R-DDI-6798695|Reactome: R-DDI-8876725|Reactome: R-DME-156902|Reactome: R-DME-5358493|Reactome: R-DME-5389840|Reactome: R-DME-5419276|Reactome: R-DME-679…
Limosilactobacillus reuteri SD2112	GCF_000159455.2	WP_003672618.1	05bbae0657702dc910496fe7f22b8ac8	639	SUPERFAMILY	SSF50447	Translation proteins	210	317	3.83E-14	T	14-10-2022	IPR009000	Translation protein, beta-barrel domain superfamily	-	MetaCyc: PWY-5278|MetaCyc: PWY-5340|MetaCyc: PWY-6683|MetaCyc: PWY-6932|Reactome: R-BTA-156827|Reactome: R-BTA-156902|Reactome: R-BTA-1799339|Reactome: R-BTA-382556|Reactome: R-BTA-5358493|Reactome: R-BTA-6798695|Reactome: R-BTA-72689|Reactome: R-BTA-72695|Reactome: R-BTA-72706|Reactome: R-BTA-8876725|Reactome: R-BTA-975956|Reactome: R-BTA-975957|Reactome: R-CEL-156827|Reactome: R-CEL-156902|Reac…
Limosilactobacillus reuteri SD2112	GCF_000159455.2	WP_003672618.1	05bbae0657702dc910496fe7f22b8ac8	639	PANTHER	PTHR43261:SF1	RIBOSOME-RELEASING FACTOR 2, MITOCHONDRIAL	2	170	1.2E-106	T	14-10-2022	-	-
Limosilactobacillus reuteri SD2112	GCF_000159455.2	WP_003672618.1	05bbae0657702dc910496fe7f22b8ac8	639	PANTHER	PTHR43261:SF1	RIBOSOME-RELEASING FACTOR 2, MITOCHONDRIAL	175	612	1.2E-106	T	14-10-2022	-	-
Limosilactobacillus reuteri SD2112	GCF_000159455.2	WP_003672618.1	05bbae0657702dc910496fe7f22b8ac8	639	Pfam	PF14492	Elongation Factor G, domain III	342	414	6.0E-14	T	14-10-2022	IPR041095	Elongation Factor G, domain II	-	Reactome: R-BTA-156902|Reactome: R-BTA-5358493|Reactome: R-BTA-6798695|Reactome: R-CEL-156902|Reactome: R-CEL-5358493|Reactome: R-CEL-5389840|Reactome: R-CEL-6798695|Reactome: R-CEL-8876725|Reactome: R-DDI-156902|Reactome: R-DDI-5358493|Reactome: R-DDI-6798695|Reactome: R-DDI-8876725|Reactome: R-DME-156902|Reactome: R-DME-5358493|Reactome: R-DME-5389840|Reactome: R-DME-5419276|Reactome: R-DME-679…
Limosilactobacillus reuteri SD2112	GCF_000159455.2	WP_003672618.1	05bbae0657702dc910496fe7f22b8ac8	639	SUPERFAMILY	SSF54211	Ribosomal protein S5 domain 2-like	416	532	2.28E-19	T	14-10-2022	IPR020568	Ribosomal protein S5 domain 2-type fold	-	MetaCyc: PWY-1723|MetaCyc: PWY-1861|MetaCyc: PWY-3821|MetaCyc: PWY-4|MetaCyc: PWY-4841|MetaCyc: PWY-5443|MetaCyc: PWY-5971|MetaCyc: PWY-5973|MetaCyc: PWY-5989|MetaCyc: PWY-6|MetaCyc: PWY-6148|MetaCyc: PWY-6163|MetaCyc: PWY-6174|MetaCyc: PWY-6282|MetaCyc: PWY-6317|MetaCyc: PWY-6478|MetaCyc: PWY-6519|MetaCyc: PWY-6527|MetaCyc: PWY-6654|MetaCyc: PWY-702|MetaCyc: PWY-7250|MetaCyc: PWY-7388|MetaCyc: P…
Limosilactobacillus reuteri SD2112	GCF_000159455.2	WP_003672618.1	05bbae0657702dc910496fe7f22b8ac8	639	PANTHER	PTHR43261	TRANSLATION ELONGATION FACTOR G-RELATED	2	170	1.2E-106	T	14-10-2022	-	-
Limosilactobacillus reuteri SD2112	GCF_000159455.2	WP_003672618.1	05bbae0657702dc910496fe7f22b8ac8	639	PANTHER	PTHR43261	TRANSLATION ELONGATION FACTOR G-RELATED	175	612	1.2E-106	T	14-10-2022	-	-
Limosilactobacillus reuteri SD2112	GCF_000159455.2	WP_003672618.1	05bbae0657702dc910496fe7f22b8ac8	639	Pfam	PF03764	Elongation factor G, domain IV	416	531	1.8E-23	T	14-10-2022	IPR005517	Translation elongation factor EFG/EF2, domain IV	GO:0005525	Reactome: R-BTA-156902|Reactome: R-BTA-5358493|Reactome: R-BTA-6798695|Reactome: R-CEL-156902|Reactome: R-CEL-5358493|Reactome: R-CEL-5389840|Reactome: R-CEL-6798695|Reactome: R-CEL-8876725|Reactome: R-DDI-156902|Reactome: R-DDI-5358493|Reactome: R-DDI-6798695|Reactome: R-DDI-8876725|Reactome: R-DME-156902|Reactome: R-DME-5358493|Reactome: R-DME-5389840|Reactome: R-DME-6798695|Reactome: R-DME-887…
Limosilactobacillus reuteri SD2112	GCF_000159455.2	WP_003672618.1	05bbae0657702dc910496fe7f22b8ac8	639	SUPERFAMILY	SSF52540	P-loop containing nucleoside triphosphate hydrolases	2	237	4.84E-76	T	14-10-2022	IPR027417	P-loop containing nucleoside triphosphate hydrolase	-	MetaCyc: PWY-102|MetaCyc: PWY-1061|MetaCyc: PWY-1187|MetaCyc: PWY-1281|MetaCyc: PWY-1722|MetaCyc: PWY-181|MetaCyc: PWY-2083|MetaCyc: PWY-2161|MetaCyc: PWY-2201|MetaCyc: PWY-2681|MetaCyc: PWY-2781|MetaCyc: PWY-2821|MetaCyc: PWY-3542|MetaCyc: PWY-361|MetaCyc: PWY-3841|MetaCyc: PWY-3961|MetaCyc: PWY-4021|MetaCyc: PWY-4061|MetaCyc: PWY-4161|MetaCyc: PWY-4621|MetaCyc: PWY-4801|MetaCyc: PWY-4922|MetaCy…
Limosilactobacillus reuteri SD2112	GCF_000159455.2	WP_003672618.1	05bbae0657702dc910496fe7f22b8ac8	639	Pfam	PF00009	Elongation factor Tu GTP binding domain	2	238	1.5E-63	T	14-10-2022	IPR000795	Translational (tr)-type GTP-binding domain	GO:0003924|GO:0005525	MetaCyc: PWY-5278|MetaCyc: PWY-5340|MetaCyc: PWY-6683|MetaCyc: PWY-6932|Reactome: R-BTA-156902|Reactome: R-BTA-382556|Reactome: R-BTA-5358493|Reactome: R-BTA-6798695|Reactome: R-BTA-72695|Reactome: R-BTA-8876725|Reactome: R-CEL-156902|Reactome: R-CEL-3371511|Reactome: R-CEL-5358493|Reactome: R-CEL-5389840|Reactome: R-CEL-6791226|Reactome: R-CEL-6798695|Reactome: R-CEL-8876725|Reactome: R-DDI-1568…
Limosilactobacillus reuteri SD2112	GCF_000159455.2	WP_003672618.1	05bbae0657702dc910496fe7f22b8ac8	639	SUPERFAMILY	SSF54980	EF-G C-terminal domain-like	535	617	2.83E-13	T	14-10-2022	IPR035647	EF-G domain III/V-like	-	Reactome: R-BTA-156902|Reactome: R-BTA-5358493|Reactome: R-BTA-6798695|Reactome: R-CEL-156902|Reactome: R-CEL-5358493|Reactome: R-CEL-5389840|Reactome: R-CEL-6798695|Reactome: R-CEL-8876725|Reactome: R-DDI-156902|Reactome: R-DDI-5358493|Reactome: R-DDI-6798695|Reactome: R-DDI-8876725|Reactome: R-DME-156902|Reactome: R-DME-5358493|Reactome: R-DME-5389840|Reactome: R-DME-5419276|Reactome: R-DME-679…
Limosilactobacillus reuteri SD2112	GCF_000159455.2	WP_003672618.1	05bbae0657702dc910496fe7f22b8ac8	639	Pfam	PF00679	Elongation factor G C-terminus	534	617	1.8E-14	T	14-10-2022	IPR000640	Elongation factor EFG, domain V-like	-	Reactome: R-BTA-156902|Reactome: R-BTA-5358493|Reactome: R-BTA-6798695|Reactome: R-CEL-156902|Reactome: R-CEL-5358493|Reactome: R-CEL-5389840|Reactome: R-CEL-6798695|Reactome: R-CEL-8876725|Reactome: R-DDI-156902|Reactome: R-DDI-5358493|Reactome: R-DDI-6798695|Reactome: R-DDI-8876725|Reactome: R-DME-156902|Reactome: R-DME-5358493|Reactome: R-DME-5389840|Reactome: R-DME-5419276|Reactome: R-DME-679…
Limosilactobacillus reuteri SD2112	GCF_000159455.2	WP_019252975.1	73375a18ded21336bf4ac8b730b76e96	437	Pfam	PF00375	Sodium:dicarboxylate symporter family	12	405	3.4E-119	T	14-10-2022	IPR001991	Sodium:dicarboxylate symporter	GO:0015293|GO:0016021	Reactome: R-BTA-210455|Reactome: R-BTA-210500|Reactome: R-BTA-425393|Reactome: R-CEL-210455|Reactome: R-CEL-210500|Reactome: R-CEL-352230|Reactome: R-CEL-425393|Reactome: R-HSA-210455|Reactome: R-HSA-210500|Reactome: R-HSA-352230|Reactome: R-HSA-425393|Reactome: R-HSA-5619062|Reactome: R-HSA-5619067|Reactome: R-MMU-210455|Reactome: R-MMU-210500|Reactome: R-MMU-352230|Reactome: R-MMU-425393|Reacto…
Limosilactobacillus reuteri SD2112	GCF_000159455.2	WP_019252975.1	73375a18ded21336bf4ac8b730b76e96	437	PANTHER	PTHR42865:SF1	AEROBIC C4-DICARBOXYLATE TRANSPORT PROTEIN	13	431	3.1E-117	T	14-10-2022	-	-
Limosilactobacillus reuteri SD2112	GCF_000159455.2	WP_019252975.1	73375a18ded21336bf4ac8b730b76e96	437	PANTHER	PTHR42865	PROTON/GLUTAMATE-ASPARTATE SYMPORTER	13	431	3.1E-117	T	14-10-2022	IPR001991	Sodium:dicarboxylate symporter	GO:0015293|GO:0016021	Reactome: R-BTA-210455|Reactome: R-BTA-210500|Reactome: R-BTA-425393|Reactome: R-CEL-210455|Reactome: R-CEL-210500|Reactome: R-CEL-352230|Reactome: R-CEL-425393|Reactome: R-HSA-210455|Reactome: R-HSA-210500|Reactome: R-HSA-352230|Reactome: R-HSA-425393|Reactome: R-HSA-5619062|Reactome: R-HSA-5619067|Reactome: R-MMU-210455|Reactome: R-MMU-210500|Reactome: R-MMU-352230|Reactome: R-MMU-425393|Reacto…
Limosilactobacillus reuteri SD2112	GCF_000159455.2	WP_019252975.1	73375a18ded21336bf4ac8b730b76e96	437	SUPERFAMILY	SSF118215	Proton glutamate symport protein	13	407	1.96E-119	T	14-10-2022	IPR036458	Sodium:dicarboxylate symporter superfamily	GO:0015293|GO:0016021	MetaCyc: PWY-5785|Reactome: R-BTA-210455|Reactome: R-BTA-210500|Reactome: R-BTA-425393|Reactome: R-CEL-210455|Reactome: R-CEL-210500|Reactome: R-CEL-352230|Reactome: R-CEL-425393|Reactome: R-HSA-210455|Reactome: R-HSA-210500|Reactome: R-HSA-352230|Reactome: R-HSA-425393|Reactome: R-HSA-5619062|Reactome: R-HSA-5619067|Reactome: R-MMU-210455|Reactome: R-MMU-210500|Reactome: R-MMU-352230|Reactome: R…
Limosilactobacillus reuteri SD2112	GCF_000159455.2	WP_003672124.1	10b7f2d8a03e321044d84b8a40c3edf1	195	Pfam	PF00589	Phage integrase family	15	178	4.2E-17	T	14-10-2022	IPR002104	Integrase, catalytic domain	GO:0003677|GO:0006310|GO:0015074	MetaCyc: PWY-6322|MetaCyc: PWY-6626|MetaCyc: PWY-6749|MetaCyc: PWY-6955|MetaCyc: PWY-6998|MetaCyc: PWY-7127|MetaCyc: PWY-7419|MetaCyc: PWY-7529|MetaCyc: PWY-7706|MetaCyc: PWY-7719|MetaCyc: PWY-7735|MetaCyc: PWY-7737|MetaCyc: PWY-7769|MetaCyc: PWY-7888|MetaCyc: PWY-7904|MetaCyc: PWY-8117|MetaCyc: PWY-8179
Limosilactobacillus reuteri SD2112	GCF_000159455.2	WP_003672124.1	10b7f2d8a03e321044d84b8a40c3edf1	195	PANTHER	PTHR30349	PHAGE INTEGRASE-RELATED	29	191	1.2E-18	T	14-10-2022	-	-
Limosilactobacillus reuteri SD2112	GCF_000159455.2	WP_003672124.1	10b7f2d8a03e321044d84b8a40c3edf1	195	PANTHER	PTHR30349:SF34	INTEGRASE/RECOMBINASE YOEC-RELATED	29	191	1.2E-18	T	14-10-2022	-	-
Limosilactobacillus reuteri SD2112	GCF_000159455.2	WP_003672124.1	10b7f2d8a03e321044d84b8a40c3edf1	195	SUPERFAMILY	SSF56349	DNA breaking-rejoining enzymes	13	192	2.68E-33	T	14-10-2022	IPR011010	DNA breaking-rejoining enzyme, catalytic core	GO:0003677	MetaCyc: PWY-6322|MetaCyc: PWY-6626|MetaCyc: PWY-6749|MetaCyc: PWY-6955|MetaCyc: PWY-6998|MetaCyc: PWY-7127|MetaCyc: PWY-7419|MetaCyc: PWY-7529|MetaCyc: PWY-7706|MetaCyc: PWY-7719|MetaCyc: PWY-7735|MetaCyc: PWY-7737|MetaCyc: PWY-7769|MetaCyc: PWY-7888|MetaCyc: PWY-7904|MetaCyc: PWY-8117|MetaCyc: PWY-8179|Reactome: R-CEL-4615885|Reactome: R-DDI-4615885|Reactome: R-HSA-4615885|Reactome: R-MMU-46158…
Limosilactobacillus reuteri SD2112	GCF_000159455.2	WP_004562317.1	d1bccb9e24431ccefbca2e31478ebec4	375	Pfam	PF00288	GHMP kinases N terminal domain	102	172	1.2E-18	T	14-10-2022	IPR006204	GHMP kinase N-terminal domain	GO:0005524	MetaCyc: PWY-3821|MetaCyc: PWY-4|MetaCyc: PWY-4841|MetaCyc: PWY-5443|MetaCyc: PWY-6|MetaCyc: PWY-6148|MetaCyc: PWY-6163|MetaCyc: PWY-6174|MetaCyc: PWY-6317|MetaCyc: PWY-6478|MetaCyc: PWY-6527|MetaCyc: PWY-6654|MetaCyc: PWY-702|MetaCyc: PWY-7391|MetaCyc: PWY-7560|MetaCyc: PWY-8125|MetaCyc: PWY-82|MetaCyc: PWY-922|Reactome: R-BTA-191273|Reactome: R-BTA-446199|Reactome: R-CFA-70370|Reactome: R-DDI-1…
Limosilactobacillus reuteri SD2112	GCF_000159455.2	WP_004562317.1	d1bccb9e24431ccefbca2e31478ebec4	375	PANTHER	PTHR31814:SF2	PHOSPHOMEVALONATE KINASE	2	93	1.0E-45	T	14-10-2022	-	-
Limosilactobacillus reuteri SD2112	GCF_000159455.2	WP_004562317.1	d1bccb9e24431ccefbca2e31478ebec4	375	PANTHER	PTHR31814	-	2	93	1.0E-45	T	14-10-2022	IPR035102	Phosphomevalonate kinase	-	MetaCyc: PWY-7391|MetaCyc: PWY-922
Limosilactobacillus reuteri SD2112	GCF_000159455.2	WP_004562317.1	d1bccb9e24431ccefbca2e31478ebec4	375	PANTHER	PTHR31814:SF2	PHOSPHOMEVALONATE KINASE	109	261	1.0E-45	T	14-10-2022	-	-
Limosilactobacillus reuteri SD2112	GCF_000159455.2	WP_004562317.1	d1bccb9e24431ccefbca2e31478ebec4	375	PANTHER	PTHR31814:SF2	PHOSPHOMEVALONATE KINASE	266	349	1.0E-45	T	14-10-2022	-	-
Limosilactobacillus reuteri SD2112	GCF_000159455.2	WP_004562317.1	d1bccb9e24431ccefbca2e31478ebec4	375	PANTHER	PTHR31814	-	109	261	1.0E-45	T	14-10-2022	IPR035102	Phosphomevalonate kinase	-	MetaCyc: PWY-7391|MetaCyc: PWY-922
Limosilactobacillus reuteri SD2112	GCF_000159455.2	WP_004562317.1	d1bccb9e24431ccefbca2e31478ebec4	375	PANTHER	PTHR31814	-	266	349	1.0E-45	T	14-10-2022	IPR035102	Phosphomevalonate kinase	-	MetaCyc: PWY-7391|MetaCyc: PWY-922
Limosilactobacillus reuteri SD2112	GCF_000159455.2	WP_004562317.1	d1bccb9e24431ccefbca2e31478ebec4	375	SUPERFAMILY	SSF55060	GHMP Kinase, C-terminal domain	212	353	6.0E-34	T	14-10-2022	IPR036554	GHMP kinase, C-terminal domain superfamily	-	MetaCyc: PWY-3821|MetaCyc: PWY-4|MetaCyc: PWY-4841|MetaCyc: PWY-6|MetaCyc: PWY-6163|MetaCyc: PWY-6174|MetaCyc: PWY-6317|MetaCyc: PWY-6478|MetaCyc: PWY-6527|MetaCyc: PWY-702|MetaCyc: PWY-7391|MetaCyc: PWY-7524|MetaCyc: PWY-7560|MetaCyc: PWY-8125|MetaCyc: PWY-82|MetaCyc: PWY-922|Reactome: R-BTA-191273|Reactome: R-BTA-446199|Reactome: R-CFA-70370|Reactome: R-DDI-191273|Reactome: R-DDI-446199|Reactom…
Limosilactobacillus reuteri SD2112	GCF_000159455.2	WP_004562317.1	d1bccb9e24431ccefbca2e31478ebec4	375	Pfam	PF08544	GHMP kinases C terminal	260	342	4.7E-8	T	14-10-2022	IPR013750	GHMP kinase, C-terminal domain	-	MetaCyc: PWY-3821|MetaCyc: PWY-4|MetaCyc: PWY-4841|MetaCyc: PWY-6|MetaCyc: PWY-6148|MetaCyc: PWY-6163|MetaCyc: PWY-6174|MetaCyc: PWY-6317|MetaCyc: PWY-6478|MetaCyc: PWY-6527|MetaCyc: PWY-702|MetaCyc: PWY-7391|MetaCyc: PWY-7560|MetaCyc: PWY-8125|MetaCyc: PWY-82|MetaCyc: PWY-922|Reactome: R-CFA-70370|Reactome: R-DDI-191273|Reactome: R-HSA-191273|Reactome: R-HSA-2426168|Reactome: R-HSA-5609976|React…
Limosilactobacillus reuteri SD2112	GCF_000159455.2	WP_004562317.1	d1bccb9e24431ccefbca2e31478ebec4	375	SUPERFAMILY	SSF54211	Ribosomal protein S5 domain 2-like	1	228	1.14E-52	T	14-10-2022	IPR020568	Ribosomal protein S5 domain 2-type fold	-	MetaCyc: PWY-1723|MetaCyc: PWY-1861|MetaCyc: PWY-3821|MetaCyc: PWY-4|MetaCyc: PWY-4841|MetaCyc: PWY-5443|MetaCyc: PWY-5971|MetaCyc: PWY-5973|MetaCyc: PWY-5989|MetaCyc: PWY-6|MetaCyc: PWY-6148|MetaCyc: PWY-6163|MetaCyc: PWY-6174|MetaCyc: PWY-6282|MetaCyc: PWY-6317|MetaCyc: PWY-6478|MetaCyc: PWY-6519|MetaCyc: PWY-6527|MetaCyc: PWY-6654|MetaCyc: PWY-702|MetaCyc: PWY-7250|MetaCyc: PWY-7388|MetaCyc: P…
Limosilactobacillus reuteri SD2112	GCF_000159455.2	WP_003671931.1	3c35aabe2f62d8899f1c1c08a880ccf5	881	SUPERFAMILY	SSF55271	DNA repair protein MutS, domain I	3	113	3.4E-42	T	14-10-2022	IPR016151	DNA mismatch repair protein MutS, N-terminal	GO:0005524|GO:0006298|GO:0030983	Reactome: R-BTA-5358565|Reactome: R-BTA-5358606|Reactome: R-DDI-5358565|Reactome: R-DDI-5358606|Reactome: R-DME-5358565|Reactome: R-HSA-5358565|Reactome: R-HSA-5358606|Reactome: R-HSA-5632927|Reactome: R-HSA-5632928|Reactome: R-HSA-5632968|Reactome: R-HSA-6796648|Reactome: R-MMU-5358565|Reactome: R-MMU-5358606|Reactome: R-RNO-5358565|Reactome: R-RNO-5358606|Reactome: R-SCE-5358565|Reactome: R-SCE…
Limosilactobacillus reuteri SD2112	GCF_000159455.2	WP_003671931.1	3c35aabe2f62d8899f1c1c08a880ccf5	881	Pfam	PF01624	MutS domain I	6	116	5.0E-43	T	14-10-2022	IPR007695	DNA mismatch repair protein MutS-like, N-terminal	GO:0005524|GO:0006298|GO:0030983	Reactome: R-BTA-5358565|Reactome: R-BTA-5358606|Reactome: R-DDI-5358565|Reactome: R-DDI-5358606|Reactome: R-DME-5358565|Reactome: R-HSA-5358565|Reactome: R-HSA-5358606|Reactome: R-HSA-5632927|Reactome: R-HSA-5632928|Reactome: R-HSA-5632968|Reactome: R-HSA-6796648|Reactome: R-MMU-5358565|Reactome: R-MMU-5358606|Reactome: R-RNO-5358565|Reactome: R-RNO-5358606|Reactome: R-SCE-5358565|Reactome: R-SCE…
Limosilactobacillus reuteri SD2112	GCF_000159455.2	WP_003671931.1	3c35aabe2f62d8899f1c1c08a880ccf5	881	Pfam	PF05188	MutS domain II	126	241	2.4E-9	T	14-10-2022	IPR007860	DNA mismatch repair protein MutS, connector domain	GO:0005524|GO:0006298|GO:0030983	Reactome: R-BTA-5358565|Reactome: R-BTA-5358606|Reactome: R-DDI-5358565|Reactome: R-DDI-5358606|Reactome: R-DME-5358565|Reactome: R-HSA-5358565|Reactome: R-HSA-5358606|Reactome: R-HSA-5632927|Reactome: R-HSA-5632928|Reactome: R-HSA-5632968|Reactome: R-HSA-6796648|Reactome: R-HSA-912446|Reactome: R-MMU-5358565|Reactome: R-MMU-5358606|Reactome: R-RNO-5358565|Reactome: R-RNO-5358606|Reactome: R-SCE-…
Limosilactobacillus reuteri SD2112	GCF_000159455.2	WP_003671931.1	3c35aabe2f62d8899f1c1c08a880ccf5	881	Pfam	PF00488	MutS domain V	601	788	5.8E-85	T	14-10-2022	IPR000432	DNA mismatch repair protein MutS, C-terminal	GO:0005524|GO:0006298|GO:0030983	Reactome: R-BTA-5358565|Reactome: R-BTA-5358606|Reactome: R-DDI-5358565|Reactome: R-DDI-5358606|Reactome: R-DME-5358565|Reactome: R-HSA-5358565|Reactome: R-HSA-5358606|Reactome: R-HSA-5632927|Reactome: R-HSA-5632928|Reactome: R-HSA-5632968|Reactome: R-HSA-6796648|Reactome: R-HSA-912446|Reactome: R-MMU-5358565|Reactome: R-MMU-5358606|Reactome: R-RNO-5358565|Reactome: R-RNO-5358606|Reactome: R-SCE-…
Limosilactobacillus reuteri SD2112	GCF_000159455.2	WP_003671931.1	3c35aabe2f62d8899f1c1c08a880ccf5	881	PANTHER	PTHR11361:SF130	DNA MISMATCH REPAIR PROTEIN MSH1, MITOCHONDRIAL	6	807	5.8E-194	T	14-10-2022	-	-
Limosilactobacillus reuteri SD2112	GCF_000159455.2	WP_003671931.1	3c35aabe2f62d8899f1c1c08a880ccf5	881	Pfam	PF05190	MutS family domain IV	417	508	1.4E-29	T	14-10-2022	IPR007861	DNA mismatch repair protein MutS, clamp	GO:0005524|GO:0006298|GO:0030983	Reactome: R-BTA-5358565|Reactome: R-BTA-5358606|Reactome: R-DDI-5358565|Reactome: R-DDI-5358606|Reactome: R-DME-5358565|Reactome: R-HSA-5358565|Reactome: R-HSA-5358606|Reactome: R-HSA-5632927|Reactome: R-HSA-5632928|Reactome: R-HSA-5632968|Reactome: R-HSA-6796648|Reactome: R-HSA-912446|Reactome: R-MMU-5358565|Reactome: R-MMU-5358606|Reactome: R-RNO-5358565|Reactome: R-RNO-5358606|Reactome: R-SCE-…
Limosilactobacillus reuteri SD2112	GCF_000159455.2	WP_003671931.1	3c35aabe2f62d8899f1c1c08a880ccf5	881	SUPERFAMILY	SSF52540	P-loop containing nucleoside triphosphate hydrolases	557	789	6.19E-64	T	14-10-2022	IPR027417	P-loop containing nucleoside triphosphate hydrolase	-	MetaCyc: PWY-102|MetaCyc: PWY-1061|MetaCyc: PWY-1187|MetaCyc: PWY-1281|MetaCyc: PWY-1722|MetaCyc: PWY-181|MetaCyc: PWY-2083|MetaCyc: PWY-2161|MetaCyc: PWY-2201|MetaCyc: PWY-2681|MetaCyc: PWY-2781|MetaCyc: PWY-2821|MetaCyc: PWY-3542|MetaCyc: PWY-361|MetaCyc: PWY-3841|MetaCyc: PWY-3961|MetaCyc: PWY-4021|MetaCyc: PWY-4061|MetaCyc: PWY-4161|MetaCyc: PWY-4621|MetaCyc: PWY-4801|MetaCyc: PWY-4922|MetaCy…
Limosilactobacillus reuteri SD2112	GCF_000159455.2	WP_003671931.1	3c35aabe2f62d8899f1c1c08a880ccf5	881	Pfam	PF05192	MutS domain III	260	549	6.2E-44	T	14-10-2022	IPR007696	DNA mismatch repair protein MutS, core	GO:0005524|GO:0006298|GO:0030983	Reactome: R-BTA-5358565|Reactome: R-BTA-5358606|Reactome: R-DDI-5358565|Reactome: R-DDI-5358606|Reactome: R-DME-5358565|Reactome: R-HSA-5358565|Reactome: R-HSA-5358606|Reactome: R-HSA-5632927|Reactome: R-HSA-5632928|Reactome: R-HSA-5632968|Reactome: R-HSA-6796648|Reactome: R-HSA-912446|Reactome: R-MMU-5358565|Reactome: R-MMU-5358606|Reactome: R-RNO-5358565|Reactome: R-RNO-5358606|Reactome: R-SCE-…
Limosilactobacillus reuteri SD2112	GCF_000159455.2	WP_003671931.1	3c35aabe2f62d8899f1c1c08a880ccf5	881	SUPERFAMILY	SSF53150	DNA repair protein MutS, domain II	118	268	9.02E-31	T	14-10-2022	IPR036678	MutS, connector domain superfamily	GO:0005524|GO:0006298|GO:0030983	Reactome: R-BTA-5358565|Reactome: R-BTA-5358606|Reactome: R-DDI-5358565|Reactome: R-DDI-5358606|Reactome: R-DME-5358565|Reactome: R-HSA-5358565|Reactome: R-HSA-5358606|Reactome: R-HSA-5632927|Reactome: R-HSA-5632928|Reactome: R-HSA-5632968|Reactome: R-HSA-6796648|Reactome: R-HSA-912446|Reactome: R-MMU-5358565|Reactome: R-MMU-5358606|Reactome: R-RNO-5358565|Reactome: R-RNO-5358606|Reactome: R-SCE-…
Limosilactobacillus reuteri SD2112	GCF_000159455.2	WP_003671931.1	3c35aabe2f62d8899f1c1c08a880ccf5	881	PANTHER	PTHR11361	DNA MISMATCH REPAIR PROTEIN MUTS FAMILY MEMBER	6	807	5.8E-194	T	14-10-2022	IPR045076	DNA mismatch repair MutS family	GO:0005524|GO:0006298|GO:0030983	Reactome: R-BTA-5358565|Reactome: R-BTA-5358606|Reactome: R-DDI-5358565|Reactome: R-DDI-5358606|Reactome: R-DME-5358565|Reactome: R-HSA-5358565|Reactome: R-HSA-5358606|Reactome: R-HSA-5632927|Reactome: R-HSA-5632928|Reactome: R-HSA-5632968|Reactome: R-HSA-6796648|Reactome: R-HSA-912446|Reactome: R-MMU-5358565|Reactome: R-MMU-5358606|Reactome: R-RNO-5358565|Reactome: R-RNO-5358606|Reactome: R-SCE-…
Limosilactobacillus reuteri SD2112	GCF_000159455.2	WP_003671931.1	3c35aabe2f62d8899f1c1c08a880ccf5	881	SUPERFAMILY	SSF48334	DNA repair protein MutS, domain III	255	555	1.44E-92	T	14-10-2022	IPR036187	DNA mismatch repair protein MutS, core domain superfamily	-	Reactome: R-BTA-5358565|Reactome: R-BTA-5358606|Reactome: R-DDI-5358565|Reactome: R-DDI-5358606|Reactome: R-DME-5358565|Reactome: R-HSA-5358565|Reactome: R-HSA-5358606|Reactome: R-HSA-5632927|Reactome: R-HSA-5632928|Reactome: R-HSA-5632968|Reactome: R-HSA-6796648|Reactome: R-HSA-912446|Reactome: R-MMU-5358565|Reactome: R-MMU-5358606|Reactome: R-RNO-5358565|Reactome: R-RNO-5358606|Reactome: R-SCE-…
Limosilactobacillus reuteri SD2112	GCF_000159455.2	WP_003672000.1	7e5e586f13619b3e01e7c0fe4dc4801f	525	SUPERFAMILY	SSF53041	Resolvase-like	30	180	4.19E-36	T	14-10-2022	IPR036162	Resolvase-like, N-terminal catalytic domain superfamily	GO:0000150|GO:0003677|GO:0006310	MetaCyc: PWY-6689
Limosilactobacillus reuteri SD2112	GCF_000159455.2	WP_003672000.1	7e5e586f13619b3e01e7c0fe4dc4801f	525	PANTHER	PTHR30461:SF3	DNA RECOMBINASE-RELATED	28	506	1.4E-61	T	14-10-2022	-	-
Limosilactobacillus reuteri SD2112	GCF_000159455.2	WP_003672000.1	7e5e586f13619b3e01e7c0fe4dc4801f	525	Pfam	PF07508	Recombinase	202	310	3.9E-23	T	14-10-2022	IPR011109	DNA-binding recombinase domain	GO:0000150|GO:0003677	-
Limosilactobacillus reuteri SD2112	GCF_000159455.2	WP_003672000.1	7e5e586f13619b3e01e7c0fe4dc4801f	525	Pfam	PF13408	Recombinase zinc beta ribbon domain	330	389	1.5E-6	T	14-10-2022	IPR025827	Recombinase zinc beta ribbon domain	-	-
Limosilactobacillus reuteri SD2112	GCF_000159455.2	WP_003672000.1	7e5e586f13619b3e01e7c0fe4dc4801f	525	Pfam	PF00239	Resolvase, N terminal domain	31	179	1.6E-33	T	14-10-2022	IPR006119	Resolvase, N-terminal catalytic domain	GO:0000150|GO:0003677|GO:0006310	MetaCyc: PWY-6689
Limosilactobacillus reuteri SD2112	GCF_000159455.2	WP_003672000.1	7e5e586f13619b3e01e7c0fe4dc4801f	525	PANTHER	PTHR30461	DNA-INVERTASE FROM LAMBDOID PROPHAGE	28	506	1.4E-61	T	14-10-2022	-	-
Limosilactobacillus reuteri SD2112	GCF_000159455.2	WP_003672014.1	d40cdddb47c24585268b768508f0a985	176	Pfam	PF01420	Type I restriction modification DNA specificity domain	3	171	5.4E-11	T	14-10-2022	IPR000055	Type I restriction modification DNA specificity domain	GO:0003677	-
Limosilactobacillus reuteri SD2112	GCF_000159455.2	WP_003672014.1	d40cdddb47c24585268b768508f0a985	176	PANTHER	PTHR30408	TYPE-1 RESTRICTION ENZYME ECOKI SPECIFICITY PROTEIN	2	174	1.8E-19	T	14-10-2022	-	-
Limosilactobacillus reuteri SD2112	GCF_000159455.2	WP_003672014.1	d40cdddb47c24585268b768508f0a985	176	SUPERFAMILY	SSF116734	DNA methylase specificity domain	4	174	7.03E-27	T	14-10-2022	-	-
Limosilactobacillus reuteri SD2112	GCF_000159455.2	WP_003672635.1	8d8095dee1a83e96a69e7e35c2f2a029	180	Pfam	PF05119	Phage terminase, small subunit	68	142	1.9E-5	T	14-10-2022	IPR006448	Putative phage terminase, small subunit, P27 family	-	-
Limosilactobacillus reuteri SD2112	GCF_000159455.2	WP_003670400.1	5bd9644dcf30362d4b4c780155d3a4ae	310	Pfam	PF00696	Amino acid kinase family	3	282	4.2E-30	T	14-10-2022	IPR001048	Aspartate/glutamate/uridylate kinase	-	MetaCyc: PWY-2941|MetaCyc: PWY-2942|MetaCyc: PWY-3081|MetaCyc: PWY-5097|MetaCyc: PWY-5154|MetaCyc: PWY-5254|MetaCyc: PWY-6160|MetaCyc: PWY-6174|MetaCyc: PWY-6559|MetaCyc: PWY-6562|MetaCyc: PWY-6922|MetaCyc: PWY-7153|MetaCyc: PWY-7400|MetaCyc: PWY-7524|MetaCyc: PWY-7977|MetaCyc: PWY-8088|MetaCyc: PWY-8125|MetaCyc: PWY-8179|Reactome: R-CEL-8964539|Reactome: R-DDI-70635|Reactome: R-HSA-8964539|React…
Limosilactobacillus reuteri SD2112	GCF_000159455.2	WP_003670400.1	5bd9644dcf30362d4b4c780155d3a4ae	310	PANTHER	PTHR30409	CARBAMATE KINASE	2	309	4.2E-120	T	14-10-2022	IPR003964	Carbamate kinase	GO:0006525|GO:0008804	-
Limosilactobacillus reuteri SD2112	GCF_000159455.2	WP_003670400.1	5bd9644dcf30362d4b4c780155d3a4ae	310	PANTHER	PTHR30409:SF1	CARBAMATE KINASE-LIKE PROTEIN YAHI-RELATED	2	309	4.2E-120	T	14-10-2022	-	-
Limosilactobacillus reuteri SD2112	GCF_000159455.2	WP_003670400.1	5bd9644dcf30362d4b4c780155d3a4ae	310	SUPERFAMILY	SSF53633	Carbamate kinase-like	1	307	2.49E-82	T	14-10-2022	IPR036393	Acetylglutamate kinase-like superfamily	-	MetaCyc: PWY-2941|MetaCyc: PWY-2942|MetaCyc: PWY-3081|MetaCyc: PWY-5097|MetaCyc: PWY-5154|MetaCyc: PWY-5254|MetaCyc: PWY-6160|MetaCyc: PWY-6174|MetaCyc: PWY-6559|MetaCyc: PWY-6562|MetaCyc: PWY-6922|MetaCyc: PWY-7153|MetaCyc: PWY-7400|MetaCyc: PWY-7524|MetaCyc: PWY-7977|MetaCyc: PWY-8088|MetaCyc: PWY-8125|MetaCyc: PWY-8179|Reactome: R-CEL-8964539|Reactome: R-DDI-70635|Reactome: R-HSA-70635|Reactom…
Limosilactobacillus reuteri SD2112	GCF_000159455.2	WP_035159748.1	3e1cb3e5ae99330d1ba0c4f25fdbb940	258	PANTHER	PTHR11614	PHOSPHOLIPASE-RELATED	14	244	3.9E-24	T	14-10-2022	-	-
Limosilactobacillus reuteri SD2112	GCF_000159455.2	WP_035159748.1	3e1cb3e5ae99330d1ba0c4f25fdbb940	258	PANTHER	PTHR11614:SF121	CARBOXYLESTERASE	14	244	3.9E-24	T	14-10-2022	-	-
Limosilactobacillus reuteri SD2112	GCF_000159455.2	WP_035159748.1	3e1cb3e5ae99330d1ba0c4f25fdbb940	258	SUPERFAMILY	SSF53474	alpha/beta-Hydrolases	14	248	1.18E-32	T	14-10-2022	IPR029058	Alpha/Beta hydrolase fold	-	MetaCyc: PWY-1061|MetaCyc: PWY-1121|MetaCyc: PWY-1186|MetaCyc: PWY-1801|MetaCyc: PWY-181|MetaCyc: PWY-1822|MetaCyc: PWY-1901|MetaCyc: PWY-1921|MetaCyc: PWY-1961|MetaCyc: PWY-1981|MetaCyc: PWY-2002|MetaCyc: PWY-2021|MetaCyc: PWY-2055|MetaCyc: PWY-2083|MetaCyc: PWY-2321|MetaCyc: PWY-2343|MetaCyc: PWY-2541|MetaCyc: PWY-2601|MetaCyc: PWY-2881|MetaCyc: PWY-2901|MetaCyc: PWY-2902|MetaCyc: PWY-3162|Meta…
Limosilactobacillus reuteri SD2112	GCF_000159455.2	WP_035159748.1	3e1cb3e5ae99330d1ba0c4f25fdbb940	258	Pfam	PF12146	Serine aminopeptidase, S33	16	230	2.2E-17	T	14-10-2022	IPR022742	Serine aminopeptidase, S33	-	MetaCyc: PWY-1822|MetaCyc: PWY-1921|MetaCyc: PWY-361|MetaCyc: PWY-4801|MetaCyc: PWY-4922|MetaCyc: PWY-5048|MetaCyc: PWY-5139|MetaCyc: PWY-5268|MetaCyc: PWY-5284|MetaCyc: PWY-5292|MetaCyc: PWY-5307|MetaCyc: PWY-5313|MetaCyc: PWY-5353|MetaCyc: PWY-5400|MetaCyc: PWY-5437|MetaCyc: PWY-5473|MetaCyc: PWY-5475|MetaCyc: PWY-5477|MetaCyc: PWY-5497|MetaCyc: PWY-5660|MetaCyc: PWY-5710|MetaCyc: PWY-5784|Meta…
Limosilactobacillus reuteri SD2112	GCF_000159455.2	WP_003670449.1	c5adbb5f8438604182dd5d8a64cacb9d	574	Pfam	PF02880	Phosphoglucomutase/phosphomannomutase, alpha/beta/alpha domain III	326	453	1.2E-19	T	14-10-2022	IPR005846	Alpha-D-phosphohexomutase, alpha/beta/alpha domain III	GO:0005975|GO:0016868	MetaCyc: PWY-2723|MetaCyc: PWY-3801|MetaCyc: PWY-5384|MetaCyc: PWY-5514|MetaCyc: PWY-5659|MetaCyc: PWY-5661|MetaCyc: PWY-5940|MetaCyc: PWY-5941|MetaCyc: PWY-622|MetaCyc: PWY-6317|MetaCyc: PWY-6731|MetaCyc: PWY-6737|MetaCyc: PWY-6749|MetaCyc: PWY-6906|MetaCyc: PWY-6981|MetaCyc: PWY-7180|MetaCyc: PWY-7238|MetaCyc: PWY-7343|MetaCyc: PWY-7456|MetaCyc: PWY-7586|MetaCyc: PWY-7900|MetaCyc: PWY-7902|Meta…
Limosilactobacillus reuteri SD2112	GCF_000159455.2	WP_003670449.1	c5adbb5f8438604182dd5d8a64cacb9d	574	PANTHER	PTHR45745:SF1	PHOSPHOMANNOMUTASE 45A	16	571	2.6E-164	T	14-10-2022	-	-
Limosilactobacillus reuteri SD2112	GCF_000159455.2	WP_003670449.1	c5adbb5f8438604182dd5d8a64cacb9d	574	Pfam	PF02879	Phosphoglucomutase/phosphomannomutase, alpha/beta/alpha domain II	218	313	3.3E-21	T	14-10-2022	IPR005845	Alpha-D-phosphohexomutase, alpha/beta/alpha domain II	GO:0005975	MetaCyc: PWY-2723|MetaCyc: PWY-3801|MetaCyc: PWY-5384|MetaCyc: PWY-5514|MetaCyc: PWY-5659|MetaCyc: PWY-5661|MetaCyc: PWY-5940|MetaCyc: PWY-5941|MetaCyc: PWY-622|MetaCyc: PWY-6317|MetaCyc: PWY-6731|MetaCyc: PWY-6737|MetaCyc: PWY-6749|MetaCyc: PWY-6906|MetaCyc: PWY-6981|MetaCyc: PWY-7180|MetaCyc: PWY-7238|MetaCyc: PWY-7343|MetaCyc: PWY-7456|MetaCyc: PWY-7586|MetaCyc: PWY-7900|MetaCyc: PWY-7902|Meta…
Limosilactobacillus reuteri SD2112	GCF_000159455.2	WP_003670449.1	c5adbb5f8438604182dd5d8a64cacb9d	574	SUPERFAMILY	SSF53738	Phosphoglucomutase, first 3 domains	305	457	2.94E-31	T	14-10-2022	IPR016055	Alpha-D-phosphohexomutase, alpha/beta/alpha I/II/III	GO:0005975|GO:0016868	MetaCyc: PWY-2723|MetaCyc: PWY-3801|MetaCyc: PWY-5384|MetaCyc: PWY-5514|MetaCyc: PWY-5659|MetaCyc: PWY-5661|MetaCyc: PWY-5940|MetaCyc: PWY-5941|MetaCyc: PWY-622|MetaCyc: PWY-6317|MetaCyc: PWY-6731|MetaCyc: PWY-6737|MetaCyc: PWY-6749|MetaCyc: PWY-6906|MetaCyc: PWY-6981|MetaCyc: PWY-7180|MetaCyc: PWY-7238|MetaCyc: PWY-7343|MetaCyc: PWY-7456|MetaCyc: PWY-7586|MetaCyc: PWY-7900|MetaCyc: PWY-7902|Meta…
Limosilactobacillus reuteri SD2112	GCF_000159455.2	WP_003670449.1	c5adbb5f8438604182dd5d8a64cacb9d	574	Pfam	PF02878	Phosphoglucomutase/phosphomannomutase, alpha/beta/alpha domain I	42	180	3.4E-39	T	14-10-2022	IPR005844	Alpha-D-phosphohexomutase, alpha/beta/alpha domain I	GO:0005975|GO:0016868	MetaCyc: PWY-2723|MetaCyc: PWY-3801|MetaCyc: PWY-5384|MetaCyc: PWY-5514|MetaCyc: PWY-5659|MetaCyc: PWY-5661|MetaCyc: PWY-5940|MetaCyc: PWY-5941|MetaCyc: PWY-622|MetaCyc: PWY-6317|MetaCyc: PWY-6731|MetaCyc: PWY-6737|MetaCyc: PWY-6749|MetaCyc: PWY-6906|MetaCyc: PWY-6981|MetaCyc: PWY-7180|MetaCyc: PWY-7238|MetaCyc: PWY-7343|MetaCyc: PWY-7456|MetaCyc: PWY-7586|MetaCyc: PWY-7900|MetaCyc: PWY-7902|Meta…
Limosilactobacillus reuteri SD2112	GCF_000159455.2	WP_003670449.1	c5adbb5f8438604182dd5d8a64cacb9d	574	Pfam	PF00408	Phosphoglucomutase/phosphomannomutase, C-terminal domain	485	553	1.9E-9	T	14-10-2022	IPR005843	Alpha-D-phosphohexomutase, C-terminal	GO:0016868|GO:0071704	MetaCyc: PWY-2723|MetaCyc: PWY-3801|MetaCyc: PWY-5384|MetaCyc: PWY-5514|MetaCyc: PWY-5659|MetaCyc: PWY-5661|MetaCyc: PWY-5940|MetaCyc: PWY-5941|MetaCyc: PWY-622|MetaCyc: PWY-6317|MetaCyc: PWY-6731|MetaCyc: PWY-6737|MetaCyc: PWY-6749|MetaCyc: PWY-6906|MetaCyc: PWY-6981|MetaCyc: PWY-7180|MetaCyc: PWY-7238|MetaCyc: PWY-7343|MetaCyc: PWY-7456|MetaCyc: PWY-7586|MetaCyc: PWY-7900|MetaCyc: PWY-7902|Meta…
Limosilactobacillus reuteri SD2112	GCF_000159455.2	WP_003670449.1	c5adbb5f8438604182dd5d8a64cacb9d	574	PANTHER	PTHR45745	PHOSPHOMANNOMUTASE 45A	16	571	2.6E-164	T	14-10-2022	-	-
Limosilactobacillus reuteri SD2112	GCF_000159455.2	WP_003670449.1	c5adbb5f8438604182dd5d8a64cacb9d	574	SUPERFAMILY	SSF53738	Phosphoglucomutase, first 3 domains	228	315	1.69E-18	T	14-10-2022	IPR016055	Alpha-D-phosphohexomutase, alpha/beta/alpha I/II/III	GO:0005975|GO:0016868	MetaCyc: PWY-2723|MetaCyc: PWY-3801|MetaCyc: PWY-5384|MetaCyc: PWY-5514|MetaCyc: PWY-5659|MetaCyc: PWY-5661|MetaCyc: PWY-5940|MetaCyc: PWY-5941|MetaCyc: PWY-622|MetaCyc: PWY-6317|MetaCyc: PWY-6731|MetaCyc: PWY-6737|MetaCyc: PWY-6749|MetaCyc: PWY-6906|MetaCyc: PWY-6981|MetaCyc: PWY-7180|MetaCyc: PWY-7238|MetaCyc: PWY-7343|MetaCyc: PWY-7456|MetaCyc: PWY-7586|MetaCyc: PWY-7900|MetaCyc: PWY-7902|Meta…
Limosilactobacillus reuteri SD2112	GCF_000159455.2	WP_003670449.1	c5adbb5f8438604182dd5d8a64cacb9d	574	SUPERFAMILY	SSF53738	Phosphoglucomutase, first 3 domains	28	237	2.2E-47	T	14-10-2022	IPR016055	Alpha-D-phosphohexomutase, alpha/beta/alpha I/II/III	GO:0005975|GO:0016868	MetaCyc: PWY-2723|MetaCyc: PWY-3801|MetaCyc: PWY-5384|MetaCyc: PWY-5514|MetaCyc: PWY-5659|MetaCyc: PWY-5661|MetaCyc: PWY-5940|MetaCyc: PWY-5941|MetaCyc: PWY-622|MetaCyc: PWY-6317|MetaCyc: PWY-6731|MetaCyc: PWY-6737|MetaCyc: PWY-6749|MetaCyc: PWY-6906|MetaCyc: PWY-6981|MetaCyc: PWY-7180|MetaCyc: PWY-7238|MetaCyc: PWY-7343|MetaCyc: PWY-7456|MetaCyc: PWY-7586|MetaCyc: PWY-7900|MetaCyc: PWY-7902|Meta…
Limosilactobacillus reuteri SD2112	GCF_000159455.2	WP_003670449.1	c5adbb5f8438604182dd5d8a64cacb9d	574	SUPERFAMILY	SSF55957	Phosphoglucomutase, C-terminal domain	468	564	7.72E-15	T	14-10-2022	IPR036900	Alpha-D-phosphohexomutase, C-terminal domain superfamily	GO:0016868|GO:0071704	MetaCyc: PWY-2723|MetaCyc: PWY-3801|MetaCyc: PWY-5384|MetaCyc: PWY-5514|MetaCyc: PWY-5659|MetaCyc: PWY-5661|MetaCyc: PWY-5940|MetaCyc: PWY-5941|MetaCyc: PWY-622|MetaCyc: PWY-6317|MetaCyc: PWY-6731|MetaCyc: PWY-6737|MetaCyc: PWY-6749|MetaCyc: PWY-6906|MetaCyc: PWY-6981|MetaCyc: PWY-7180|MetaCyc: PWY-7238|MetaCyc: PWY-7343|MetaCyc: PWY-7456|MetaCyc: PWY-7586|MetaCyc: PWY-7900|MetaCyc: PWY-7902|Meta…
Limosilactobacillus reuteri SD2112	GCF_000159455.2	WP_003672706.1	a43d0120b6593a9e7ac613e591eacb04	768	PANTHER	PTHR22762	ALPHA-GLUCOSIDASE	15	740	1.9E-234	T	14-10-2022	-	-
Limosilactobacillus reuteri SD2112	GCF_000159455.2	WP_003672706.1	a43d0120b6593a9e7ac613e591eacb04	768	PANTHER	PTHR22762:SF97	ALPHA-GLUCOSIDASE	15	740	1.9E-234	T	14-10-2022	-	-
Limosilactobacillus reuteri SD2112	GCF_000159455.2	WP_003672706.1	a43d0120b6593a9e7ac613e591eacb04	768	SUPERFAMILY	SSF51445	(Trans)glycosidases	242	586	2.18E-93	T	14-10-2022	IPR017853	Glycoside hydrolase superfamily	-	MetaCyc: PWY-116|MetaCyc: PWY-1901|MetaCyc: PWY-1921|MetaCyc: PWY-1961|MetaCyc: PWY-1981|MetaCyc: PWY-2021|MetaCyc: PWY-2343|MetaCyc: PWY-2622|MetaCyc: PWY-2661|MetaCyc: PWY-2881|MetaCyc: PWY-2901|MetaCyc: PWY-2902|MetaCyc: PWY-3121|MetaCyc: PWY-401|MetaCyc: PWY-4421|MetaCyc: PWY-4441|MetaCyc: PWY-5067|MetaCyc: PWY-5094|MetaCyc: PWY-5105|MetaCyc: PWY-5129|MetaCyc: PWY-5139|MetaCyc: PWY-5160|MetaC…
Limosilactobacillus reuteri SD2112	GCF_000159455.2	WP_003672706.1	a43d0120b6593a9e7ac613e591eacb04	768	SUPERFAMILY	SSF74650	Galactose mutarotase-like	6	238	1.32E-45	T	14-10-2022	IPR011013	Galactose mutarotase-like domain superfamily	GO:0003824|GO:0005975|GO:0030246	MetaCyc: PWY-1901|MetaCyc: PWY-1921|MetaCyc: PWY-1961|MetaCyc: PWY-1981|MetaCyc: PWY-2021|MetaCyc: PWY-2343|MetaCyc: PWY-2721|MetaCyc: PWY-2722|MetaCyc: PWY-2881|MetaCyc: PWY-2901|MetaCyc: PWY-2902|MetaCyc: PWY-3121|MetaCyc: PWY-3821|MetaCyc: PWY-4421|MetaCyc: PWY-5094|MetaCyc: PWY-5105|MetaCyc: PWY-5129|MetaCyc: PWY-5139|MetaCyc: PWY-5160|MetaCyc: PWY-5161|MetaCyc: PWY-5176|MetaCyc: PWY-5268|Met…
Limosilactobacillus reuteri SD2112	GCF_000159455.2	WP_003672706.1	a43d0120b6593a9e7ac613e591eacb04	768	SUPERFAMILY	SSF51011	Glycosyl hydrolase domain	589	667	3.96E-22	T	14-10-2022	-	-
Limosilactobacillus reuteri SD2112	GCF_000159455.2	WP_003672706.1	a43d0120b6593a9e7ac613e591eacb04	768	Pfam	PF01055	Glycosyl hydrolases family 31	233	672	6.0E-154	T	14-10-2022	IPR000322	Glycoside hydrolase family 31	GO:0004553|GO:0005975	MetaCyc: PWY-1921|MetaCyc: PWY-2343|MetaCyc: PWY-3121|MetaCyc: PWY-5176|MetaCyc: PWY-5821|MetaCyc: PWY-5941|MetaCyc: PWY-5976|MetaCyc: PWY-6002|MetaCyc: PWY-621|MetaCyc: PWY-6527|MetaCyc: PWY-6735|MetaCyc: PWY-6737|MetaCyc: PWY-6749|MetaCyc: PWY-6784|MetaCyc: PWY-6788|MetaCyc: PWY-6807|MetaCyc: PWY-6821|MetaCyc: PWY-6848|MetaCyc: PWY-6855|MetaCyc: PWY-6906|MetaCyc: PWY-6972|MetaCyc: PWY-6996|Meta…
Limosilactobacillus reuteri SD2112	GCF_000159455.2	WP_003672706.1	a43d0120b6593a9e7ac613e591eacb04	768	Pfam	PF16338	Domain of unknown function (DUF4968)	12	99	1.9E-17	T	14-10-2022	IPR032513	Alpha-glucosidase, N-terminal	-	MetaCyc: PWY-6807|MetaCyc: PWY-842
Limosilactobacillus reuteri SD2112	GCF_000159455.2	WP_003672706.1	a43d0120b6593a9e7ac613e591eacb04	768	Pfam	PF13802	Galactose mutarotase-like	145	212	3.6E-22	T	14-10-2022	IPR025887	Glycoside hydrolase family 31, N-terminal domain	-	MetaCyc: PWY-3121|MetaCyc: PWY-5176|MetaCyc: PWY-5941|MetaCyc: PWY-6002|MetaCyc: PWY-621|MetaCyc: PWY-6788|MetaCyc: PWY-6807|MetaCyc: PWY-7091|MetaCyc: PWY-7092|MetaCyc: PWY-7913|MetaCyc: PWY-7918|MetaCyc: PWY-7919|MetaCyc: PWY-842|Reactome: R-BTA-6798695|Reactome: R-BTA-70221|Reactome: R-HSA-532668|Reactome: R-HSA-5357609|Reactome: R-HSA-6798695|Reactome: R-HSA-70221|Reactome: R-HSA-901042|React…
Limosilactobacillus reuteri SD2112	GCF_000159455.2	WP_003672706.1	a43d0120b6593a9e7ac613e591eacb04	768	Pfam	PF17137	Domain of unknown function (DUF5110)	689	750	4.2E-11	T	14-10-2022	IPR033403	Domain of unknown function DUF5110	-	MetaCyc: PWY-6807|MetaCyc: PWY-7918|MetaCyc: PWY-7919|MetaCyc: PWY-842
Limosilactobacillus reuteri SD2112	GCF_000159455.2	WP_003670176.1	e650fd405d3f911914422f2d91b5b30d	178	Pfam	PF00156	Phosphoribosyl transferase domain	10	159	9.9E-26	T	14-10-2022	IPR000836	Phosphoribosyltransferase domain	GO:0009116	MetaCyc: PWY-5381|MetaCyc: PWY-5686|MetaCyc: PWY-5800|MetaCyc: PWY-6121|MetaCyc: PWY-6122|MetaCyc: PWY-6148|MetaCyc: PWY-6277|MetaCyc: PWY-6599|MetaCyc: PWY-6605|MetaCyc: PWY-6609|MetaCyc: PWY-6610|MetaCyc: PWY-6620|MetaCyc: PWY-6720|MetaCyc: PWY-7018|MetaCyc: PWY-7025|MetaCyc: PWY-7183|MetaCyc: PWY-7193|MetaCyc: PWY-7282|MetaCyc: PWY-7450|MetaCyc: PWY-7790|MetaCyc: PWY-7791|MetaCyc: PWY-7805|Met…
Limosilactobacillus reuteri SD2112	GCF_000159455.2	WP_003670176.1	e650fd405d3f911914422f2d91b5b30d	178	SUPERFAMILY	SSF53271	PRTase-like	2	178	9.44E-56	T	14-10-2022	IPR029057	Phosphoribosyltransferase-like	-	MetaCyc: PWY-5381|MetaCyc: PWY-5686|MetaCyc: PWY-5800|MetaCyc: PWY-6121|MetaCyc: PWY-6122|MetaCyc: PWY-6148|MetaCyc: PWY-6277|MetaCyc: PWY-6599|MetaCyc: PWY-6605|MetaCyc: PWY-6609|MetaCyc: PWY-6610|MetaCyc: PWY-6620|MetaCyc: PWY-6720|MetaCyc: PWY-7015|MetaCyc: PWY-7018|MetaCyc: PWY-7025|MetaCyc: PWY-7183|MetaCyc: PWY-7193|MetaCyc: PWY-7282|MetaCyc: PWY-7450|MetaCyc: PWY-7790|MetaCyc: PWY-7791|Met…
Limosilactobacillus reuteri SD2112	GCF_000159455.2	WP_003670176.1	e650fd405d3f911914422f2d91b5b30d	178	PANTHER	PTHR43340	HYPOXANTHINE-GUANINE PHOSPHORIBOSYLTRANSFERASE	2	177	8.5E-60	T	14-10-2022	-	-
Limosilactobacillus reuteri SD2112	GCF_000159455.2	WP_003670176.1	e650fd405d3f911914422f2d91b5b30d	178	PANTHER	PTHR43340:SF1	HYPOXANTHINE PHOSPHORIBOSYLTRANSFERASE	2	177	8.5E-60	T	14-10-2022	-	-
Limosilactobacillus reuteri SD2112	GCF_000159455.2	WP_035160053.1	71520d5e206733159b170446cf94e720	77	Pfam	PF00173	Cytochrome b5-like Heme/Steroid binding domain	5	75	2.2E-6	T	14-10-2022	IPR001199	Cytochrome b5-like heme/steroid binding domain	-	MetaCyc: PWY-1501|MetaCyc: PWY-381|MetaCyc: PWY-4942|MetaCyc: PWY-5047|MetaCyc: PWY-5129|MetaCyc: PWY-5159|MetaCyc: PWY-5292|MetaCyc: PWY-5301|MetaCyc: PWY-5326|MetaCyc: PWY-5353|MetaCyc: PWY-5458|MetaCyc: PWY-5472|MetaCyc: PWY-5675|MetaCyc: PWY-5846|MetaCyc: PWY-5984|MetaCyc: PWY-5987|MetaCyc: PWY-5992|MetaCyc: PWY-5996|MetaCyc: PWY-6000|MetaCyc: PWY-6007|MetaCyc: PWY-6014|MetaCyc: PWY-6409|Meta…
Limosilactobacillus reuteri SD2112	GCF_000159455.2	WP_035160053.1	71520d5e206733159b170446cf94e720	77	SUPERFAMILY	SSF55856	Cytochrome b5-like heme/steroid binding domain	2	59	1.22E-11	T	14-10-2022	IPR036400	Cytochrome b5-like heme/steroid binding domain superfamily	-	MetaCyc: PWY-1501|MetaCyc: PWY-381|MetaCyc: PWY-4942|MetaCyc: PWY-5047|MetaCyc: PWY-5129|MetaCyc: PWY-5159|MetaCyc: PWY-5292|MetaCyc: PWY-5301|MetaCyc: PWY-5326|MetaCyc: PWY-5353|MetaCyc: PWY-5458|MetaCyc: PWY-5472|MetaCyc: PWY-5675|MetaCyc: PWY-5846|MetaCyc: PWY-5984|MetaCyc: PWY-5987|MetaCyc: PWY-5992|MetaCyc: PWY-5996|MetaCyc: PWY-6000|MetaCyc: PWY-6007|MetaCyc: PWY-6014|MetaCyc: PWY-6409|Meta…
Limosilactobacillus reuteri SD2112	GCF_000159455.2	WP_003669929.1	77f415b61ef078ad3f7f9cae8dcb6ecf	199	Pfam	PF00590	Tetrapyrrole (Corrin/Porphyrin) Methylases	1	182	8.2E-23	T	14-10-2022	IPR000878	Tetrapyrrole methylase	GO:0008168	MetaCyc: PWY-1061|MetaCyc: PWY-2083|MetaCyc: PWY-3542|MetaCyc: PWY-4021|MetaCyc: PWY-4161|MetaCyc: PWY-5059|MetaCyc: PWY-5105|MetaCyc: PWY-5188|MetaCyc: PWY-5189|MetaCyc: PWY-5194|MetaCyc: PWY-5196|MetaCyc: PWY-5209|MetaCyc: PWY-5287|MetaCyc: PWY-5301|MetaCyc: PWY-5305|MetaCyc: PWY-5479|MetaCyc: PWY-5665|MetaCyc: PWY-5729|MetaCyc: PWY-5748|MetaCyc: PWY-5765|MetaCyc: PWY-5773|MetaCyc: PWY-5846|Met…
Limosilactobacillus reuteri SD2112	GCF_000159455.2	WP_003669929.1	77f415b61ef078ad3f7f9cae8dcb6ecf	199	PANTHER	PTHR43182	COBALT-PRECORRIN-6B C(15)-METHYLTRANSFERASE (DECARBOXYLATING)	1	197	2.8E-32	T	14-10-2022	-	-
Limosilactobacillus reuteri SD2112	GCF_000159455.2	WP_003669929.1	77f415b61ef078ad3f7f9cae8dcb6ecf	199	SUPERFAMILY	SSF53790	Tetrapyrrole methylase	1	196	5.89E-38	T	14-10-2022	IPR035996	Tetrapyrrole methylase superfamily	GO:0008168	MetaCyc: PWY-1061|MetaCyc: PWY-2083|MetaCyc: PWY-3542|MetaCyc: PWY-4021|MetaCyc: PWY-4161|MetaCyc: PWY-5059|MetaCyc: PWY-5105|MetaCyc: PWY-5188|MetaCyc: PWY-5189|MetaCyc: PWY-5194|MetaCyc: PWY-5196|MetaCyc: PWY-5209|MetaCyc: PWY-5287|MetaCyc: PWY-5301|MetaCyc: PWY-5305|MetaCyc: PWY-5479|MetaCyc: PWY-5665|MetaCyc: PWY-5729|MetaCyc: PWY-5748|MetaCyc: PWY-5765|MetaCyc: PWY-5773|MetaCyc: PWY-5846|Met…
Limosilactobacillus reuteri SD2112	GCF_000159455.2	WP_003669929.1	77f415b61ef078ad3f7f9cae8dcb6ecf	199	PANTHER	PTHR43182:SF1	COBALT-PRECORRIN-6B C(15)-METHYLTRANSFERASE (DECARBOXYLATING)	1	197	2.8E-32	T	14-10-2022	-	-
Limosilactobacillus reuteri SD2112	GCF_000159455.2	WP_041816977.1	5fd6b40fb6fa59961b028567be866a1f	458	Pfam	PF00665	Integrase core domain	296	393	5.4E-13	T	14-10-2022	IPR001584	Integrase, catalytic core	GO:0015074	MetaCyc: PWY-6322|MetaCyc: PWY-6626|MetaCyc: PWY-6749|MetaCyc: PWY-6955|MetaCyc: PWY-6998|MetaCyc: PWY-7127|MetaCyc: PWY-7419|MetaCyc: PWY-7529|MetaCyc: PWY-7706|MetaCyc: PWY-7719|MetaCyc: PWY-7735|MetaCyc: PWY-7737|MetaCyc: PWY-7769|MetaCyc: PWY-7884|MetaCyc: PWY-7888|MetaCyc: PWY-7904|MetaCyc: PWY-8117|MetaCyc: PWY-8179|Reactome: R-HSA-162585|Reactome: R-HSA-162588|Reactome: R-HSA-162592|Reacto…
Limosilactobacillus reuteri SD2112	GCF_000159455.2	WP_041816977.1	5fd6b40fb6fa59961b028567be866a1f	458	PANTHER	PTHR46889	TRANSPOSASE INSF FOR INSERTION SEQUENCE IS3B-RELATED	177	456	1.9E-46	T	14-10-2022	-	-
Limosilactobacillus reuteri SD2112	GCF_000159455.2	WP_041816977.1	5fd6b40fb6fa59961b028567be866a1f	458	SUPERFAMILY	SSF53098	Ribonuclease H-like	289	451	5.16E-27	T	14-10-2022	IPR012337	Ribonuclease H-like superfamily	-	MetaCyc: PWY-5509|MetaCyc: PWY-6269|MetaCyc: PWY-6289|MetaCyc: PWY-6322|MetaCyc: PWY-6462|MetaCyc: PWY-6463|MetaCyc: PWY-6626|MetaCyc: PWY-6682|MetaCyc: PWY-6689|MetaCyc: PWY-6749|MetaCyc: PWY-6841|MetaCyc: PWY-6955|MetaCyc: PWY-6998|MetaCyc: PWY-7127|MetaCyc: PWY-7419|MetaCyc: PWY-7529|MetaCyc: PWY-7706|MetaCyc: PWY-7719|MetaCyc: PWY-7735|MetaCyc: PWY-7737|MetaCyc: PWY-7769|MetaCyc: PWY-7815|Met…
Limosilactobacillus reuteri SD2112	GCF_000159455.2	WP_041816977.1	5fd6b40fb6fa59961b028567be866a1f	458	SUPERFAMILY	SSF48295	TrpR-like	3	53	4.92E-6	T	14-10-2022	IPR010921	Trp repressor/replication initiator	GO:0043565	-
Limosilactobacillus reuteri SD2112	GCF_000159455.2	WP_041816977.1	5fd6b40fb6fa59961b028567be866a1f	458	Pfam	PF13333	Integrase core domain	402	455	1.5E-8	T	14-10-2022	IPR001584	Integrase, catalytic core	GO:0015074	MetaCyc: PWY-6322|MetaCyc: PWY-6626|MetaCyc: PWY-6749|MetaCyc: PWY-6955|MetaCyc: PWY-6998|MetaCyc: PWY-7127|MetaCyc: PWY-7419|MetaCyc: PWY-7529|MetaCyc: PWY-7706|MetaCyc: PWY-7719|MetaCyc: PWY-7735|MetaCyc: PWY-7737|MetaCyc: PWY-7769|MetaCyc: PWY-7884|MetaCyc: PWY-7888|MetaCyc: PWY-7904|MetaCyc: PWY-8117|MetaCyc: PWY-8179|Reactome: R-HSA-162585|Reactome: R-HSA-162588|Reactome: R-HSA-162592|Reacto…
Limosilactobacillus reuteri SD2112	GCF_000159455.2	WP_041816977.1	5fd6b40fb6fa59961b028567be866a1f	458	SUPERFAMILY	SSF48295	TrpR-like	37	117	8.89E-12	T	14-10-2022	IPR010921	Trp repressor/replication initiator	GO:0043565	-
Limosilactobacillus reuteri SD2112	GCF_000159455.2	WP_041816977.1	5fd6b40fb6fa59961b028567be866a1f	458	Pfam	PF13518	Helix-turn-helix domain	62	115	2.1E-8	T	14-10-2022	-	-
Limosilactobacillus reuteri SD2112	GCF_000159455.2	WP_041816977.1	5fd6b40fb6fa59961b028567be866a1f	458	Pfam	PF13276	HTH-like domain	207	268	6.7E-15	T	14-10-2022	IPR025948	HTH-like domain	-	-
Limosilactobacillus reuteri SD2112	GCF_000159455.2	WP_003672276.1	820f240c662a781ae10012294e09befd	345	SUPERFAMILY	SSF56042	PurM C-terminal domain-like	171	333	3.74E-52	T	14-10-2022	IPR036676	PurM-like, C-terminal domain superfamily	-	MetaCyc: PWY-2229|MetaCyc: PWY-2467|MetaCyc: PWY-5061|MetaCyc: PWY-5367|MetaCyc: PWY-5408|MetaCyc: PWY-5409|MetaCyc: PWY-5410|MetaCyc: PWY-5644|MetaCyc: PWY-5780|MetaCyc: PWY-5979|MetaCyc: PWY-6121|MetaCyc: PWY-6122|MetaCyc: PWY-6277|MetaCyc: PWY-6281|MetaCyc: PWY-6322|MetaCyc: PWY-6443|MetaCyc: PWY-6446|MetaCyc: PWY-6458|MetaCyc: PWY-6602|MetaCyc: PWY-6613|MetaCyc: PWY-6627|MetaCyc: PWY-6672|Met…
Limosilactobacillus reuteri SD2112	GCF_000159455.2	WP_003672276.1	820f240c662a781ae10012294e09befd	345	Pfam	PF02769	AIR synthase related protein, C-terminal domain	172	331	3.2E-30	T	14-10-2022	IPR010918	PurM-like, C-terminal domain	-	MetaCyc: PWY-2229|MetaCyc: PWY-2467|MetaCyc: PWY-5061|MetaCyc: PWY-5367|MetaCyc: PWY-5408|MetaCyc: PWY-5409|MetaCyc: PWY-5410|MetaCyc: PWY-5644|MetaCyc: PWY-5780|MetaCyc: PWY-5979|MetaCyc: PWY-6121|MetaCyc: PWY-6122|MetaCyc: PWY-6277|MetaCyc: PWY-6281|MetaCyc: PWY-6322|MetaCyc: PWY-6443|MetaCyc: PWY-6446|MetaCyc: PWY-6458|MetaCyc: PWY-6602|MetaCyc: PWY-6613|MetaCyc: PWY-6627|MetaCyc: PWY-6672|Met…
Limosilactobacillus reuteri SD2112	GCF_000159455.2	WP_003672276.1	820f240c662a781ae10012294e09befd	345	Pfam	PF00586	AIR synthase related protein, N-terminal domain	57	159	2.6E-16	T	14-10-2022	IPR016188	PurM-like, N-terminal domain	-	MetaCyc: PWY-2229|MetaCyc: PWY-2467|MetaCyc: PWY-5061|MetaCyc: PWY-5367|MetaCyc: PWY-5408|MetaCyc: PWY-5409|MetaCyc: PWY-5410|MetaCyc: PWY-5644|MetaCyc: PWY-5780|MetaCyc: PWY-5979|MetaCyc: PWY-6121|MetaCyc: PWY-6122|MetaCyc: PWY-6277|MetaCyc: PWY-6281|MetaCyc: PWY-6322|MetaCyc: PWY-6443|MetaCyc: PWY-6446|MetaCyc: PWY-6458|MetaCyc: PWY-6602|MetaCyc: PWY-6613|MetaCyc: PWY-6627|MetaCyc: PWY-6672|Met…
Limosilactobacillus reuteri SD2112	GCF_000159455.2	WP_003672276.1	820f240c662a781ae10012294e09befd	345	SUPERFAMILY	SSF55326	PurM N-terminal domain-like	2	165	5.68E-49	T	14-10-2022	IPR036921	PurM-like, N-terminal domain superfamily	-	MetaCyc: PWY-2229|MetaCyc: PWY-2467|MetaCyc: PWY-5061|MetaCyc: PWY-5367|MetaCyc: PWY-5408|MetaCyc: PWY-5409|MetaCyc: PWY-5410|MetaCyc: PWY-5644|MetaCyc: PWY-5780|MetaCyc: PWY-5979|MetaCyc: PWY-6121|MetaCyc: PWY-6122|MetaCyc: PWY-6277|MetaCyc: PWY-6281|MetaCyc: PWY-6322|MetaCyc: PWY-6443|MetaCyc: PWY-6446|MetaCyc: PWY-6458|MetaCyc: PWY-6602|MetaCyc: PWY-6613|MetaCyc: PWY-6627|MetaCyc: PWY-6672|Met…
Limosilactobacillus reuteri SD2112	GCF_000159455.2	WP_003672276.1	820f240c662a781ae10012294e09befd	345	PANTHER	PTHR10520	TRIFUNCTIONAL PURINE BIOSYNTHETIC PROTEIN ADENOSINE-3-RELATED	3	342	8.4E-138	T	14-10-2022	IPR004733	Phosphoribosylformylglycinamidine cyclo-ligase	GO:0004641|GO:0006189	MetaCyc: PWY-6121|MetaCyc: PWY-6122|MetaCyc: PWY-6277|MetaCyc: PWY-6613|Reactome: R-BTA-73817|Reactome: R-DDI-73817|Reactome: R-DME-73817|Reactome: R-GGA-419140|Reactome: R-HSA-73817|Reactome: R-MMU-73817|Reactome: R-SCE-73817|Reactome: R-SPO-73817
Limosilactobacillus reuteri SD2112	GCF_000159455.2	WP_003670624.1	2f3a9489fdb6d3a1ff647faefbd28ca5	300	PANTHER	PTHR43179:SF1	GALACTOFURANOSYLTRANSFERASE GLFT1	3	240	1.1E-30	T	14-10-2022	-	-
Limosilactobacillus reuteri SD2112	GCF_000159455.2	WP_003670624.1	2f3a9489fdb6d3a1ff647faefbd28ca5	300	SUPERFAMILY	SSF53448	Nucleotide-diphospho-sugar transferases	3	241	6.19E-45	T	14-10-2022	IPR029044	Nucleotide-diphospho-sugar transferases	-	MetaCyc: PWY-1001|MetaCyc: PWY-1061|MetaCyc: PWY-1269|MetaCyc: PWY-1901|MetaCyc: PWY-1961|MetaCyc: PWY-1981|MetaCyc: PWY-2021|MetaCyc: PWY-2881|MetaCyc: PWY-2901|MetaCyc: PWY-2902|MetaCyc: PWY-3801|MetaCyc: PWY-3861|MetaCyc: PWY-3881|MetaCyc: PWY-4421|MetaCyc: PWY-5067|MetaCyc: PWY-5094|MetaCyc: PWY-5105|MetaCyc: PWY-5129|MetaCyc: PWY-5139|MetaCyc: PWY-5160|MetaCyc: PWY-5161|MetaCyc: PWY-5198|Met…
Limosilactobacillus reuteri SD2112	GCF_000159455.2	WP_003670624.1	2f3a9489fdb6d3a1ff647faefbd28ca5	300	Pfam	PF00535	Glycosyl transferase family 2	7	118	2.2E-28	T	14-10-2022	IPR001173	Glycosyltransferase 2-like	-	MetaCyc: PWY-1001|MetaCyc: PWY-1901|MetaCyc: PWY-1961|MetaCyc: PWY-1981|MetaCyc: PWY-2021|MetaCyc: PWY-2881|MetaCyc: PWY-2901|MetaCyc: PWY-2902|MetaCyc: PWY-4421|MetaCyc: PWY-5094|MetaCyc: PWY-5105|MetaCyc: PWY-5129|MetaCyc: PWY-5139|MetaCyc: PWY-5160|MetaCyc: PWY-5161|MetaCyc: PWY-5268|MetaCyc: PWY-5284|MetaCyc: PWY-5286|MetaCyc: PWY-5310|MetaCyc: PWY-5312|MetaCyc: PWY-5313|MetaCyc: PWY-5320|Met…
Limosilactobacillus reuteri SD2112	GCF_000159455.2	WP_003670624.1	2f3a9489fdb6d3a1ff647faefbd28ca5	300	PANTHER	PTHR43179	RHAMNOSYLTRANSFERASE WBBL	3	240	1.1E-30	T	14-10-2022	-	-
Limosilactobacillus reuteri SD2112	GCF_000159455.2	WP_035159809.1	4419a0c1a9d5ed7b1838f0dcdc5cd442	314	Pfam	PF04198	Putative sugar-binding domain	59	310	1.3E-52	T	14-10-2022	IPR007324	Sugar-binding domain, putative	GO:0030246	MetaCyc: PWY-1861|MetaCyc: PWY-5723|MetaCyc: PWY-8178
Limosilactobacillus reuteri SD2112	GCF_000159455.2	WP_035159809.1	4419a0c1a9d5ed7b1838f0dcdc5cd442	314	PANTHER	PTHR34294:SF1	TRANSCRIPTIONAL REGULATOR-RELATED	2	312	3.0E-53	T	14-10-2022	-	-
Limosilactobacillus reuteri SD2112	GCF_000159455.2	WP_035159809.1	4419a0c1a9d5ed7b1838f0dcdc5cd442	314	SUPERFAMILY	SSF100950	NagB/RpiA/CoA transferase-like	58	311	2.51E-58	T	14-10-2022	IPR037171	NagB/RpiA transferase-like	-	MetaCyc: PWY-1861|MetaCyc: PWY-2201|MetaCyc: PWY-2361|MetaCyc: PWY-2942|MetaCyc: PWY-3841|MetaCyc: PWY-4361|MetaCyc: PWY-5022|MetaCyc: PWY-5514|MetaCyc: PWY-5532|MetaCyc: PWY-5536|MetaCyc: PWY-5676|MetaCyc: PWY-5677|MetaCyc: PWY-5707|MetaCyc: PWY-5723|MetaCyc: PWY-5794|MetaCyc: PWY-6038|MetaCyc: PWY-6060|MetaCyc: PWY-6185|MetaCyc: PWY-6588|MetaCyc: PWY-6644|MetaCyc: PWY-6855|MetaCyc: PWY-6906|Met…
Limosilactobacillus reuteri SD2112	GCF_000159455.2	WP_035159809.1	4419a0c1a9d5ed7b1838f0dcdc5cd442	314	PANTHER	PTHR34294	TRANSCRIPTIONAL REGULATOR-RELATED	2	312	3.0E-53	T	14-10-2022	-	-
Limosilactobacillus reuteri SD2112	GCF_000159455.2	WP_004562294.1	0b87e592dba2bbd4fd2cdb0a6ad5f6e6	560	Pfam	PF05833	Fibronectin-binding protein A N-terminus (FbpA)	4	440	5.6E-150	T	14-10-2022	-	-
Limosilactobacillus reuteri SD2112	GCF_000159455.2	WP_004562294.1	0b87e592dba2bbd4fd2cdb0a6ad5f6e6	560	PANTHER	PTHR15239:SF6	NUCLEAR EXPORT MEDIATOR FACTOR NEMF	1	558	2.4E-58	T	14-10-2022	-	-
Limosilactobacillus reuteri SD2112	GCF_000159455.2	WP_004562294.1	0b87e592dba2bbd4fd2cdb0a6ad5f6e6	560	Pfam	PF18297	NFACT protein RNA binding domain	449	527	4.9E-9	T	14-10-2022	-	-
Limosilactobacillus reuteri SD2112	GCF_000159455.2	WP_004562294.1	0b87e592dba2bbd4fd2cdb0a6ad5f6e6	560	PANTHER	PTHR15239	-	1	558	2.4E-58	T	14-10-2022	-	-
Limosilactobacillus reuteri SD2112	GCF_000159455.2	WP_004562294.1	0b87e592dba2bbd4fd2cdb0a6ad5f6e6	560	Pfam	PF05670	NFACT protein RNA binding domain	449	546	1.6E-11	T	14-10-2022	IPR008532	NFACT, RNA-binding domain	-	-
Limosilactobacillus reuteri SD2112	GCF_000159455.2	WP_003669815.1	7c50e578d48d3a274709cecad9193ae9	126	Pfam	PF04343	Protein of unknown function, DUF488	5	117	8.8E-29	T	14-10-2022	IPR007438	Protein of unknown function DUF488	-	-
Limosilactobacillus reuteri SD2112	GCF_000159455.2	WP_003669815.1	7c50e578d48d3a274709cecad9193ae9	126	PANTHER	PTHR36849	CYTOPLASMIC PROTEIN-RELATED	1	119	2.7E-37	T	14-10-2022	-	-
Limosilactobacillus reuteri SD2112	GCF_000159455.2	WP_003671123.1	9dc44af52ac276441c67a2b30fddb800	350	SUPERFAMILY	SSF46785	Winged helix DNA-binding domain	1	83	2.57E-23	T	14-10-2022	IPR036390	Winged helix DNA-binding domain superfamily	-	MetaCyc: PWY-1061|MetaCyc: PWY-1121|MetaCyc: PWY-1186|MetaCyc: PWY-2002|MetaCyc: PWY-2083|MetaCyc: PWY-2181|MetaCyc: PWY-2229|MetaCyc: PWY-2321|MetaCyc: PWY-2467|MetaCyc: PWY-2681|MetaCyc: PWY-3385|MetaCyc: PWY-3542|MetaCyc: PWY-3581|MetaCyc: PWY-361|MetaCyc: PWY-3901|MetaCyc: PWY-4021|MetaCyc: PWY-4061|MetaCyc: PWY-4161|MetaCyc: PWY-4201|MetaCyc: PWY-4801|MetaCyc: PWY-4922|MetaCyc: PWY-5024|Meta…
Limosilactobacillus reuteri SD2112	GCF_000159455.2	WP_003671123.1	9dc44af52ac276441c67a2b30fddb800	350	Pfam	PF01628	HrcA protein C terminal domain	104	326	9.4E-49	T	14-10-2022	IPR021153	Heat-inducible transcription repressor HrcA, C-terminal	GO:0003677|GO:0006355	-
Limosilactobacillus reuteri SD2112	GCF_000159455.2	WP_003671123.1	9dc44af52ac276441c67a2b30fddb800	350	Pfam	PF03444	Winged helix-turn-helix transcription repressor, HrcA DNA-binding	1	55	2.9E-6	T	14-10-2022	IPR005104	Winged helix-turn-helix transcription repressor, HrcA DNA-binding domain	GO:0003677|GO:0006355	-
Limosilactobacillus reuteri SD2112	GCF_000159455.2	WP_003671123.1	9dc44af52ac276441c67a2b30fddb800	350	PANTHER	PTHR34824	HEAT-INDUCIBLE TRANSCRIPTION REPRESSOR HRCA	2	340	4.9E-88	T	14-10-2022	IPR002571	Heat-inducible transcription repressor HrcA	GO:0003677|GO:0006355	-
Limosilactobacillus reuteri SD2112	GCF_000159455.2	WP_003671123.1	9dc44af52ac276441c67a2b30fddb800	350	SUPERFAMILY	SSF55781	GAF domain-like	71	342	4.9E-60	T	14-10-2022	-	-
Limosilactobacillus reuteri SD2112	GCF_000159455.2	WP_003671099.1	df7e9188d21b1a72291be4c0ecd4db27	319	Pfam	PF06325	Ribosomal protein L11 methyltransferase (PrmA)	3	314	1.5E-89	T	14-10-2022	-	-
Limosilactobacillus reuteri SD2112	GCF_000159455.2	WP_003671099.1	df7e9188d21b1a72291be4c0ecd4db27	319	PANTHER	PTHR43648	ELECTRON TRANSFER FLAVOPROTEIN BETA SUBUNIT LYSINE METHYLTRANSFERASE	1	308	6.1E-58	T	14-10-2022	-	-
Limosilactobacillus reuteri SD2112	GCF_000159455.2	WP_003671099.1	df7e9188d21b1a72291be4c0ecd4db27	319	SUPERFAMILY	SSF53335	S-adenosyl-L-methionine-dependent methyltransferases	81	308	2.11E-41	T	14-10-2022	IPR029063	S-adenosyl-L-methionine-dependent methyltransferase	-	MetaCyc: PWY-1061|MetaCyc: PWY-1121|MetaCyc: PWY-1186|MetaCyc: PWY-1422|MetaCyc: PWY-1581|MetaCyc: PWY-1921|MetaCyc: PWY-2002|MetaCyc: PWY-2083|MetaCyc: PWY-2181|MetaCyc: PWY-2229|MetaCyc: PWY-2321|MetaCyc: PWY-2343|MetaCyc: PWY-2467|MetaCyc: PWY-2541|MetaCyc: PWY-2601|MetaCyc: PWY-3162|MetaCyc: PWY-321|MetaCyc: PWY-3261|MetaCyc: PWY-3385|MetaCyc: PWY-3542|MetaCyc: PWY-3581|MetaCyc: PWY-361|MetaC…
Limosilactobacillus reuteri SD2112	GCF_000159455.2	WP_003710889.1	0b387abf8a24119b1bde804a1e21ee52	48	Pfam	PF11666	Protein of unknown function (DUF2933)	9	34	1.4E-7	T	14-10-2022	IPR021682	Protein of unknown function DUF2933	-	-
Limosilactobacillus reuteri SD2112	GCF_000159455.2	WP_003671171.1	e74ab97e2a679e04930c462cb7261c0c	259	Pfam	PF09250	Bifunctional DNA primase/polymerase, N-terminal	8	152	1.5E-24	T	14-10-2022	IPR015330	DNA primase/polymerase, bifunctional, N-terminal	-	-
Limosilactobacillus reuteri SD2112	GCF_000159455.2	WP_003671171.1	e74ab97e2a679e04930c462cb7261c0c	259	Pfam	PF08708	Primase C terminal 1 (PriCT-1)	194	255	4.2E-15	T	14-10-2022	IPR014820	Primase, C-terminal 1	-	-
Limosilactobacillus reuteri SD2112	GCF_000159455.2	WP_003671171.1	e74ab97e2a679e04930c462cb7261c0c	259	SUPERFAMILY	SSF56747	Prim-pol domain	3	172	3.07E-32	T	14-10-2022	-	-
Limosilactobacillus reuteri SD2112	GCF_000159455.2	WP_003672130.1	3a1560075d6e162294bf1ba2f1fc00c9	294	Pfam	PF13614	AAA domain	4	203	9.6E-44	T	14-10-2022	IPR025669	AAA domain	-	-
Limosilactobacillus reuteri SD2112	GCF_000159455.2	WP_003672130.1	3a1560075d6e162294bf1ba2f1fc00c9	294	PANTHER	PTHR13696	P-LOOP CONTAINING NUCLEOSIDE TRIPHOSPHATE HYDROLASE	6	283	2.7E-30	T	14-10-2022	-	-
Limosilactobacillus reuteri SD2112	GCF_000159455.2	WP_003672130.1	3a1560075d6e162294bf1ba2f1fc00c9	294	SUPERFAMILY	SSF52540	P-loop containing nucleoside triphosphate hydrolases	1	287	1.7E-39	T	14-10-2022	IPR027417	P-loop containing nucleoside triphosphate hydrolase	-	MetaCyc: PWY-102|MetaCyc: PWY-1061|MetaCyc: PWY-1187|MetaCyc: PWY-1281|MetaCyc: PWY-1722|MetaCyc: PWY-181|MetaCyc: PWY-2083|MetaCyc: PWY-2161|MetaCyc: PWY-2201|MetaCyc: PWY-2681|MetaCyc: PWY-2781|MetaCyc: PWY-2821|MetaCyc: PWY-3542|MetaCyc: PWY-361|MetaCyc: PWY-3841|MetaCyc: PWY-3961|MetaCyc: PWY-4021|MetaCyc: PWY-4061|MetaCyc: PWY-4161|MetaCyc: PWY-4621|MetaCyc: PWY-4801|MetaCyc: PWY-4922|MetaCy…
Limosilactobacillus reuteri SD2112	GCF_000159455.2	WP_003669914.1	7836b4d1d6dff16877e142a17b058f12	395	SUPERFAMILY	SSF53067	Actin-like ATPase domain	157	392	7.34E-86	T	14-10-2022	IPR043129	ATPase, nucleotide binding domain	-	MetaCyc: PWY-2221|MetaCyc: PWY-2722|MetaCyc: PWY-2723|MetaCyc: PWY-3801|MetaCyc: PWY-3961|MetaCyc: PWY-4101|MetaCyc: PWY-4261|MetaCyc: PWY-4702|MetaCyc: PWY-5|MetaCyc: PWY-5129|MetaCyc: PWY-5254|MetaCyc: PWY-5384|MetaCyc: PWY-5482|MetaCyc: PWY-5485|MetaCyc: PWY-5491|MetaCyc: PWY-5497|MetaCyc: PWY-5514|MetaCyc: PWY-5530|MetaCyc: PWY-5533|MetaCyc: PWY-5661|MetaCyc: PWY-5757|MetaCyc: PWY-5818|MetaCy…
Limosilactobacillus reuteri SD2112	GCF_000159455.2	WP_003669914.1	7836b4d1d6dff16877e142a17b058f12	395	SUPERFAMILY	SSF53067	Actin-like ATPase domain	3	196	3.76E-59	T	14-10-2022	IPR043129	ATPase, nucleotide binding domain	-	MetaCyc: PWY-2221|MetaCyc: PWY-2722|MetaCyc: PWY-2723|MetaCyc: PWY-3801|MetaCyc: PWY-3961|MetaCyc: PWY-4101|MetaCyc: PWY-4261|MetaCyc: PWY-4702|MetaCyc: PWY-5|MetaCyc: PWY-5129|MetaCyc: PWY-5254|MetaCyc: PWY-5384|MetaCyc: PWY-5482|MetaCyc: PWY-5485|MetaCyc: PWY-5491|MetaCyc: PWY-5497|MetaCyc: PWY-5514|MetaCyc: PWY-5530|MetaCyc: PWY-5533|MetaCyc: PWY-5661|MetaCyc: PWY-5757|MetaCyc: PWY-5818|MetaCy…
Limosilactobacillus reuteri SD2112	GCF_000159455.2	WP_003669914.1	7836b4d1d6dff16877e142a17b058f12	395	PANTHER	PTHR21060	ACETATE KINASE	3	394	3.4E-154	T	14-10-2022	IPR000890	Aliphatic acid kinase, short-chain	GO:0016301|GO:0016310|GO:0016774	MetaCyc: PWY-5482|MetaCyc: PWY-5485|MetaCyc: PWY-5497|MetaCyc: PWY-8015|MetaCyc: PWY-8086
Limosilactobacillus reuteri SD2112	GCF_000159455.2	WP_003669914.1	7836b4d1d6dff16877e142a17b058f12	395	Pfam	PF00871	Acetokinase family	4	386	5.4E-138	T	14-10-2022	IPR000890	Aliphatic acid kinase, short-chain	GO:0016301|GO:0016310|GO:0016774	MetaCyc: PWY-5482|MetaCyc: PWY-5485|MetaCyc: PWY-5497|MetaCyc: PWY-8015|MetaCyc: PWY-8086
Limosilactobacillus reuteri SD2112	GCF_000159455.2	WP_003669914.1	7836b4d1d6dff16877e142a17b058f12	395	PANTHER	PTHR21060:SF15	PROPIONATE KINASE-RELATED	3	394	3.4E-154	T	14-10-2022	-	-
Limosilactobacillus reuteri SD2112	GCF_000159455.2	WP_003669971.1	8521506a8ce0ceae6b6c3d8954efac9a	734	Pfam	PF02867	Ribonucleotide reductase, barrel domain	362	483	6.1E-6	T	14-10-2022	IPR000788	Ribonucleotide reductase large subunit, C-terminal	GO:0006260	MetaCyc: PWY-6545|MetaCyc: PWY-7184|MetaCyc: PWY-7198|MetaCyc: PWY-7210|MetaCyc: PWY-7220|MetaCyc: PWY-7222|MetaCyc: PWY-7226|MetaCyc: PWY-7227|Reactome: R-CEL-499943|Reactome: R-DDI-499943|Reactome: R-DME-499943|Reactome: R-DRE-499943|Reactome: R-HSA-499943|Reactome: R-HSA-5213460|Reactome: R-HSA-9609690|Reactome: R-HSA-9610379|Reactome: R-HSA-9686347|Reactome: R-MMU-499943|Reactome: R-SPO-499943
Limosilactobacillus reuteri SD2112	GCF_000159455.2	WP_003669971.1	8521506a8ce0ceae6b6c3d8954efac9a	734	PANTHER	PTHR43371	VITAMIN B12-DEPENDENT RIBONUCLEOTIDE REDUCTASE	7	483	5.9E-53	T	14-10-2022	-	-
Limosilactobacillus reuteri SD2112	GCF_000159455.2	WP_003669971.1	8521506a8ce0ceae6b6c3d8954efac9a	734	PANTHER	PTHR43371	VITAMIN B12-DEPENDENT RIBONUCLEOTIDE REDUCTASE	537	683	5.9E-53	T	14-10-2022	-	-
Limosilactobacillus reuteri SD2112	GCF_000159455.2	WP_003669971.1	8521506a8ce0ceae6b6c3d8954efac9a	734	Pfam	PF17975	Ribonucleotide reductase alpha domain	6	105	5.6E-37	T	14-10-2022	IPR040763	Ribonucleotide reductase, alpha helical domain	-	-
Limosilactobacillus reuteri SD2112	GCF_000159455.2	WP_003669971.1	8521506a8ce0ceae6b6c3d8954efac9a	734	SUPERFAMILY	SSF51998	PFL-like glycyl radical enzymes	4	712	3.36E-224	T	14-10-2022	-	-
Limosilactobacillus reuteri SD2112	GCF_000159455.2	WP_003668315.1	0dbaffd55b21da20275fb44e7588dd6c	86	Pfam	PF02325	YGGT family	12	77	2.6E-16	T	14-10-2022	IPR003425	CCB3/YggT	GO:0016020	-
Limosilactobacillus reuteri SD2112	GCF_000159455.2	WP_003672282.1	c9fdb3e8f78306afa952a8e5351b2ba5	239	PANTHER	PTHR43599:SF3	MULTIFUNCTIONAL PROTEIN ADE2	3	235	4.7E-49	T	14-10-2022	-	-
Limosilactobacillus reuteri SD2112	GCF_000159455.2	WP_003672282.1	c9fdb3e8f78306afa952a8e5351b2ba5	239	SUPERFAMILY	SSF56104	SAICAR synthase-like	3	231	3.92E-75	T	14-10-2022	-	-
Limosilactobacillus reuteri SD2112	GCF_000159455.2	WP_003672282.1	c9fdb3e8f78306afa952a8e5351b2ba5	239	Pfam	PF01259	SAICAR synthetase	5	230	1.7E-59	T	14-10-2022	IPR028923	SAICAR synthetase/ADE2, N-terminal	-	MetaCyc: PWY-6123|MetaCyc: PWY-6124|MetaCyc: PWY-7234|Reactome: R-CEL-73817|Reactome: R-DME-73817|Reactome: R-GGA-419140|Reactome: R-HSA-73817|Reactome: R-MMU-73817|Reactome: R-RNO-73817
Limosilactobacillus reuteri SD2112	GCF_000159455.2	WP_003672282.1	c9fdb3e8f78306afa952a8e5351b2ba5	239	PANTHER	PTHR43599	MULTIFUNCTIONAL PROTEIN ADE2	3	235	4.7E-49	T	14-10-2022	-	-
Limosilactobacillus reuteri SD2112	GCF_000159455.2	WP_003671760.1	4802cec874eaa5ccc612847a60369a9f	383	Pfam	PF01546	Peptidase family M20/M25/M40	73	378	3.0E-27	T	14-10-2022	IPR002933	Peptidase M20	GO:0016787	MetaCyc: PWY-1187|MetaCyc: PWY-1822|MetaCyc: PWY-2821|MetaCyc: PWY-2941|MetaCyc: PWY-3081|MetaCyc: PWY-4041|MetaCyc: PWY-4061|MetaCyc: PWY-5154|MetaCyc: PWY-5497|MetaCyc: PWY-5692|MetaCyc: PWY-5698|MetaCyc: PWY-5784|MetaCyc: PWY-5846|MetaCyc: PWY-601|MetaCyc: PWY-6409|MetaCyc: PWY-6423|MetaCyc: PWY-6840|MetaCyc: PWY-6842|MetaCyc: PWY-6899|MetaCyc: PWY-6984|MetaCyc: PWY-7018|MetaCyc: PWY-7044|Meta…
Limosilactobacillus reuteri SD2112	GCF_000159455.2	WP_003671760.1	4802cec874eaa5ccc612847a60369a9f	383	PANTHER	PTHR11014	PEPTIDASE M20 FAMILY MEMBER	7	380	6.2E-144	T	14-10-2022	IPR017439	Amidohydrolase	GO:0016787	MetaCyc: PWY-1822|MetaCyc: PWY-2941|MetaCyc: PWY-5497|MetaCyc: PWY-5784|MetaCyc: PWY-5846|MetaCyc: PWY-6409|MetaCyc: PWY-6840|MetaCyc: PWY-6899|MetaCyc: PWY-6984|MetaCyc: PWY-7018|MetaCyc: PWY-7255|MetaCyc: PWY-7403|MetaCyc: PWY-7430|MetaCyc: PWY-7496|MetaCyc: PWY-7571|MetaCyc: PWY-7652|MetaCyc: PWY-7771|MetaCyc: PWY-7821|MetaCyc: PWY-7850|MetaCyc: PWY-7859|MetaCyc: PWY-8043
Limosilactobacillus reuteri SD2112	GCF_000159455.2	WP_003671760.1	4802cec874eaa5ccc612847a60369a9f	383	SUPERFAMILY	SSF53187	Zn-dependent exopeptidases	6	379	4.54E-65	T	14-10-2022	-	-
Limosilactobacillus reuteri SD2112	GCF_000159455.2	WP_003671760.1	4802cec874eaa5ccc612847a60369a9f	383	Pfam	PF07687	Peptidase dimerisation domain	181	276	3.4E-7	T	14-10-2022	IPR011650	Peptidase M20, dimerisation domain	-	MetaCyc: PWY-1187|MetaCyc: PWY-1822|MetaCyc: PWY-2821|MetaCyc: PWY-2941|MetaCyc: PWY-3081|MetaCyc: PWY-4041|MetaCyc: PWY-4061|MetaCyc: PWY-5154|MetaCyc: PWY-5497|MetaCyc: PWY-5698|MetaCyc: PWY-5784|MetaCyc: PWY-5846|MetaCyc: PWY-601|MetaCyc: PWY-6409|MetaCyc: PWY-6423|MetaCyc: PWY-6842|MetaCyc: PWY-6899|MetaCyc: PWY-6984|MetaCyc: PWY-7018|MetaCyc: PWY-7044|MetaCyc: PWY-7112|MetaCyc: PWY-7403|Meta…
Limosilactobacillus reuteri SD2112	GCF_000159455.2	WP_003671760.1	4802cec874eaa5ccc612847a60369a9f	383	PANTHER	PTHR11014:SF98	N-ACETYLDIAMINOPIMELATE DEACETYLASE	7	380	6.2E-144	T	14-10-2022	IPR023905	Acetyldiaminopimelate deacetylase	GO:0009089|GO:0050118	MetaCyc: PWY-2941
Limosilactobacillus reuteri SD2112	GCF_000159455.2	WP_003671760.1	4802cec874eaa5ccc612847a60369a9f	383	SUPERFAMILY	SSF55031	Bacterial exopeptidase dimerisation domain	183	290	5.1E-25	T	14-10-2022	IPR036264	Bacterial exopeptidase dimerisation domain	-	MetaCyc: PWY-1187|MetaCyc: PWY-1822|MetaCyc: PWY-2821|MetaCyc: PWY-2941|MetaCyc: PWY-3081|MetaCyc: PWY-4061|MetaCyc: PWY-5154|MetaCyc: PWY-5497|MetaCyc: PWY-5692|MetaCyc: PWY-5698|MetaCyc: PWY-5784|MetaCyc: PWY-5846|MetaCyc: PWY-601|MetaCyc: PWY-6409|MetaCyc: PWY-6423|MetaCyc: PWY-6840|MetaCyc: PWY-6842|MetaCyc: PWY-6899|MetaCyc: PWY-6984|MetaCyc: PWY-7018|MetaCyc: PWY-7112|MetaCyc: PWY-7255|Meta…
Limosilactobacillus reuteri SD2112	GCF_000159455.2	WP_003672004.1	f5dd29858ce3ae3138cd96351cfde91c	150	PANTHER	PTHR37299	TRANSCRIPTIONAL REGULATOR-RELATED	41	150	3.7E-13	T	14-10-2022	-	-
Limosilactobacillus reuteri SD2112	GCF_000159455.2	WP_003672004.1	f5dd29858ce3ae3138cd96351cfde91c	150	Pfam	PF04397	LytTr DNA-binding domain	53	148	1.0E-15	T	14-10-2022	IPR007492	LytTR DNA-binding domain	GO:0003677	-
Limosilactobacillus reuteri SD2112	GCF_000159455.2	WP_035159811.1	19c3069456ecb75182e2406755374bdf	342	PANTHER	PTHR30106:SF2	UPF0324 INNER MEMBRANE PROTEIN YEIH	3	341	1.0E-73	T	14-10-2022	-	-
Limosilactobacillus reuteri SD2112	GCF_000159455.2	WP_035159811.1	19c3069456ecb75182e2406755374bdf	342	Pfam	PF03601	Conserved hypothetical protein 698	14	320	5.8E-69	T	14-10-2022	IPR018383	Uncharacterised protein family UPF0324, prokaryote	GO:0016021	-
Limosilactobacillus reuteri SD2112	GCF_000159455.2	WP_035159811.1	19c3069456ecb75182e2406755374bdf	342	PANTHER	PTHR30106	INNER MEMBRANE PROTEIN YEIH-RELATED	3	341	1.0E-73	T	14-10-2022	IPR018383	Uncharacterised protein family UPF0324, prokaryote	GO:0016021	-
Limosilactobacillus reuteri SD2112	GCF_000159455.2	WP_003671281.1	fd21281c716bc6571db0da78331ca04a	296	Pfam	PF06028	Alpha/beta hydrolase of unknown function (DUF915)	42	277	2.3E-57	T	14-10-2022	IPR010315	Protein of unknown function DUF915, hydrolase-like	-	-
Limosilactobacillus reuteri SD2112	GCF_000159455.2	WP_003671281.1	fd21281c716bc6571db0da78331ca04a	296	SUPERFAMILY	SSF53474	alpha/beta-Hydrolases	50	235	3.61E-12	T	14-10-2022	IPR029058	Alpha/Beta hydrolase fold	-	MetaCyc: PWY-1061|MetaCyc: PWY-1121|MetaCyc: PWY-1186|MetaCyc: PWY-1801|MetaCyc: PWY-181|MetaCyc: PWY-1822|MetaCyc: PWY-1901|MetaCyc: PWY-1921|MetaCyc: PWY-1961|MetaCyc: PWY-1981|MetaCyc: PWY-2002|MetaCyc: PWY-2021|MetaCyc: PWY-2055|MetaCyc: PWY-2083|MetaCyc: PWY-2321|MetaCyc: PWY-2343|MetaCyc: PWY-2541|MetaCyc: PWY-2601|MetaCyc: PWY-2881|MetaCyc: PWY-2901|MetaCyc: PWY-2902|MetaCyc: PWY-3162|Meta…
Limosilactobacillus reuteri SD2112	GCF_000159455.2	WP_003666436.1	efde624cfa0f611a76386814af4ef779	335	PANTHER	PTHR43148	GLYCERALDEHYDE-3-PHOSPHATE DEHYDROGENASE 2	1	334	1.0E-136	T	14-10-2022	-	-
Limosilactobacillus reuteri SD2112	GCF_000159455.2	WP_003666436.1	efde624cfa0f611a76386814af4ef779	335	Pfam	PF00044	Glyceraldehyde 3-phosphate dehydrogenase, NAD binding domain	3	105	7.8E-36	T	14-10-2022	IPR020828	Glyceraldehyde 3-phosphate dehydrogenase, NAD(P) binding domain	GO:0051287	MetaCyc: PWY-1042|MetaCyc: PWY-1121|MetaCyc: PWY-2724|MetaCyc: PWY-282|MetaCyc: PWY-3162|MetaCyc: PWY-321|MetaCyc: PWY-5168|MetaCyc: PWY-5280|MetaCyc: PWY-5305|MetaCyc: PWY-5484|MetaCyc: PWY-5875|MetaCyc: PWY-5885|MetaCyc: PWY-6322|MetaCyc: PWY-6328|MetaCyc: PWY-6681|MetaCyc: PWY-6713|MetaCyc: PWY-6832|MetaCyc: PWY-6863|MetaCyc: PWY-6901|MetaCyc: PWY-6926|MetaCyc: PWY-6948|MetaCyc: PWY-7003|MetaC…
Limosilactobacillus reuteri SD2112	GCF_000159455.2	WP_003666436.1	efde624cfa0f611a76386814af4ef779	335	SUPERFAMILY	SSF55347	Glyceraldehyde-3-phosphate dehydrogenase-like, C-terminal domain	153	316	4.46E-59	T	14-10-2022	-	-
Limosilactobacillus reuteri SD2112	GCF_000159455.2	WP_003666436.1	efde624cfa0f611a76386814af4ef779	335	PANTHER	PTHR43148:SF6	GLYCERALDEHYDE-3-PHOSPHATE DEHYDROGENASE	1	334	1.0E-136	T	14-10-2022	-	-
Limosilactobacillus reuteri SD2112	GCF_000159455.2	WP_003666436.1	efde624cfa0f611a76386814af4ef779	335	SUPERFAMILY	SSF51735	NAD(P)-binding Rossmann-fold domains	3	169	8.92E-57	T	14-10-2022	IPR036291	NAD(P)-binding domain superfamily	-	MetaCyc: PWY-0|MetaCyc: PWY-1042|MetaCyc: PWY-1121|MetaCyc: PWY-1186|MetaCyc: PWY-1361|MetaCyc: PWY-1622|MetaCyc: PWY-1722|MetaCyc: PWY-1723|MetaCyc: PWY-1801|MetaCyc: PWY-181|MetaCyc: PWY-1881|MetaCyc: PWY-1921|MetaCyc: PWY-2161|MetaCyc: PWY-2181|MetaCyc: PWY-2201|MetaCyc: PWY-2221|MetaCyc: PWY-2229|MetaCyc: PWY-2261|MetaCyc: PWY-2301|MetaCyc: PWY-2343|MetaCyc: PWY-241|MetaCyc: PWY-2463|MetaCyc:…
Limosilactobacillus reuteri SD2112	GCF_000159455.2	WP_003666436.1	efde624cfa0f611a76386814af4ef779	335	Pfam	PF02800	Glyceraldehyde 3-phosphate dehydrogenase, C-terminal domain	158	315	2.1E-53	T	14-10-2022	IPR020829	Glyceraldehyde 3-phosphate dehydrogenase, catalytic domain	GO:0016620	MetaCyc: PWY-1042|MetaCyc: PWY-1121|MetaCyc: PWY-2724|MetaCyc: PWY-282|MetaCyc: PWY-3162|MetaCyc: PWY-321|MetaCyc: PWY-5168|MetaCyc: PWY-5280|MetaCyc: PWY-5305|MetaCyc: PWY-5484|MetaCyc: PWY-5875|MetaCyc: PWY-5885|MetaCyc: PWY-6322|MetaCyc: PWY-6328|MetaCyc: PWY-6681|MetaCyc: PWY-6713|MetaCyc: PWY-6832|MetaCyc: PWY-6863|MetaCyc: PWY-6901|MetaCyc: PWY-6926|MetaCyc: PWY-6948|MetaCyc: PWY-7003|MetaC…
Limosilactobacillus reuteri SD2112	GCF_000159455.2	WP_035159679.1	35986cb19e136668a18b430cdc2c80db	432	Pfam	PF01336	OB-fold nucleic acid binding domain	17	95	5.2E-10	T	14-10-2022	IPR004365	OB-fold nucleic acid binding domain, AA-tRNA synthetase-type	GO:0003676	MetaCyc: PWY-6322|MetaCyc: PWY-6626|MetaCyc: PWY-6749|MetaCyc: PWY-6955|MetaCyc: PWY-6998|MetaCyc: PWY-7127|MetaCyc: PWY-7419|MetaCyc: PWY-7529|MetaCyc: PWY-7706|MetaCyc: PWY-7719|MetaCyc: PWY-7735|MetaCyc: PWY-7737|MetaCyc: PWY-7769|MetaCyc: PWY-7888|MetaCyc: PWY-7904|MetaCyc: PWY-8117|MetaCyc: PWY-8179|Reactome: R-DRE-110312|Reactome: R-DRE-110314|Reactome: R-DRE-110320|Reactome: R-DRE-174411|R…
Limosilactobacillus reuteri SD2112	GCF_000159455.2	WP_035159679.1	35986cb19e136668a18b430cdc2c80db	432	PANTHER	PTHR22594	ASPARTYL/LYSYL-TRNA SYNTHETASE	9	430	4.0E-125	T	14-10-2022	-	-
Limosilactobacillus reuteri SD2112	GCF_000159455.2	WP_035159679.1	35986cb19e136668a18b430cdc2c80db	432	PANTHER	PTHR22594:SF34	ASPARAGINE--TRNA LIGASE, MITOCHONDRIAL-RELATED	9	430	4.0E-125	T	14-10-2022	-	-
Limosilactobacillus reuteri SD2112	GCF_000159455.2	WP_035159679.1	35986cb19e136668a18b430cdc2c80db	432	SUPERFAMILY	SSF50249	Nucleic acid-binding proteins	4	104	1.78E-18	T	14-10-2022	IPR012340	Nucleic acid-binding, OB-fold	-	MetaCyc: PWY-1061|MetaCyc: PWY-2083|MetaCyc: PWY-2229|MetaCyc: PWY-2467|MetaCyc: PWY-3542|MetaCyc: PWY-4021|MetaCyc: PWY-4161|MetaCyc: PWY-5059|MetaCyc: PWY-5061|MetaCyc: PWY-5105|MetaCyc: PWY-5209|MetaCyc: PWY-5287|MetaCyc: PWY-5301|MetaCyc: PWY-5305|MetaCyc: PWY-5367|MetaCyc: PWY-5408|MetaCyc: PWY-5409|MetaCyc: PWY-5410|MetaCyc: PWY-5479|MetaCyc: PWY-5644|MetaCyc: PWY-5665|MetaCyc: PWY-5729|Met…
Limosilactobacillus reuteri SD2112	GCF_000159455.2	WP_035159679.1	35986cb19e136668a18b430cdc2c80db	432	SUPERFAMILY	SSF55681	Class II aaRS and biotin synthetases	100	431	9.54E-89	T	14-10-2022	-	-
Limosilactobacillus reuteri SD2112	GCF_000159455.2	WP_035159679.1	35986cb19e136668a18b430cdc2c80db	432	Pfam	PF00152	tRNA synthetases class II (D, K and N)	113	426	1.5E-74	T	14-10-2022	IPR004364	Aminoacyl-tRNA synthetase, class II (D/K/N)	GO:0000166|GO:0004812|GO:0005524|GO:0006418	MetaCyc: PWY-6148|MetaCyc: PWY-6322|MetaCyc: PWY-6461|MetaCyc: PWY-6626|MetaCyc: PWY-6749|MetaCyc: PWY-6955|MetaCyc: PWY-6998|MetaCyc: PWY-7127|MetaCyc: PWY-7419|MetaCyc: PWY-7529|MetaCyc: PWY-7706|MetaCyc: PWY-7718|MetaCyc: PWY-7719|MetaCyc: PWY-7735|MetaCyc: PWY-7737|MetaCyc: PWY-7769|MetaCyc: PWY-7888|MetaCyc: PWY-7904|MetaCyc: PWY-8116|MetaCyc: PWY-8117|MetaCyc: PWY-8179|Reactome: R-HSA-24085…
Limosilactobacillus reuteri SD2112	GCF_000159455.2	WP_003672432.1	3ebaa49246e99d7e7bf40756614622f7	86	Pfam	PF04221	RelB antitoxin	5	74	4.4E-9	T	14-10-2022	IPR007337	RelB antitoxin/Antitoxin DinJ	-	-
Limosilactobacillus reuteri SD2112	GCF_000159455.2	WP_003669901.1	7cda853c1c02c2224aa2fef23e2985a8	189	PANTHER	PTHR33941	PROPANEDIOL UTILIZATION PROTEIN PDUA	1	135	3.3E-20	T	14-10-2022	-	-
Limosilactobacillus reuteri SD2112	GCF_000159455.2	WP_003669901.1	7cda853c1c02c2224aa2fef23e2985a8	189	PANTHER	PTHR33941:SF11	PROPANEDIOL UTILIZATION PROTEIN PDUA	1	135	3.3E-20	T	14-10-2022	-	-
Limosilactobacillus reuteri SD2112	GCF_000159455.2	WP_003669901.1	7cda853c1c02c2224aa2fef23e2985a8	189	Pfam	PF00936	BMC domain	3	77	1.0E-19	T	14-10-2022	IPR000249	Bacterial microcompartment domain	GO:0031469	-
Limosilactobacillus reuteri SD2112	GCF_000159455.2	WP_003669901.1	7cda853c1c02c2224aa2fef23e2985a8	189	SUPERFAMILY	SSF143414	CcmK-like	1	85	3.27E-21	T	14-10-2022	IPR037233	CcmK-like superfamily	-	-
Limosilactobacillus reuteri SD2112	GCF_000159455.2	WP_003667560.1	7f3cd17b7b4b3ecb46141481d6b5eb3d	87	Pfam	PF06612	Protein of unknown function (DUF1146)	27	73	2.8E-14	T	14-10-2022	IPR009526	Protein of unknown function DUF1146	-	-
Limosilactobacillus reuteri SD2112	GCF_000159455.2	WP_003669926.1	ba347424fd7dc6a1858489393dc916aa	319	PANTHER	PTHR34308	COBALAMIN BIOSYNTHESIS PROTEIN CBIB	3	316	2.2E-102	T	14-10-2022	IPR004485	Cobalamin biosynthesis CobD/CbiB	GO:0009236|GO:0016021|GO:0048472	-
Limosilactobacillus reuteri SD2112	GCF_000159455.2	WP_003669926.1	ba347424fd7dc6a1858489393dc916aa	319	Pfam	PF03186	CobD/Cbib protein	8	294	5.7E-100	T	14-10-2022	IPR004485	Cobalamin biosynthesis CobD/CbiB	GO:0009236|GO:0016021|GO:0048472	-
Limosilactobacillus reuteri SD2112	GCF_000159455.2	WP_013923805.1	91c1aa09338e375088062a57fa2cda77	873	Pfam	PF01510	N-acetylmuramoyl-L-alanine amidase	712	841	2.6E-8	T	14-10-2022	IPR002502	N-acetylmuramoyl-L-alanine amidase domain	GO:0008745|GO:0009253	MetaCyc: PWY-1921|MetaCyc: PWY-2343|MetaCyc: PWY-5821|MetaCyc: PWY-5976|MetaCyc: PWY-6527|MetaCyc: PWY-6735|MetaCyc: PWY-6737|MetaCyc: PWY-6749|MetaCyc: PWY-6784|MetaCyc: PWY-6821|MetaCyc: PWY-6848|MetaCyc: PWY-6855|MetaCyc: PWY-6906|MetaCyc: PWY-6972|MetaCyc: PWY-6996|MetaCyc: PWY-7056|MetaCyc: PWY-7057|MetaCyc: PWY-7074|MetaCyc: PWY-7091|MetaCyc: PWY-7133|MetaCyc: PWY-7134|MetaCyc: PWY-7135|Met…
Limosilactobacillus reuteri SD2112	GCF_000159455.2	WP_013923805.1	91c1aa09338e375088062a57fa2cda77	873	SUPERFAMILY	SSF55846	N-acetylmuramoyl-L-alanine amidase-like	704	866	7.19E-25	T	14-10-2022	IPR036505	N-acetylmuramoyl-L-alanine amidase/PGRP domain superfamily	GO:0008745|GO:0009253	MetaCyc: PWY-1921|MetaCyc: PWY-2343|MetaCyc: PWY-5821|MetaCyc: PWY-5976|MetaCyc: PWY-6527|MetaCyc: PWY-6735|MetaCyc: PWY-6737|MetaCyc: PWY-6749|MetaCyc: PWY-6784|MetaCyc: PWY-6821|MetaCyc: PWY-6848|MetaCyc: PWY-6855|MetaCyc: PWY-6906|MetaCyc: PWY-6972|MetaCyc: PWY-6996|MetaCyc: PWY-7056|MetaCyc: PWY-7057|MetaCyc: PWY-7074|MetaCyc: PWY-7091|MetaCyc: PWY-7133|MetaCyc: PWY-7134|MetaCyc: PWY-7135|Met…
Limosilactobacillus reuteri SD2112	GCF_000159455.2	WP_003670165.1	e4fe591ebf1fd92a2a856f68de359d7a	443	Pfam	PF00512	His Kinase A (phospho-acceptor) domain	230	290	1.0E-15	T	14-10-2022	IPR003661	Signal transduction histidine kinase, dimerisation/phosphoacceptor domain	GO:0000155|GO:0007165	MetaCyc: PWY-4702|MetaCyc: PWY-5491|MetaCyc: PWY-6148|MetaCyc: PWY-6352|MetaCyc: PWY-6365|MetaCyc: PWY-6366|MetaCyc: PWY-6368|MetaCyc: PWY-6456|MetaCyc: PWY-6575|MetaCyc: PWY-6627|MetaCyc: PWY-6686|MetaCyc: PWY-6720|MetaCyc: PWY-6724|MetaCyc: PWY-6955|MetaCyc: PWY-6990|MetaCyc: PWY-6991|MetaCyc: PWY-7018|MetaCyc: PWY-7119|MetaCyc: PWY-7321|MetaCyc: PWY-7531|MetaCyc: PWY-7771|MetaCyc: PWY-7863|Met…
Limosilactobacillus reuteri SD2112	GCF_000159455.2	WP_003670165.1	e4fe591ebf1fd92a2a856f68de359d7a	443	PANTHER	PTHR45436	SENSOR HISTIDINE KINASE YKOH	11	443	9.5E-72	T	14-10-2022	-	-
Limosilactobacillus reuteri SD2112	GCF_000159455.2	WP_003670165.1	e4fe591ebf1fd92a2a856f68de359d7a	443	Pfam	PF02518	Histidine kinase-, DNA gyrase B-, and HSP90-like ATPase	337	442	1.5E-23	T	14-10-2022	IPR003594	Histidine kinase/HSP90-like ATPase	-	MetaCyc: PWY-4702|MetaCyc: PWY-5491|MetaCyc: PWY-6148|MetaCyc: PWY-6352|MetaCyc: PWY-6365|MetaCyc: PWY-6366|MetaCyc: PWY-6368|MetaCyc: PWY-6456|MetaCyc: PWY-6575|MetaCyc: PWY-6627|MetaCyc: PWY-6686|MetaCyc: PWY-6720|MetaCyc: PWY-6724|MetaCyc: PWY-6955|MetaCyc: PWY-6990|MetaCyc: PWY-6991|MetaCyc: PWY-7018|MetaCyc: PWY-7119|MetaCyc: PWY-7321|MetaCyc: PWY-7531|MetaCyc: PWY-7771|MetaCyc: PWY-7863|Met…
Limosilactobacillus reuteri SD2112	GCF_000159455.2	WP_003670165.1	e4fe591ebf1fd92a2a856f68de359d7a	443	SUPERFAMILY	SSF47384	Homodimeric domain of signal transducing histidine kinase	212	290	5.89E-18	T	14-10-2022	IPR036097	Signal transduction histidine kinase, dimerisation/phosphoacceptor domain superfamily	GO:0000155|GO:0007165	MetaCyc: PWY-4702|MetaCyc: PWY-5491|MetaCyc: PWY-6148|MetaCyc: PWY-6352|MetaCyc: PWY-6365|MetaCyc: PWY-6366|MetaCyc: PWY-6368|MetaCyc: PWY-6456|MetaCyc: PWY-6575|MetaCyc: PWY-6627|MetaCyc: PWY-6686|MetaCyc: PWY-6720|MetaCyc: PWY-6724|MetaCyc: PWY-6955|MetaCyc: PWY-6990|MetaCyc: PWY-6991|MetaCyc: PWY-7018|MetaCyc: PWY-7119|MetaCyc: PWY-7321|MetaCyc: PWY-7531|MetaCyc: PWY-7771|MetaCyc: PWY-7863|Met…
Limosilactobacillus reuteri SD2112	GCF_000159455.2	WP_003670165.1	e4fe591ebf1fd92a2a856f68de359d7a	443	SUPERFAMILY	SSF55874	ATPase domain of HSP90 chaperone/DNA topoisomerase II/histidine kinase	294	443	1.26E-35	T	14-10-2022	IPR036890	Histidine kinase/HSP90-like ATPase superfamily	-	MetaCyc: PWY-4702|MetaCyc: PWY-5491|MetaCyc: PWY-5757|MetaCyc: PWY-6147|MetaCyc: PWY-6148|MetaCyc: PWY-6352|MetaCyc: PWY-6365|MetaCyc: PWY-6366|MetaCyc: PWY-6368|MetaCyc: PWY-6383|MetaCyc: PWY-6456|MetaCyc: PWY-6502|MetaCyc: PWY-6575|MetaCyc: PWY-6627|MetaCyc: PWY-6686|MetaCyc: PWY-6720|MetaCyc: PWY-6724|MetaCyc: PWY-6797|MetaCyc: PWY-6955|MetaCyc: PWY-6990|MetaCyc: PWY-6991|MetaCyc: PWY-7018|Met…
Limosilactobacillus reuteri SD2112	GCF_000159455.2	WP_003670322.1	6ff8f494aabf9526ee25450ed73b5552	449	Pfam	PF00324	Amino acid permease	17	441	2.2E-101	T	14-10-2022	IPR004841	Amino acid permease/ SLC12A domain	GO:0016020|GO:0055085	Reactome: R-CEL-426117|Reactome: R-DRE-426117|Reactome: R-HSA-426117|Reactome: R-HSA-5619039|Reactome: R-HSA-5619087|Reactome: R-HSA-5619104|Reactome: R-MMU-426117|Reactome: R-RNO-426117
Limosilactobacillus reuteri SD2112	GCF_000159455.2	WP_003670322.1	6ff8f494aabf9526ee25450ed73b5552	449	PANTHER	PTHR43495:SF2	D-SERINE/D-ALANINE/GLYCINE TRANSPORTER	3	448	6.2E-170	T	14-10-2022	-	-
Limosilactobacillus reuteri SD2112	GCF_000159455.2	WP_003670322.1	6ff8f494aabf9526ee25450ed73b5552	449	PANTHER	PTHR43495	GABA PERMEASE	3	448	6.2E-170	T	14-10-2022	-	-
Limosilactobacillus reuteri SD2112	GCF_000159455.2	WP_003671961.1	ae174f2173477b2e87b6245a70bc609d	253	Pfam	PF00881	Nitroreductase family	12	163	2.4E-16	T	14-10-2022	IPR029479	Nitroreductase	-	MetaCyc: PWY-3781|MetaCyc: PWY-4302|MetaCyc: PWY-5083|MetaCyc: PWY-5199|MetaCyc: PWY-5523|MetaCyc: PWY-5743|MetaCyc: PWY-5744|MetaCyc: PWY-5789|MetaCyc: PWY-5822|MetaCyc: PWY-5875|MetaCyc: PWY-6048|MetaCyc: PWY-6200|MetaCyc: PWY-6670|MetaCyc: PWY-6692|MetaCyc: PWY-6767|MetaCyc: PWY-6944|MetaCyc: PWY-7158|MetaCyc: PWY-7723|MetaCyc: PWY-8099|MetaCyc: PWY-8120|MetaCyc: PWY-8152|MetaCyc: PWY-8179|Met…
Limosilactobacillus reuteri SD2112	GCF_000159455.2	WP_003671961.1	ae174f2173477b2e87b6245a70bc609d	253	SUPERFAMILY	SSF55469	FMN-dependent nitroreductase-like	3	248	3.01E-56	T	14-10-2022	IPR000415	Nitroreductase-like	GO:0016491	MetaCyc: PWY-3781|MetaCyc: PWY-4302|MetaCyc: PWY-5083|MetaCyc: PWY-5199|MetaCyc: PWY-5523|MetaCyc: PWY-5743|MetaCyc: PWY-5744|MetaCyc: PWY-5789|MetaCyc: PWY-5822|MetaCyc: PWY-5875|MetaCyc: PWY-6048|MetaCyc: PWY-6200|MetaCyc: PWY-6670|MetaCyc: PWY-6692|MetaCyc: PWY-6767|MetaCyc: PWY-6944|MetaCyc: PWY-7158|MetaCyc: PWY-7723|MetaCyc: PWY-8099|MetaCyc: PWY-8120|MetaCyc: PWY-8152|MetaCyc: PWY-8179|Met…
Limosilactobacillus reuteri SD2112	GCF_000159455.2	WP_003671961.1	ae174f2173477b2e87b6245a70bc609d	253	PANTHER	PTHR43425	OXYGEN-INSENSITIVE NADPH NITROREDUCTASE	3	246	8.8E-66	T	14-10-2022	IPR016446	Flavin oxidoreductase Frp family	GO:0016491	MetaCyc: PWY-5523|MetaCyc: PWY-7723
Limosilactobacillus reuteri SD2112	GCF_000159455.2	WP_003666366.1	4a9105571fa09e82b3d477dda26a4107	214	SUPERFAMILY	SSF51735	NAD(P)-binding Rossmann-fold domains	83	206	3.94E-29	T	14-10-2022	IPR036291	NAD(P)-binding domain superfamily	-	MetaCyc: PWY-0|MetaCyc: PWY-1042|MetaCyc: PWY-1121|MetaCyc: PWY-1186|MetaCyc: PWY-1361|MetaCyc: PWY-1622|MetaCyc: PWY-1722|MetaCyc: PWY-1723|MetaCyc: PWY-1801|MetaCyc: PWY-181|MetaCyc: PWY-1881|MetaCyc: PWY-1921|MetaCyc: PWY-2161|MetaCyc: PWY-2181|MetaCyc: PWY-2201|MetaCyc: PWY-2221|MetaCyc: PWY-2229|MetaCyc: PWY-2261|MetaCyc: PWY-2301|MetaCyc: PWY-2343|MetaCyc: PWY-241|MetaCyc: PWY-2463|MetaCyc:…
Limosilactobacillus reuteri SD2112	GCF_000159455.2	WP_003666366.1	4a9105571fa09e82b3d477dda26a4107	214	Pfam	PF06971	Putative DNA-binding protein N-terminus	5	53	1.5E-19	T	14-10-2022	IPR009718	Rex DNA-binding, C-terminal domain	GO:0045892|GO:0051775	-
Limosilactobacillus reuteri SD2112	GCF_000159455.2	WP_003666366.1	4a9105571fa09e82b3d477dda26a4107	214	SUPERFAMILY	SSF46785	Winged helix DNA-binding domain	7	78	1.73E-23	T	14-10-2022	IPR036390	Winged helix DNA-binding domain superfamily	-	MetaCyc: PWY-1061|MetaCyc: PWY-1121|MetaCyc: PWY-1186|MetaCyc: PWY-2002|MetaCyc: PWY-2083|MetaCyc: PWY-2181|MetaCyc: PWY-2229|MetaCyc: PWY-2321|MetaCyc: PWY-2467|MetaCyc: PWY-2681|MetaCyc: PWY-3385|MetaCyc: PWY-3542|MetaCyc: PWY-3581|MetaCyc: PWY-361|MetaCyc: PWY-3901|MetaCyc: PWY-4021|MetaCyc: PWY-4061|MetaCyc: PWY-4161|MetaCyc: PWY-4201|MetaCyc: PWY-4801|MetaCyc: PWY-4922|MetaCyc: PWY-5024|Meta…
Limosilactobacillus reuteri SD2112	GCF_000159455.2	WP_003666366.1	4a9105571fa09e82b3d477dda26a4107	214	PANTHER	PTHR35786	REDOX-SENSING TRANSCRIPTIONAL REPRESSOR REX	3	209	1.9E-77	T	14-10-2022	IPR022876	Redox-sensing transcriptional repressor Rex	GO:0045892|GO:0051775	-
Limosilactobacillus reuteri SD2112	GCF_000159455.2	WP_003666366.1	4a9105571fa09e82b3d477dda26a4107	214	Pfam	PF02629	CoA binding domain	85	179	3.2E-23	T	14-10-2022	IPR003781	CoA-binding	-	MetaCyc: PWY-1121|MetaCyc: PWY-1622|MetaCyc: PWY-301|MetaCyc: PWY-361|MetaCyc: PWY-4801|MetaCyc: PWY-4922|MetaCyc: PWY-5048|MetaCyc: PWY-5103|MetaCyc: PWY-5136|MetaCyc: PWY-5139|MetaCyc: PWY-5172|MetaCyc: PWY-5268|MetaCyc: PWY-5284|MetaCyc: PWY-5292|MetaCyc: PWY-5307|MetaCyc: PWY-5313|MetaCyc: PWY-5353|MetaCyc: PWY-5392|MetaCyc: PWY-5400|MetaCyc: PWY-5437|MetaCyc: PWY-5473|MetaCyc: PWY-5475|MetaC…
Limosilactobacillus reuteri SD2112	GCF_000159455.2	WP_013924046.1	bbdbcca5417e129e9d037500c1b533a2	158	PANTHER	PTHR39201	EXPORTED PROTEIN-RELATED	2	157	1.0E-20	T	14-10-2022	-	-
Limosilactobacillus reuteri SD2112	GCF_000159455.2	WP_013924046.1	bbdbcca5417e129e9d037500c1b533a2	158	SUPERFAMILY	SSF52218	Flavoproteins	3	142	1.62E-16	T	14-10-2022	IPR029039	Flavoprotein-like superfamily	-	MetaCyc: PWY-1121|MetaCyc: PWY-2181|MetaCyc: PWY-2229|MetaCyc: PWY-2261|MetaCyc: PWY-2467|MetaCyc: PWY-2541|MetaCyc: PWY-2582|MetaCyc: PWY-2681|MetaCyc: PWY-2724|MetaCyc: PWY-361|MetaCyc: PWY-4983|MetaCyc: PWY-5035|MetaCyc: PWY-5047|MetaCyc: PWY-5048|MetaCyc: PWY-5061|MetaCyc: PWY-5161|MetaCyc: PWY-5168|MetaCyc: PWY-5203|MetaCyc: PWY-5287|MetaCyc: PWY-5316|MetaCyc: PWY-5422|MetaCyc: PWY-5451|Meta…
Limosilactobacillus reuteri SD2112	GCF_000159455.2	WP_013924046.1	bbdbcca5417e129e9d037500c1b533a2	158	Pfam	PF12682	Flavodoxin	6	117	7.3E-7	T	14-10-2022	IPR008254	Flavodoxin/nitric oxide synthase	GO:0010181	MetaCyc: PWY-1121|MetaCyc: PWY-2181|MetaCyc: PWY-2229|MetaCyc: PWY-2467|MetaCyc: PWY-2541|MetaCyc: PWY-2582|MetaCyc: PWY-2681|MetaCyc: PWY-2724|MetaCyc: PWY-361|MetaCyc: PWY-4983|MetaCyc: PWY-5035|MetaCyc: PWY-5047|MetaCyc: PWY-5048|MetaCyc: PWY-5061|MetaCyc: PWY-5161|MetaCyc: PWY-5168|MetaCyc: PWY-5203|MetaCyc: PWY-5287|MetaCyc: PWY-5316|MetaCyc: PWY-5422|MetaCyc: PWY-5451|MetaCyc: PWY-5473|Meta…
Limosilactobacillus reuteri SD2112	GCF_000159455.2	WP_003670079.1	62fd8a70773eb258f2f01b06f8dee919	218	PANTHER	PTHR30582:SF2	L,D-TRANSPEPTIDASE YCIB-RELATED	29	217	1.4E-18	T	14-10-2022	-	-
Limosilactobacillus reuteri SD2112	GCF_000159455.2	WP_003670079.1	62fd8a70773eb258f2f01b06f8dee919	218	Pfam	PF03734	L,D-transpeptidase catalytic domain	85	216	3.7E-16	T	14-10-2022	IPR005490	L,D-transpeptidase catalytic domain	GO:0016740	MetaCyc: PWY-6289|MetaCyc: PWY-6462|MetaCyc: PWY-6463|MetaCyc: PWY-6682|MetaCyc: PWY-6841|MetaCyc: PWY-7815|MetaCyc: PWY-7816|MetaCyc: PWY-7817|MetaCyc: PWY-7818|MetaCyc: PWY-7887
Limosilactobacillus reuteri SD2112	GCF_000159455.2	WP_003670079.1	62fd8a70773eb258f2f01b06f8dee919	218	SUPERFAMILY	SSF141523	L,D-transpeptidase catalytic domain-like	81	216	2.22E-22	T	14-10-2022	IPR038063	L,D-transpeptidase catalytic domain-like	-	MetaCyc: PWY-6289|MetaCyc: PWY-6462|MetaCyc: PWY-6463|MetaCyc: PWY-6682|MetaCyc: PWY-6841|MetaCyc: PWY-7815|MetaCyc: PWY-7816|MetaCyc: PWY-7817|MetaCyc: PWY-7818|MetaCyc: PWY-7887
Limosilactobacillus reuteri SD2112	GCF_000159455.2	WP_003670079.1	62fd8a70773eb258f2f01b06f8dee919	218	PANTHER	PTHR30582	L,D-TRANSPEPTIDASE	29	217	1.4E-18	T	14-10-2022	-	-
Limosilactobacillus reuteri SD2112	GCF_000159455.2	WP_003671326.1	bc10a07803de1de995baa1e2c6c4d901	389	Pfam	PF00999	Sodium/hydrogen exchanger family	9	380	5.3E-71	T	14-10-2022	IPR006153	Cation/H+ exchanger	GO:0006812|GO:0015299|GO:0016021|GO:0055085	Reactome: R-CEL-2160916|Reactome: R-CEL-425986|Reactome: R-DDI-425986|Reactome: R-HSA-2160916|Reactome: R-HSA-2672351|Reactome: R-HSA-425986|Reactome: R-HSA-5619052|Reactome: R-HSA-5619092|Reactome: R-MMU-2160916|Reactome: R-MMU-2672351|Reactome: R-MMU-425986|Reactome: R-RNO-2160916|Reactome: R-RNO-425986|Reactome: R-SCE-425986|Reactome: R-SPO-425986|Reactome: R-XTR-2672351
Limosilactobacillus reuteri SD2112	GCF_000159455.2	WP_003671326.1	bc10a07803de1de995baa1e2c6c4d901	389	PANTHER	PTHR43562	NAPA-TYPE SODIUM/HYDROGEN ANTIPORTER	2	384	9.2E-89	T	14-10-2022	-	-
Limosilactobacillus reuteri SD2112	GCF_000159455.2	WP_013923893.1	1fdd711c94e9c66d78c4fcbd9c856d68	391	Pfam	PF07282	Putative transposase DNA-binding domain	311	386	9.4E-24	T	14-10-2022	IPR010095	Transposase IS605, OrfB, C-terminal	-	-
Limosilactobacillus reuteri SD2112	GCF_000159455.2	WP_013923893.1	1fdd711c94e9c66d78c4fcbd9c856d68	391	Pfam	PF01385	Probable transposase	167	297	9.6E-12	T	14-10-2022	IPR001959	Probable transposase, IS891/IS1136/IS1341	-	-
Limosilactobacillus reuteri SD2112	GCF_000159455.2	WP_013923893.1	1fdd711c94e9c66d78c4fcbd9c856d68	391	PANTHER	PTHR30405	TRANSPOSASE	4	385	7.4E-22	T	14-10-2022	-	-
Limosilactobacillus reuteri SD2112	GCF_000159455.2	WP_013923893.1	1fdd711c94e9c66d78c4fcbd9c856d68	391	Pfam	PF12323	Helix-turn-helix domain	1	45	2.2E-18	T	14-10-2022	IPR021027	Transposase, putative, helix-turn-helix domain	-	-
Limosilactobacillus reuteri SD2112	GCF_000159455.2	WP_003670092.1	1293a8789661a82a282d5418ba9d745a	660	Pfam	PF12704	MacB-like periplasmic core domain	266	500	2.9E-12	T	14-10-2022	IPR025857	MacB-like periplasmic core domain	-	-
Limosilactobacillus reuteri SD2112	GCF_000159455.2	WP_003670092.1	1293a8789661a82a282d5418ba9d745a	660	PANTHER	PTHR24220:SF636	NICKEL IMPORT SYSTEM ATP-BINDING PROTEIN NIKE	4	372	5.4E-101	T	14-10-2022	-	-
Limosilactobacillus reuteri SD2112	GCF_000159455.2	WP_003670092.1	1293a8789661a82a282d5418ba9d745a	660	PANTHER	PTHR24220	IMPORT ATP-BINDING PROTEIN	4	372	5.4E-101	T	14-10-2022	-	-
Limosilactobacillus reuteri SD2112	GCF_000159455.2	WP_003670092.1	1293a8789661a82a282d5418ba9d745a	660	Pfam	PF02687	FtsX-like permease family	561	653	7.0E-13	T	14-10-2022	IPR003838	ABC3 transporter permease protein domain	GO:0016020	-
Limosilactobacillus reuteri SD2112	GCF_000159455.2	WP_003670092.1	1293a8789661a82a282d5418ba9d745a	660	Pfam	PF00005	ABC transporter	23	171	5.7E-32	T	14-10-2022	IPR003439	ABC transporter-like, ATP-binding domain	GO:0005524	MetaCyc: PWY-4061|MetaCyc: PWY-5757|MetaCyc: PWY-6147|MetaCyc: PWY-6383|MetaCyc: PWY-6409|MetaCyc: PWY-6502|MetaCyc: PWY-6797|MetaCyc: PWY-6842|MetaCyc: PWY-6972|MetaCyc: PWY-7206|MetaCyc: PWY-7250|MetaCyc: PWY-7399|MetaCyc: PWY-7419|MetaCyc: PWY-7539|MetaCyc: PWY-7719|MetaCyc: PWY-7805|MetaCyc: PWY-7807|MetaCyc: PWY-7815|MetaCyc: PWY-7816|MetaCyc: PWY-7821|MetaCyc: PWY-7884|MetaCyc: PWY-8167|Met…
Limosilactobacillus reuteri SD2112	GCF_000159455.2	WP_003670092.1	1293a8789661a82a282d5418ba9d745a	660	SUPERFAMILY	SSF52540	P-loop containing nucleoside triphosphate hydrolases	4	234	4.76E-66	T	14-10-2022	IPR027417	P-loop containing nucleoside triphosphate hydrolase	-	MetaCyc: PWY-102|MetaCyc: PWY-1061|MetaCyc: PWY-1187|MetaCyc: PWY-1281|MetaCyc: PWY-1722|MetaCyc: PWY-181|MetaCyc: PWY-2083|MetaCyc: PWY-2161|MetaCyc: PWY-2201|MetaCyc: PWY-2681|MetaCyc: PWY-2781|MetaCyc: PWY-2821|MetaCyc: PWY-3542|MetaCyc: PWY-361|MetaCyc: PWY-3841|MetaCyc: PWY-3961|MetaCyc: PWY-4021|MetaCyc: PWY-4061|MetaCyc: PWY-4161|MetaCyc: PWY-4621|MetaCyc: PWY-4801|MetaCyc: PWY-4922|MetaCy…
Limosilactobacillus reuteri SD2112	GCF_000159455.2	WP_003672647.1	74b32b164497c46e397dc565f6b59c1f	92	Pfam	PF05135	Phage gp6-like head-tail connector protein	4	72	4.8E-14	T	14-10-2022	IPR021146	Phage gp6-like head-tail connector protein	-	-
Limosilactobacillus reuteri SD2112	GCF_000159455.2	WP_003671533.1	8e24f5894aa00cfe4e2f924a6446ef4e	176	Pfam	PF13508	Acetyltransferase (GNAT) domain	47	132	2.3E-8	T	14-10-2022	IPR000182	GNAT domain	GO:0008080	MetaCyc: PWY-0|MetaCyc: PWY-1121|MetaCyc: PWY-361|MetaCyc: PWY-4061|MetaCyc: PWY-4801|MetaCyc: PWY-4922|MetaCyc: PWY-4983|MetaCyc: PWY-4984|MetaCyc: PWY-5|MetaCyc: PWY-5022|MetaCyc: PWY-5048|MetaCyc: PWY-5139|MetaCyc: PWY-5154|MetaCyc: PWY-5268|MetaCyc: PWY-5284|MetaCyc: PWY-5292|MetaCyc: PWY-5307|MetaCyc: PWY-5313|MetaCyc: PWY-5353|MetaCyc: PWY-5400|MetaCyc: PWY-5437|MetaCyc: PWY-5473|MetaCyc: P…
Limosilactobacillus reuteri SD2112	GCF_000159455.2	WP_003671533.1	8e24f5894aa00cfe4e2f924a6446ef4e	176	SUPERFAMILY	SSF55729	Acyl-CoA N-acyltransferases (Nat)	10	142	5.07E-16	T	14-10-2022	IPR016181	Acyl-CoA N-acyltransferase	-	MetaCyc: PWY-0|MetaCyc: PWY-1121|MetaCyc: PWY-361|MetaCyc: PWY-4061|MetaCyc: PWY-4801|MetaCyc: PWY-4922|MetaCyc: PWY-4983|MetaCyc: PWY-4984|MetaCyc: PWY-5|MetaCyc: PWY-5022|MetaCyc: PWY-5048|MetaCyc: PWY-5139|MetaCyc: PWY-5154|MetaCyc: PWY-5268|MetaCyc: PWY-5284|MetaCyc: PWY-5292|MetaCyc: PWY-5307|MetaCyc: PWY-5313|MetaCyc: PWY-5353|MetaCyc: PWY-5400|MetaCyc: PWY-5437|MetaCyc: PWY-5473|MetaCyc: P…
Limosilactobacillus reuteri SD2112	GCF_000159455.2	WP_035153182.1	72082dba49e5c1664c8dc5ae6087da54	217	PANTHER	PTHR11749	RIBULOSE-5-PHOSPHATE-3-EPIMERASE	2	214	9.5E-77	T	14-10-2022	IPR000056	Ribulose-phosphate 3-epimerase-like	GO:0005975|GO:0016857	MetaCyc: PWY-1861|MetaCyc: PWY-3261|MetaCyc: PWY-5723|MetaCyc: PWY-5830|MetaCyc: PWY-6974|MetaCyc: PWY-6976|MetaCyc: PWY-7016|MetaCyc: PWY-7019|MetaCyc: PWY-7104|MetaCyc: PWY-7331|MetaCyc: PWY-7336|MetaCyc: PWY-7440|MetaCyc: PWY-7610|MetaCyc: PWY-7657|MetaCyc: PWY-7661|MetaCyc: PWY-7719|MetaCyc: PWY-7821|MetaCyc: PWY-8078|MetaCyc: PWY-8139|MetaCyc: PWY-8178|Reactome: R-HSA-71336|Reactome: R-MMU-7…
Limosilactobacillus reuteri SD2112	GCF_000159455.2	WP_035153182.1	72082dba49e5c1664c8dc5ae6087da54	217	SUPERFAMILY	SSF51366	Ribulose-phoshate binding barrel	1	214	4.1E-68	T	14-10-2022	IPR011060	Ribulose-phosphate binding barrel	GO:0003824	MetaCyc: PWY-1723|MetaCyc: PWY-1861|MetaCyc: PWY-3261|MetaCyc: PWY-5254|MetaCyc: PWY-5686|MetaCyc: PWY-5723|MetaCyc: PWY-5830|MetaCyc: PWY-5921|MetaCyc: PWY-5958|MetaCyc: PWY-6138|MetaCyc: PWY-6466|MetaCyc: PWY-6661|MetaCyc: PWY-6890|MetaCyc: PWY-6949|MetaCyc: PWY-6961|MetaCyc: PWY-6974|MetaCyc: PWY-6976|MetaCyc: PWY-7016|MetaCyc: PWY-7019|MetaCyc: PWY-7104|MetaCyc: PWY-7331|MetaCyc: PWY-7336|Met…
Limosilactobacillus reuteri SD2112	GCF_000159455.2	WP_035153182.1	72082dba49e5c1664c8dc5ae6087da54	217	Pfam	PF00834	Ribulose-phosphate 3 epimerase family	3	200	1.1E-72	T	14-10-2022	IPR000056	Ribulose-phosphate 3-epimerase-like	GO:0005975|GO:0016857	MetaCyc: PWY-1861|MetaCyc: PWY-3261|MetaCyc: PWY-5723|MetaCyc: PWY-5830|MetaCyc: PWY-6974|MetaCyc: PWY-6976|MetaCyc: PWY-7016|MetaCyc: PWY-7019|MetaCyc: PWY-7104|MetaCyc: PWY-7331|MetaCyc: PWY-7336|MetaCyc: PWY-7440|MetaCyc: PWY-7610|MetaCyc: PWY-7657|MetaCyc: PWY-7661|MetaCyc: PWY-7719|MetaCyc: PWY-7821|MetaCyc: PWY-8078|MetaCyc: PWY-8139|MetaCyc: PWY-8178|Reactome: R-HSA-71336|Reactome: R-MMU-7…
Limosilactobacillus reuteri SD2112	GCF_000159455.2	WP_003670052.1	8e8d8fac10c9dfb9586f14912600a042	357	Pfam	PF13416	Bacterial extracellular solute-binding protein	49	321	5.6E-37	T	14-10-2022	IPR006059	Bacterial extracellular solute-binding protein	-	MetaCyc: PWY-361|MetaCyc: PWY-4801|MetaCyc: PWY-4922|MetaCyc: PWY-5048|MetaCyc: PWY-5139|MetaCyc: PWY-5268|MetaCyc: PWY-5284|MetaCyc: PWY-5292|MetaCyc: PWY-5307|MetaCyc: PWY-5313|MetaCyc: PWY-5353|MetaCyc: PWY-5400|MetaCyc: PWY-5437|MetaCyc: PWY-5473|MetaCyc: PWY-5475|MetaCyc: PWY-5477|MetaCyc: PWY-5660|MetaCyc: PWY-5710|MetaCyc: PWY-5794|MetaCyc: PWY-5846|MetaCyc: PWY-5875|MetaCyc: PWY-5903|Meta…
Limosilactobacillus reuteri SD2112	GCF_000159455.2	WP_003670052.1	8e8d8fac10c9dfb9586f14912600a042	357	PANTHER	PTHR30222	SPERMIDINE/PUTRESCINE-BINDING PERIPLASMIC PROTEIN	9	353	9.4E-96	T	14-10-2022	-	-
Limosilactobacillus reuteri SD2112	GCF_000159455.2	WP_003670052.1	8e8d8fac10c9dfb9586f14912600a042	357	SUPERFAMILY	SSF53850	Periplasmic binding protein-like II	34	353	2.13E-93	T	14-10-2022	-	-
Limosilactobacillus reuteri SD2112	GCF_000159455.2	WP_003666803.1	ac6ea7d04df3bc2903fba43cf24c3d29	70	Pfam	PF07288	Protein of unknown function (DUF1447)	3	68	1.9E-30	T	14-10-2022	IPR009907	RNA polymerase epsilon subunit	-	-
Limosilactobacillus reuteri SD2112	GCF_000159455.2	WP_143449566.1	cada2b140ad4f097be08c1f6fe37d24c	366	Pfam	PF00665	Integrase core domain	79	193	5.6E-11	T	14-10-2022	IPR001584	Integrase, catalytic core	GO:0015074	MetaCyc: PWY-6322|MetaCyc: PWY-6626|MetaCyc: PWY-6749|MetaCyc: PWY-6955|MetaCyc: PWY-6998|MetaCyc: PWY-7127|MetaCyc: PWY-7419|MetaCyc: PWY-7529|MetaCyc: PWY-7706|MetaCyc: PWY-7719|MetaCyc: PWY-7735|MetaCyc: PWY-7737|MetaCyc: PWY-7769|MetaCyc: PWY-7884|MetaCyc: PWY-7888|MetaCyc: PWY-7904|MetaCyc: PWY-8117|MetaCyc: PWY-8179|Reactome: R-HSA-162585|Reactome: R-HSA-162588|Reactome: R-HSA-162592|Reacto…
Limosilactobacillus reuteri SD2112	GCF_000159455.2	WP_143449566.1	cada2b140ad4f097be08c1f6fe37d24c	366	PANTHER	PTHR35004	TRANSPOSASE RV3428C-RELATED	2	327	1.2E-60	T	14-10-2022	-	-
Limosilactobacillus reuteri SD2112	GCF_000159455.2	WP_143449566.1	cada2b140ad4f097be08c1f6fe37d24c	366	SUPERFAMILY	SSF53098	Ribonuclease H-like	81	247	2.47E-11	T	14-10-2022	IPR012337	Ribonuclease H-like superfamily	-	MetaCyc: PWY-5509|MetaCyc: PWY-6269|MetaCyc: PWY-6289|MetaCyc: PWY-6322|MetaCyc: PWY-6462|MetaCyc: PWY-6463|MetaCyc: PWY-6626|MetaCyc: PWY-6682|MetaCyc: PWY-6689|MetaCyc: PWY-6749|MetaCyc: PWY-6841|MetaCyc: PWY-6955|MetaCyc: PWY-6998|MetaCyc: PWY-7127|MetaCyc: PWY-7419|MetaCyc: PWY-7529|MetaCyc: PWY-7706|MetaCyc: PWY-7719|MetaCyc: PWY-7735|MetaCyc: PWY-7737|MetaCyc: PWY-7769|MetaCyc: PWY-7815|Met…
Limosilactobacillus reuteri SD2112	GCF_000159455.2	WP_003665652.1	ac6a444211ea3fb08889ab9d0857b45a	164	Pfam	PF00575	S1 RNA binding domain	4	74	1.3E-19	T	14-10-2022	IPR003029	S1 domain	GO:0003676	MetaCyc: PWY-7560|Reactome: R-BTA-113418|Reactome: R-BTA-382556|Reactome: R-BTA-674695|Reactome: R-BTA-6807505|Reactome: R-BTA-72695|Reactome: R-CEL-112382|Reactome: R-CEL-674695|Reactome: R-CEL-75955|Reactome: R-DDI-113418|Reactome: R-DDI-156827|Reactome: R-DDI-381042|Reactome: R-DDI-382556|Reactome: R-DDI-674695|Reactome: R-DDI-6781823|Reactome: R-DDI-6782135|Reactome: R-DDI-6782210|Reactome: R…
Limosilactobacillus reuteri SD2112	GCF_000159455.2	WP_003665652.1	ac6a444211ea3fb08889ab9d0857b45a	164	PANTHER	PTHR10724	30S RIBOSOMAL PROTEIN S1	3	126	1.1E-24	T	14-10-2022	-	-
Limosilactobacillus reuteri SD2112	GCF_000159455.2	WP_003665652.1	ac6a444211ea3fb08889ab9d0857b45a	164	SUPERFAMILY	SSF50249	Nucleic acid-binding proteins	4	86	1.51E-23	T	14-10-2022	IPR012340	Nucleic acid-binding, OB-fold	-	MetaCyc: PWY-1061|MetaCyc: PWY-2083|MetaCyc: PWY-2229|MetaCyc: PWY-2467|MetaCyc: PWY-3542|MetaCyc: PWY-4021|MetaCyc: PWY-4161|MetaCyc: PWY-5059|MetaCyc: PWY-5061|MetaCyc: PWY-5105|MetaCyc: PWY-5209|MetaCyc: PWY-5287|MetaCyc: PWY-5301|MetaCyc: PWY-5305|MetaCyc: PWY-5367|MetaCyc: PWY-5408|MetaCyc: PWY-5409|MetaCyc: PWY-5410|MetaCyc: PWY-5479|MetaCyc: PWY-5644|MetaCyc: PWY-5665|MetaCyc: PWY-5729|Met…
Limosilactobacillus reuteri SD2112	GCF_000159455.2	WP_003672104.1	54d8510c82a45063d2afb3818569c886	455	PANTHER	PTHR22807	NOP2 YEAST -RELATED NOL1/NOP2/FMU SUN DOMAIN-CONTAINING	69	301	1.4E-65	T	14-10-2022	-	-
Limosilactobacillus reuteri SD2112	GCF_000159455.2	WP_003672104.1	54d8510c82a45063d2afb3818569c886	455	Pfam	PF01189	16S rRNA methyltransferase RsmB/F	91	293	1.8E-50	T	14-10-2022	IPR001678	SAM-dependent methyltransferase RsmB/NOP2-type	GO:0008168	MetaCyc: PWY-1061|MetaCyc: PWY-2083|MetaCyc: PWY-3542|MetaCyc: PWY-4021|MetaCyc: PWY-4161|MetaCyc: PWY-5059|MetaCyc: PWY-5105|MetaCyc: PWY-5209|MetaCyc: PWY-5287|MetaCyc: PWY-5301|MetaCyc: PWY-5305|MetaCyc: PWY-5479|MetaCyc: PWY-5665|MetaCyc: PWY-5729|MetaCyc: PWY-5748|MetaCyc: PWY-5765|MetaCyc: PWY-5773|MetaCyc: PWY-5846|MetaCyc: PWY-5883|MetaCyc: PWY-5975|MetaCyc: PWY-5987|MetaCyc: PWY-601|Meta…
Limosilactobacillus reuteri SD2112	GCF_000159455.2	WP_003672104.1	54d8510c82a45063d2afb3818569c886	455	SUPERFAMILY	SSF53335	S-adenosyl-L-methionine-dependent methyltransferases	2	294	2.43E-61	T	14-10-2022	IPR029063	S-adenosyl-L-methionine-dependent methyltransferase	-	MetaCyc: PWY-1061|MetaCyc: PWY-1121|MetaCyc: PWY-1186|MetaCyc: PWY-1422|MetaCyc: PWY-1581|MetaCyc: PWY-1921|MetaCyc: PWY-2002|MetaCyc: PWY-2083|MetaCyc: PWY-2181|MetaCyc: PWY-2229|MetaCyc: PWY-2321|MetaCyc: PWY-2343|MetaCyc: PWY-2467|MetaCyc: PWY-2541|MetaCyc: PWY-2601|MetaCyc: PWY-3162|MetaCyc: PWY-321|MetaCyc: PWY-3261|MetaCyc: PWY-3385|MetaCyc: PWY-3542|MetaCyc: PWY-3581|MetaCyc: PWY-361|MetaC…
Limosilactobacillus reuteri SD2112	GCF_000159455.2	WP_003672104.1	54d8510c82a45063d2afb3818569c886	455	Pfam	PF17125	N-terminal domain of 16S rRNA methyltransferase RsmF	3	86	1.2E-19	T	14-10-2022	IPR031341	Ribosomal RNA small subunit methyltransferase F, N-terminal	-	MetaCyc: PWY-1061|MetaCyc: PWY-2083|MetaCyc: PWY-3542|MetaCyc: PWY-4021|MetaCyc: PWY-4161|MetaCyc: PWY-5059|MetaCyc: PWY-5105|MetaCyc: PWY-5209|MetaCyc: PWY-5287|MetaCyc: PWY-5301|MetaCyc: PWY-5305|MetaCyc: PWY-5479|MetaCyc: PWY-5665|MetaCyc: PWY-5729|MetaCyc: PWY-5748|MetaCyc: PWY-5765|MetaCyc: PWY-5773|MetaCyc: PWY-5846|MetaCyc: PWY-5883|MetaCyc: PWY-5975|MetaCyc: PWY-5987|MetaCyc: PWY-601|Meta…
Limosilactobacillus reuteri SD2112	GCF_000159455.2	WP_003672104.1	54d8510c82a45063d2afb3818569c886	455	Pfam	PF17126	RsmF rRNA methyltransferase first C-terminal domain	329	389	1.2E-19	T	14-10-2022	IPR031340	Ribosomal RNA small subunit methyltransferase F, first C-terminal domain	-	MetaCyc: PWY-1061|MetaCyc: PWY-2083|MetaCyc: PWY-3542|MetaCyc: PWY-4021|MetaCyc: PWY-4161|MetaCyc: PWY-5059|MetaCyc: PWY-5105|MetaCyc: PWY-5209|MetaCyc: PWY-5287|MetaCyc: PWY-5301|MetaCyc: PWY-5305|MetaCyc: PWY-5479|MetaCyc: PWY-5665|MetaCyc: PWY-5729|MetaCyc: PWY-5748|MetaCyc: PWY-5765|MetaCyc: PWY-5773|MetaCyc: PWY-5846|MetaCyc: PWY-5883|MetaCyc: PWY-5975|MetaCyc: PWY-5987|MetaCyc: PWY-601|Meta…
Limosilactobacillus reuteri SD2112	GCF_000159455.2	WP_003672104.1	54d8510c82a45063d2afb3818569c886	455	PANTHER	PTHR22807:SF30	28S RRNA (CYTOSINE(4447)-C(5))-METHYLTRANSFERASE-RELATED	69	301	1.4E-65	T	14-10-2022	-	-
Limosilactobacillus reuteri SD2112	GCF_000159455.2	WP_003672104.1	54d8510c82a45063d2afb3818569c886	455	Pfam	PF13636	RNA-binding PUA-like domain of methyltransferase RsmF	407	455	1.6E-15	T	14-10-2022	IPR027391	rRNA small subunit methyltransferase F, RNA-binding PUA-like domain	-	-
Limosilactobacillus reuteri SD2112	GCF_000159455.2	WP_004562297.1	c1b4b351837e8627f0b8773f51512640	303	SUPERFAMILY	SSF55174	Alpha-L RNA-binding motif	16	101	1.14E-12	T	14-10-2022	-	-
Limosilactobacillus reuteri SD2112	GCF_000159455.2	WP_004562297.1	c1b4b351837e8627f0b8773f51512640	303	PANTHER	PTHR21600:SF57	RIBOSOMAL LARGE SUBUNIT PSEUDOURIDINE SYNTHASE D	4	300	1.0E-104	T	14-10-2022	-	-
Limosilactobacillus reuteri SD2112	GCF_000159455.2	WP_004562297.1	c1b4b351837e8627f0b8773f51512640	303	Pfam	PF01479	S4 domain	29	61	1.1E-10	T	14-10-2022	IPR002942	RNA-binding S4 domain	GO:0003723	MetaCyc: PWY-1061|MetaCyc: PWY-2083|MetaCyc: PWY-2941|MetaCyc: PWY-2942|MetaCyc: PWY-3542|MetaCyc: PWY-4021|MetaCyc: PWY-4161|MetaCyc: PWY-5059|MetaCyc: PWY-5097|MetaCyc: PWY-5105|MetaCyc: PWY-5209|MetaCyc: PWY-5287|MetaCyc: PWY-5301|MetaCyc: PWY-5305|MetaCyc: PWY-5479|MetaCyc: PWY-5665|MetaCyc: PWY-5729|MetaCyc: PWY-5748|MetaCyc: PWY-5765|MetaCyc: PWY-5773|MetaCyc: PWY-5846|MetaCyc: PWY-5883|Met…
Limosilactobacillus reuteri SD2112	GCF_000159455.2	WP_004562297.1	c1b4b351837e8627f0b8773f51512640	303	SUPERFAMILY	SSF55120	Pseudouridine synthase	73	299	8.22E-82	T	14-10-2022	IPR020103	Pseudouridine synthase, catalytic domain superfamily	GO:0001522|GO:0003723|GO:0009451|GO:0009982	MetaCyc: PWY-6167|MetaCyc: PWY-6168|MetaCyc: PWY-7251|MetaCyc: PWY-7419|MetaCyc: PWY-7599|MetaCyc: PWY-7991|Reactome: R-CEL-171319|Reactome: R-DDI-171319|Reactome: R-DME-171319|Reactome: R-GGA-417076|Reactome: R-HSA-171319|Reactome: R-HSA-6782315|Reactome: R-HSA-6787450|Reactome: R-HSA-6790901|Reactome: R-MMU-171319|Reactome: R-RNO-171319|Reactome: R-SCE-171319|Reactome: R-SPO-171319
Limosilactobacillus reuteri SD2112	GCF_000159455.2	WP_004562297.1	c1b4b351837e8627f0b8773f51512640	303	Pfam	PF00849	RNA pseudouridylate synthase	88	240	2.2E-36	T	14-10-2022	IPR006145	Pseudouridine synthase, RsuA/RluA-like	GO:0001522|GO:0003723|GO:0009451|GO:0009982	MetaCyc: PWY-6167|MetaCyc: PWY-6168|MetaCyc: PWY-7251|MetaCyc: PWY-7419|MetaCyc: PWY-7599|MetaCyc: PWY-7991
Limosilactobacillus reuteri SD2112	GCF_000159455.2	WP_004562297.1	c1b4b351837e8627f0b8773f51512640	303	PANTHER	PTHR21600	MITOCHONDRIAL RNA PSEUDOURIDINE SYNTHASE	4	300	1.0E-104	T	14-10-2022	-	-
Limosilactobacillus reuteri SD2112	GCF_000159455.2	WP_035159789.1	86d9265ebbf1a5de96a5ac8edfdfa588	549	Pfam	PF02080	TrkA-C domain	218	281	1.3E-8	T	14-10-2022	IPR006037	Regulator of K+ conductance, C-terminal	GO:0006813|GO:0008324	MetaCyc: PWY-6289|MetaCyc: PWY-6374|MetaCyc: PWY-6378|MetaCyc: PWY-6379|MetaCyc: PWY-6409|MetaCyc: PWY-6545|MetaCyc: PWY-6574|MetaCyc: PWY-7184|MetaCyc: PWY-7187|MetaCyc: PWY-7206|MetaCyc: PWY-7400|MetaCyc: PWY-7510|MetaCyc: PWY-7532|MetaCyc: PWY-7533|MetaCyc: PWY-7542|MetaCyc: PWY-7543|MetaCyc: PWY-7549|MetaCyc: PWY-7555|MetaCyc: PWY-7556|MetaCyc: PWY-7561|MetaCyc: PWY-7563|MetaCyc: PWY-7565|Met…
Limosilactobacillus reuteri SD2112	GCF_000159455.2	WP_035159789.1	86d9265ebbf1a5de96a5ac8edfdfa588	549	PANTHER	PTHR30445:SF8	PHOSPHATE TRANSPORT SYSTEM REGULATOR, FUSED TO TRKA-C DOMAIN-RELATED	336	499	2.1E-63	T	14-10-2022	-	-
Limosilactobacillus reuteri SD2112	GCF_000159455.2	WP_035159789.1	86d9265ebbf1a5de96a5ac8edfdfa588	549	PANTHER	PTHR30445:SF8	PHOSPHATE TRANSPORT SYSTEM REGULATOR, FUSED TO TRKA-C DOMAIN-RELATED	4	237	2.1E-63	T	14-10-2022	-	-
Limosilactobacillus reuteri SD2112	GCF_000159455.2	WP_035159789.1	86d9265ebbf1a5de96a5ac8edfdfa588	549	PANTHER	PTHR30445	UNCHARACTERIZED	4	237	2.1E-63	T	14-10-2022	-	-
Limosilactobacillus reuteri SD2112	GCF_000159455.2	WP_035159789.1	86d9265ebbf1a5de96a5ac8edfdfa588	549	Pfam	PF06826	Predicted Permease Membrane Region	17	180	2.2E-26	T	14-10-2022	IPR006512	YidE/YbjL duplication	-	-
Limosilactobacillus reuteri SD2112	GCF_000159455.2	WP_035159789.1	86d9265ebbf1a5de96a5ac8edfdfa588	549	Pfam	PF06826	Predicted Permease Membrane Region	377	544	6.5E-24	T	14-10-2022	IPR006512	YidE/YbjL duplication	-	-
Limosilactobacillus reuteri SD2112	GCF_000159455.2	WP_035159789.1	86d9265ebbf1a5de96a5ac8edfdfa588	549	SUPERFAMILY	SSF116726	TrkA C-terminal domain-like	217	285	6.02E-10	T	14-10-2022	IPR036721	Regulator of K+ conductance, C-terminal domain superfamily	GO:0006813	MetaCyc: PWY-6289|MetaCyc: PWY-6374|MetaCyc: PWY-6378|MetaCyc: PWY-6379|MetaCyc: PWY-6409|MetaCyc: PWY-6574|MetaCyc: PWY-7400|MetaCyc: PWY-7510|MetaCyc: PWY-7532|MetaCyc: PWY-7533|MetaCyc: PWY-7542|MetaCyc: PWY-7543|MetaCyc: PWY-7549|MetaCyc: PWY-7555|MetaCyc: PWY-7556|MetaCyc: PWY-7561|MetaCyc: PWY-7563|MetaCyc: PWY-7565|MetaCyc: PWY-7569|MetaCyc: PWY-7570|MetaCyc: PWY-7571|MetaCyc: PWY-7577|Met…
Limosilactobacillus reuteri SD2112	GCF_000159455.2	WP_035159789.1	86d9265ebbf1a5de96a5ac8edfdfa588	549	PANTHER	PTHR30445	UNCHARACTERIZED	336	499	2.1E-63	T	14-10-2022	-	-
Limosilactobacillus reuteri SD2112	GCF_000159455.2	WP_035160298.1	891781751eb8519d8b4ceb8a30dfb51d	258	PANTHER	PTHR39181	TYROSINE-PROTEIN PHOSPHATASE YWQE	3	258	6.0E-80	T	14-10-2022	IPR016667	Capsular polysaccharide synthesis, CpsB/CapC	GO:0004725|GO:0030145	-
Limosilactobacillus reuteri SD2112	GCF_000159455.2	WP_035160298.1	891781751eb8519d8b4ceb8a30dfb51d	258	SUPERFAMILY	SSF89550	PHP domain-like	1	204	3.1E-14	T	14-10-2022	IPR016195	Polymerase/histidinol phosphatase-like	GO:0003824	MetaCyc: PWY-4702|MetaCyc: PWY-5491|MetaCyc: PWY-6148|MetaCyc: PWY-6352|MetaCyc: PWY-6365|MetaCyc: PWY-6366|MetaCyc: PWY-6368|MetaCyc: PWY-6456|MetaCyc: PWY-6575|MetaCyc: PWY-6627|MetaCyc: PWY-6686|MetaCyc: PWY-6720|MetaCyc: PWY-6724|MetaCyc: PWY-6955|MetaCyc: PWY-6990|MetaCyc: PWY-6991|MetaCyc: PWY-7018|MetaCyc: PWY-7119|MetaCyc: PWY-7321|MetaCyc: PWY-7399|MetaCyc: PWY-7531|MetaCyc: PWY-7771|Met…
Limosilactobacillus reuteri SD2112	GCF_000159455.2	WP_003670642.1	7e053d0fb5a2a9b270c81eb08d674796	75	Pfam	PF11148	Protein of unknown function (DUF2922)	2	69	1.0E-17	T	14-10-2022	IPR021321	Protein of unknown function DUF2922	-	-
Limosilactobacillus reuteri SD2112	GCF_000159455.2	WP_003670905.1	bfdfedd2061e4bdcfaa77dbdf3ff33cb	200	Pfam	PF09911	Uncharacterized protein conserved in bacteria (DUF2140)	10	194	1.0E-62	T	14-10-2022	IPR018672	Protein of unknown function DUF2140	-	-
Limosilactobacillus reuteri SD2112	GCF_000159455.2	WP_003671816.1	60a76f634807e6b3f5977bed4ec326c3	776	Pfam	PF09397	Ftsk gamma domain	710	770	9.2E-31	T	14-10-2022	IPR018541	FtsK gamma domain	-	-
Limosilactobacillus reuteri SD2112	GCF_000159455.2	WP_003671816.1	60a76f634807e6b3f5977bed4ec326c3	776	PANTHER	PTHR22683	SPORULATION PROTEIN RELATED	1	774	7.1E-235	T	14-10-2022	-	-
Limosilactobacillus reuteri SD2112	GCF_000159455.2	WP_003671816.1	60a76f634807e6b3f5977bed4ec326c3	776	SUPERFAMILY	SSF46785	Winged helix DNA-binding domain	710	773	1.29E-22	T	14-10-2022	IPR036390	Winged helix DNA-binding domain superfamily	-	MetaCyc: PWY-1061|MetaCyc: PWY-1121|MetaCyc: PWY-1186|MetaCyc: PWY-2002|MetaCyc: PWY-2083|MetaCyc: PWY-2181|MetaCyc: PWY-2229|MetaCyc: PWY-2321|MetaCyc: PWY-2467|MetaCyc: PWY-2681|MetaCyc: PWY-3385|MetaCyc: PWY-3542|MetaCyc: PWY-3581|MetaCyc: PWY-361|MetaCyc: PWY-3901|MetaCyc: PWY-4021|MetaCyc: PWY-4061|MetaCyc: PWY-4161|MetaCyc: PWY-4201|MetaCyc: PWY-4801|MetaCyc: PWY-4922|MetaCyc: PWY-5024|Meta…
Limosilactobacillus reuteri SD2112	GCF_000159455.2	WP_003671816.1	60a76f634807e6b3f5977bed4ec326c3	776	Pfam	PF01580	FtsK/SpoIIIE family	426	611	9.1E-59	T	14-10-2022	IPR002543	FtsK domain	GO:0000166|GO:0003677|GO:0005524	-
Limosilactobacillus reuteri SD2112	GCF_000159455.2	WP_003671816.1	60a76f634807e6b3f5977bed4ec326c3	776	PANTHER	PTHR22683:SF41	DNA TRANSLOCASE FTSK	1	774	7.1E-235	T	14-10-2022	-	-
Limosilactobacillus reuteri SD2112	GCF_000159455.2	WP_003671816.1	60a76f634807e6b3f5977bed4ec326c3	776	Pfam	PF17854	FtsK alpha domain	308	408	3.9E-34	T	14-10-2022	IPR041027	FtsK alpha domain	-	-
Limosilactobacillus reuteri SD2112	GCF_000159455.2	WP_003671816.1	60a76f634807e6b3f5977bed4ec326c3	776	SUPERFAMILY	SSF52540	P-loop containing nucleoside triphosphate hydrolases	389	684	1.13E-44	T	14-10-2022	IPR027417	P-loop containing nucleoside triphosphate hydrolase	-	MetaCyc: PWY-102|MetaCyc: PWY-1061|MetaCyc: PWY-1187|MetaCyc: PWY-1281|MetaCyc: PWY-1722|MetaCyc: PWY-181|MetaCyc: PWY-2083|MetaCyc: PWY-2161|MetaCyc: PWY-2201|MetaCyc: PWY-2681|MetaCyc: PWY-2781|MetaCyc: PWY-2821|MetaCyc: PWY-3542|MetaCyc: PWY-361|MetaCyc: PWY-3841|MetaCyc: PWY-3961|MetaCyc: PWY-4021|MetaCyc: PWY-4061|MetaCyc: PWY-4161|MetaCyc: PWY-4621|MetaCyc: PWY-4801|MetaCyc: PWY-4922|MetaCy…
Limosilactobacillus reuteri SD2112	GCF_000159455.2	WP_003671235.1	e49fafda6828bfb0790c920c611d67e5	180	Pfam	PF00156	Phosphoribosyl transferase domain	16	159	2.0E-27	T	14-10-2022	IPR000836	Phosphoribosyltransferase domain	GO:0009116	MetaCyc: PWY-5381|MetaCyc: PWY-5686|MetaCyc: PWY-5800|MetaCyc: PWY-6121|MetaCyc: PWY-6122|MetaCyc: PWY-6148|MetaCyc: PWY-6277|MetaCyc: PWY-6599|MetaCyc: PWY-6605|MetaCyc: PWY-6609|MetaCyc: PWY-6610|MetaCyc: PWY-6620|MetaCyc: PWY-6720|MetaCyc: PWY-7018|MetaCyc: PWY-7025|MetaCyc: PWY-7183|MetaCyc: PWY-7193|MetaCyc: PWY-7282|MetaCyc: PWY-7450|MetaCyc: PWY-7790|MetaCyc: PWY-7791|MetaCyc: PWY-7805|Met…
Limosilactobacillus reuteri SD2112	GCF_000159455.2	WP_003671235.1	e49fafda6828bfb0790c920c611d67e5	180	SUPERFAMILY	SSF53271	PRTase-like	2	177	3.54E-56	T	14-10-2022	IPR029057	Phosphoribosyltransferase-like	-	MetaCyc: PWY-5381|MetaCyc: PWY-5686|MetaCyc: PWY-5800|MetaCyc: PWY-6121|MetaCyc: PWY-6122|MetaCyc: PWY-6148|MetaCyc: PWY-6277|MetaCyc: PWY-6599|MetaCyc: PWY-6605|MetaCyc: PWY-6609|MetaCyc: PWY-6610|MetaCyc: PWY-6620|MetaCyc: PWY-6720|MetaCyc: PWY-7015|MetaCyc: PWY-7018|MetaCyc: PWY-7025|MetaCyc: PWY-7183|MetaCyc: PWY-7193|MetaCyc: PWY-7282|MetaCyc: PWY-7450|MetaCyc: PWY-7790|MetaCyc: PWY-7791|Met…
Limosilactobacillus reuteri SD2112	GCF_000159455.2	WP_003671235.1	e49fafda6828bfb0790c920c611d67e5	180	PANTHER	PTHR43340	HYPOXANTHINE-GUANINE PHOSPHORIBOSYLTRANSFERASE	2	178	5.2E-61	T	14-10-2022	-	-
Limosilactobacillus reuteri SD2112	GCF_000159455.2	WP_003671235.1	e49fafda6828bfb0790c920c611d67e5	180	PANTHER	PTHR43340:SF1	HYPOXANTHINE PHOSPHORIBOSYLTRANSFERASE	2	178	5.2E-61	T	14-10-2022	-	-
Limosilactobacillus reuteri SD2112	GCF_000159455.2	WP_003670228.1	904af1d1d16a506ad29cbe40ece3d167	280	Pfam	PF09648	YycH protein	34	260	2.5E-67	T	14-10-2022	IPR018604	Regulatory protein YycH-like	GO:0016021	-
Limosilactobacillus reuteri SD2112	GCF_000159455.2	WP_003672292.1	a5f66162c860ffee461b0cb0499de09d	497	Pfam	PF14821	Threonine synthase N terminus	3	79	6.1E-15	T	14-10-2022	IPR029144	Threonine synthase, N-terminal	-	MetaCyc: PWY-3041|MetaCyc: PWY-5197|MetaCyc: PWY-5414|MetaCyc: PWY-5725|MetaCyc: PWY-6160|MetaCyc: PWY-6254|MetaCyc: PWY-6257|MetaCyc: PWY-6258|MetaCyc: PWY-6275|MetaCyc: PWY-7721
Limosilactobacillus reuteri SD2112	GCF_000159455.2	WP_003672292.1	a5f66162c860ffee461b0cb0499de09d	497	Pfam	PF00291	Pyridoxal-phosphate dependent enzyme	102	425	1.0E-11	T	14-10-2022	IPR001926	Pyridoxal-phosphate dependent enzyme	-	MetaCyc: PWY-2229|MetaCyc: PWY-2467|MetaCyc: PWY-3041|MetaCyc: PWY-4502|MetaCyc: PWY-4681|MetaCyc: PWY-4961|MetaCyc: PWY-4985|MetaCyc: PWY-5061|MetaCyc: PWY-5197|MetaCyc: PWY-5367|MetaCyc: PWY-5408|MetaCyc: PWY-5409|MetaCyc: PWY-5410|MetaCyc: PWY-5414|MetaCyc: PWY-5644|MetaCyc: PWY-5725|MetaCyc: PWY-5780|MetaCyc: PWY-5802|MetaCyc: PWY-5815|MetaCyc: PWY-5816|MetaCyc: PWY-5817|MetaCyc: PWY-5893|Met…
Limosilactobacillus reuteri SD2112	GCF_000159455.2	WP_003672292.1	a5f66162c860ffee461b0cb0499de09d	497	PANTHER	PTHR43515	THREONINE SYNTHASE-LIKE 1	3	495	2.9E-165	T	14-10-2022	-	-
Limosilactobacillus reuteri SD2112	GCF_000159455.2	WP_003672292.1	a5f66162c860ffee461b0cb0499de09d	497	SUPERFAMILY	SSF53686	Tryptophan synthase beta subunit-like PLP-dependent enzymes	1	448	6.88E-143	T	14-10-2022	IPR036052	Tryptophan synthase beta subunit-like PLP-dependent enzyme	-	MetaCyc: PWY-2229|MetaCyc: PWY-2467|MetaCyc: PWY-3041|MetaCyc: PWY-4502|MetaCyc: PWY-4681|MetaCyc: PWY-4961|MetaCyc: PWY-4985|MetaCyc: PWY-5061|MetaCyc: PWY-5197|MetaCyc: PWY-5367|MetaCyc: PWY-5408|MetaCyc: PWY-5409|MetaCyc: PWY-5410|MetaCyc: PWY-5414|MetaCyc: PWY-5644|MetaCyc: PWY-5725|MetaCyc: PWY-5780|MetaCyc: PWY-5802|MetaCyc: PWY-5815|MetaCyc: PWY-5816|MetaCyc: PWY-5817|MetaCyc: PWY-5893|Met…
Limosilactobacillus reuteri SD2112	GCF_000159455.2	WP_003666583.1	295beccc05c27f53582a4f0b3fbdf1ba	397	Pfam	PF01098	Cell cycle protein	15	385	3.9E-87	T	14-10-2022	IPR001182	Probable peptidoglycan glycosyltransferase FtsW/RodA	GO:0016021|GO:0051301	MetaCyc: PWY-5265|MetaCyc: PWY-6385|MetaCyc: PWY-6470|MetaCyc: PWY-6471
Limosilactobacillus reuteri SD2112	GCF_000159455.2	WP_003666583.1	295beccc05c27f53582a4f0b3fbdf1ba	397	PANTHER	PTHR30474:SF1	PEPTIDOGLYCAN GLYCOSYLTRANSFERASE MRDB	1	389	1.3E-105	T	14-10-2022	IPR011923	Probable peptidoglycan glycosyltransferase RodA/MrdB	GO:0008360|GO:0016021	MetaCyc: PWY-5265|MetaCyc: PWY-6385|MetaCyc: PWY-6470|MetaCyc: PWY-6471
Limosilactobacillus reuteri SD2112	GCF_000159455.2	WP_003666583.1	295beccc05c27f53582a4f0b3fbdf1ba	397	PANTHER	PTHR30474	CELL CYCLE PROTEIN	1	389	1.3E-105	T	14-10-2022	IPR001182	Probable peptidoglycan glycosyltransferase FtsW/RodA	GO:0016021|GO:0051301	MetaCyc: PWY-5265|MetaCyc: PWY-6385|MetaCyc: PWY-6470|MetaCyc: PWY-6471
Limosilactobacillus reuteri SD2112	GCF_000159455.2	WP_003670018.1	23800ae39a9992347be2b9b3fcda02c4	261	Pfam	PF01925	Sulfite exporter TauE/SafE	11	255	1.0E-34	T	14-10-2022	IPR002781	Transmembrane protein TauE-like	GO:0016021	-
Limosilactobacillus reuteri SD2112	GCF_000159455.2	WP_003670018.1	23800ae39a9992347be2b9b3fcda02c4	261	PANTHER	PTHR30269	TRANSMEMBRANE PROTEIN YFCA	2	260	2.4E-35	T	14-10-2022	-	-
Limosilactobacillus reuteri SD2112	GCF_000159455.2	WP_003670018.1	23800ae39a9992347be2b9b3fcda02c4	261	PANTHER	PTHR30269:SF0	MEMBRANE TRANSPORTER PROTEIN YFCA-RELATED	2	260	2.4E-35	T	14-10-2022	-	-
Limosilactobacillus reuteri SD2112	GCF_000159455.2	WP_003671844.1	fe0646bc06bab51dd2a0779825117f23	144	SUPERFAMILY	SSF54637	Thioesterase/thiol ester dehydrase-isomerase	5	143	4.3E-43	T	14-10-2022	IPR029069	HotDog domain superfamily	-	MetaCyc: PWY-1121|MetaCyc: PWY-2229|MetaCyc: PWY-2467|MetaCyc: PWY-321|MetaCyc: PWY-3602|MetaCyc: PWY-361|MetaCyc: PWY-4361|MetaCyc: PWY-4381|MetaCyc: PWY-4801|MetaCyc: PWY-4922|MetaCyc: PWY-5048|MetaCyc: PWY-5061|MetaCyc: PWY-5109|MetaCyc: PWY-5138|MetaCyc: PWY-5139|MetaCyc: PWY-5142|MetaCyc: PWY-5147|MetaCyc: PWY-5148|MetaCyc: PWY-5268|MetaCyc: PWY-5284|MetaCyc: PWY-5292|MetaCyc: PWY-5307|MetaC…
Limosilactobacillus reuteri SD2112	GCF_000159455.2	WP_003671844.1	fe0646bc06bab51dd2a0779825117f23	144	Pfam	PF07977	FabA-like domain	15	137	6.6E-30	T	14-10-2022	IPR013114	Beta-hydroxydecanoyl thiol ester dehydrase, FabA/FabZ	-	MetaCyc: PWY-2229|MetaCyc: PWY-2467|MetaCyc: PWY-5061|MetaCyc: PWY-5367|MetaCyc: PWY-5408|MetaCyc: PWY-5409|MetaCyc: PWY-5410|MetaCyc: PWY-5644|MetaCyc: PWY-5780|MetaCyc: PWY-5971|MetaCyc: PWY-5973|MetaCyc: PWY-5979|MetaCyc: PWY-5989|MetaCyc: PWY-6282|MetaCyc: PWY-6322|MetaCyc: PWY-6443|MetaCyc: PWY-6446|MetaCyc: PWY-6458|MetaCyc: PWY-6519|MetaCyc: PWY-6602|MetaCyc: PWY-6627|MetaCyc: PWY-6672|Met…
Limosilactobacillus reuteri SD2112	GCF_000159455.2	WP_003671844.1	fe0646bc06bab51dd2a0779825117f23	144	PANTHER	PTHR30272:SF1	(3R)-HYDROXYMYRISTOYL-[ACYL CARRIER PROTEIN] DEHYDRATASE-LIKE PROTEIN	3	143	8.3E-45	T	14-10-2022	-	-
Limosilactobacillus reuteri SD2112	GCF_000159455.2	WP_003671844.1	fe0646bc06bab51dd2a0779825117f23	144	PANTHER	PTHR30272	3-HYDROXYACYL-[ACYL-CARRIER-PROTEIN] DEHYDRATASE	3	143	8.3E-45	T	14-10-2022	IPR013114	Beta-hydroxydecanoyl thiol ester dehydrase, FabA/FabZ	-	MetaCyc: PWY-2229|MetaCyc: PWY-2467|MetaCyc: PWY-5061|MetaCyc: PWY-5367|MetaCyc: PWY-5408|MetaCyc: PWY-5409|MetaCyc: PWY-5410|MetaCyc: PWY-5644|MetaCyc: PWY-5780|MetaCyc: PWY-5971|MetaCyc: PWY-5973|MetaCyc: PWY-5979|MetaCyc: PWY-5989|MetaCyc: PWY-6282|MetaCyc: PWY-6322|MetaCyc: PWY-6443|MetaCyc: PWY-6446|MetaCyc: PWY-6458|MetaCyc: PWY-6519|MetaCyc: PWY-6602|MetaCyc: PWY-6627|MetaCyc: PWY-6672|Met…
Limosilactobacillus reuteri SD2112	GCF_000159455.2	WP_003670820.1	3f493e1143520346684ce24dbd071922	387	Pfam	PF00809	Pterin binding enzyme	121	356	2.6E-55	T	14-10-2022	IPR000489	Pterin-binding domain	GO:0042558	MetaCyc: PWY-2161|MetaCyc: PWY-2201|MetaCyc: PWY-3661|MetaCyc: PWY-3841|MetaCyc: PWY-6147|MetaCyc: PWY-6148|MetaCyc: PWY-6614|MetaCyc: PWY-6797|MetaCyc: PWY-7128|MetaCyc: PWY-7539|MetaCyc: PWY-7784|MetaCyc: PWY-7852|MetaCyc: PWY-7853|Reactome: R-CEL-156581|Reactome: R-CEL-1614635|Reactome: R-CEL-196741|Reactome: R-DDI-156581|Reactome: R-DDI-1614635|Reactome: R-DDI-196741|Reactome: R-HSA-156581|Re…
Limosilactobacillus reuteri SD2112	GCF_000159455.2	WP_003670820.1	3f493e1143520346684ce24dbd071922	387	PANTHER	PTHR20941	FOLATE SYNTHESIS PROTEINS	84	372	9.2E-68	T	14-10-2022	IPR045031	Dihydropteroate synthase	GO:0004156|GO:0009396	MetaCyc: PWY-2161|MetaCyc: PWY-3661|MetaCyc: PWY-6147|MetaCyc: PWY-6148|MetaCyc: PWY-6614|MetaCyc: PWY-6797|MetaCyc: PWY-7128|MetaCyc: PWY-7539|MetaCyc: PWY-7852|MetaCyc: PWY-7853
Limosilactobacillus reuteri SD2112	GCF_000159455.2	WP_003670820.1	3f493e1143520346684ce24dbd071922	387	SUPERFAMILY	SSF51717	Dihydropteroate synthetase-like	105	374	1.27E-71	T	14-10-2022	IPR011005	Dihydropteroate synthase-like	GO:0044237	MetaCyc: PWY-1061|MetaCyc: PWY-2083|MetaCyc: PWY-2161|MetaCyc: PWY-2201|MetaCyc: PWY-3542|MetaCyc: PWY-3661|MetaCyc: PWY-3841|MetaCyc: PWY-4021|MetaCyc: PWY-4161|MetaCyc: PWY-5059|MetaCyc: PWY-5105|MetaCyc: PWY-5209|MetaCyc: PWY-5287|MetaCyc: PWY-5301|MetaCyc: PWY-5305|MetaCyc: PWY-5479|MetaCyc: PWY-5665|MetaCyc: PWY-5729|MetaCyc: PWY-5748|MetaCyc: PWY-5765|MetaCyc: PWY-5773|MetaCyc: PWY-5846|Met…
Limosilactobacillus reuteri SD2112	GCF_000159455.2	WP_003672079.1	5cdd9ec84e572961af7268fd4592b9ca	962	Pfam	PF09586	Bacterial membrane protein YfhO	22	940	8.6E-118	T	14-10-2022	IPR018580	Uncharacterised protein family YfhO	-	-
Limosilactobacillus reuteri SD2112	GCF_000159455.2	WP_003672079.1	5cdd9ec84e572961af7268fd4592b9ca	962	PANTHER	PTHR38454	INTEGRAL MEMBRANE PROTEIN-RELATED	20	961	6.0E-99	T	14-10-2022	IPR018580	Uncharacterised protein family YfhO	-	-
Limosilactobacillus reuteri SD2112	GCF_000159455.2	WP_035159706.1	8d4eb4c80a3aea704412b0b92c7e3830	328	Pfam	PF04392	ABC transporter substrate binding protein	33	323	3.0E-87	T	14-10-2022	IPR007487	ABC transporter, substrate-binding protein	-	-
Limosilactobacillus reuteri SD2112	GCF_000159455.2	WP_035159706.1	8d4eb4c80a3aea704412b0b92c7e3830	328	PANTHER	PTHR35271	ABC TRANSPORTER, SUBSTRATE-BINDING LIPOPROTEIN-RELATED	14	321	9.5E-83	T	14-10-2022	IPR007487	ABC transporter, substrate-binding protein	-	-
Limosilactobacillus reuteri SD2112	GCF_000159455.2	WP_035159706.1	8d4eb4c80a3aea704412b0b92c7e3830	328	SUPERFAMILY	SSF53822	Periplasmic binding protein-like I	33	237	9.97E-14	T	14-10-2022	IPR028082	Periplasmic binding protein-like I	-	MetaCyc: PWY-5928|MetaCyc: PWY-6436|MetaCyc: PWY-6526|MetaCyc: PWY-8029|Reactome: R-CEL-1296041|Reactome: R-CEL-204005|Reactome: R-CEL-399710|Reactome: R-CEL-418594|Reactome: R-CEL-420499|Reactome: R-CEL-438066|Reactome: R-CEL-451307|Reactome: R-CEL-500657|Reactome: R-CEL-5694530|Reactome: R-CEL-977444|Reactome: R-CEL-997272|Reactome: R-CFA-3928662|Reactome: R-DDI-418594|Reactome: R-DDI-420499|Re…
Limosilactobacillus reuteri SD2112	GCF_000159455.2	WP_035159677.1	70d983f85410dfe2d7a99677484c87be	103	Pfam	PF01638	HxlR-like helix-turn-helix	14	102	1.4E-29	T	14-10-2022	IPR002577	Helix-turn-helix, HxlR type	-	-
Limosilactobacillus reuteri SD2112	GCF_000159455.2	WP_035159677.1	70d983f85410dfe2d7a99677484c87be	103	PANTHER	PTHR33204:SF29	HTH-TYPE TRANSCRIPTIONAL ACTIVATOR HXLR	4	103	1.2E-30	T	14-10-2022	-	-
Limosilactobacillus reuteri SD2112	GCF_000159455.2	WP_035159677.1	70d983f85410dfe2d7a99677484c87be	103	SUPERFAMILY	SSF46785	Winged helix DNA-binding domain	3	100	1.3E-29	T	14-10-2022	IPR036390	Winged helix DNA-binding domain superfamily	-	MetaCyc: PWY-1061|MetaCyc: PWY-1121|MetaCyc: PWY-1186|MetaCyc: PWY-2002|MetaCyc: PWY-2083|MetaCyc: PWY-2181|MetaCyc: PWY-2229|MetaCyc: PWY-2321|MetaCyc: PWY-2467|MetaCyc: PWY-2681|MetaCyc: PWY-3385|MetaCyc: PWY-3542|MetaCyc: PWY-3581|MetaCyc: PWY-361|MetaCyc: PWY-3901|MetaCyc: PWY-4021|MetaCyc: PWY-4061|MetaCyc: PWY-4161|MetaCyc: PWY-4201|MetaCyc: PWY-4801|MetaCyc: PWY-4922|MetaCyc: PWY-5024|Meta…
Limosilactobacillus reuteri SD2112	GCF_000159455.2	WP_035159677.1	70d983f85410dfe2d7a99677484c87be	103	PANTHER	PTHR33204	TRANSCRIPTIONAL REGULATOR, MARR FAMILY	4	103	1.2E-30	T	14-10-2022	-	-
Limosilactobacillus reuteri SD2112	GCF_000159455.2	WP_003669778.1	08363c5a14ad2cdbbee5fbdfdf35bab3	306	Pfam	PF00849	RNA pseudouridylate synthase	96	245	1.7E-29	T	14-10-2022	IPR006145	Pseudouridine synthase, RsuA/RluA-like	GO:0001522|GO:0003723|GO:0009451|GO:0009982	MetaCyc: PWY-6167|MetaCyc: PWY-6168|MetaCyc: PWY-7251|MetaCyc: PWY-7419|MetaCyc: PWY-7599|MetaCyc: PWY-7991
Limosilactobacillus reuteri SD2112	GCF_000159455.2	WP_003669778.1	08363c5a14ad2cdbbee5fbdfdf35bab3	306	PANTHER	PTHR21600:SF71	RIBOSOMAL LARGE SUBUNIT PSEUDOURIDINE SYNTHASE D	18	295	3.3E-63	T	14-10-2022	-	-
Limosilactobacillus reuteri SD2112	GCF_000159455.2	WP_003669778.1	08363c5a14ad2cdbbee5fbdfdf35bab3	306	PANTHER	PTHR21600	MITOCHONDRIAL RNA PSEUDOURIDINE SYNTHASE	18	295	3.3E-63	T	14-10-2022	-	-
Limosilactobacillus reuteri SD2112	GCF_000159455.2	WP_003669778.1	08363c5a14ad2cdbbee5fbdfdf35bab3	306	SUPERFAMILY	SSF55120	Pseudouridine synthase	85	297	3.36E-54	T	14-10-2022	IPR020103	Pseudouridine synthase, catalytic domain superfamily	GO:0001522|GO:0003723|GO:0009451|GO:0009982	MetaCyc: PWY-6167|MetaCyc: PWY-6168|MetaCyc: PWY-7251|MetaCyc: PWY-7419|MetaCyc: PWY-7599|MetaCyc: PWY-7991|Reactome: R-CEL-171319|Reactome: R-DDI-171319|Reactome: R-DME-171319|Reactome: R-GGA-417076|Reactome: R-HSA-171319|Reactome: R-HSA-6782315|Reactome: R-HSA-6787450|Reactome: R-HSA-6790901|Reactome: R-MMU-171319|Reactome: R-RNO-171319|Reactome: R-SCE-171319|Reactome: R-SPO-171319
Limosilactobacillus reuteri SD2112	GCF_000159455.2	WP_035159976.1	b71b456afb8f4c165a12d26c8be1c583	319	SUPERFAMILY	SSF51735	NAD(P)-binding Rossmann-fold domains	3	146	1.63E-53	T	14-10-2022	IPR036291	NAD(P)-binding domain superfamily	-	MetaCyc: PWY-0|MetaCyc: PWY-1042|MetaCyc: PWY-1121|MetaCyc: PWY-1186|MetaCyc: PWY-1361|MetaCyc: PWY-1622|MetaCyc: PWY-1722|MetaCyc: PWY-1723|MetaCyc: PWY-1801|MetaCyc: PWY-181|MetaCyc: PWY-1881|MetaCyc: PWY-1921|MetaCyc: PWY-2161|MetaCyc: PWY-2181|MetaCyc: PWY-2201|MetaCyc: PWY-2221|MetaCyc: PWY-2229|MetaCyc: PWY-2261|MetaCyc: PWY-2301|MetaCyc: PWY-2343|MetaCyc: PWY-241|MetaCyc: PWY-2463|MetaCyc:…
Limosilactobacillus reuteri SD2112	GCF_000159455.2	WP_035159976.1	b71b456afb8f4c165a12d26c8be1c583	319	Pfam	PF00056	lactate/malate dehydrogenase, NAD binding domain	7	144	1.6E-46	T	14-10-2022	IPR001236	Lactate/malate dehydrogenase, N-terminal	GO:0016491	MetaCyc: PWY-1121|MetaCyc: PWY-1186|MetaCyc: PWY-1622|MetaCyc: PWY-241|MetaCyc: PWY-2541|MetaCyc: PWY-2601|MetaCyc: PWY-3162|MetaCyc: PWY-321|MetaCyc: PWY-3261|MetaCyc: PWY-3722|MetaCyc: PWY-5031|MetaCyc: PWY-5101|MetaCyc: PWY-5271|MetaCyc: PWY-5316|MetaCyc: PWY-5392|MetaCyc: PWY-5453|MetaCyc: PWY-5481|MetaCyc: PWY-5519|MetaCyc: PWY-561|MetaCyc: PWY-5652|MetaCyc: PWY-5666|MetaCyc: PWY-5690|MetaCy…
Limosilactobacillus reuteri SD2112	GCF_000159455.2	WP_035159976.1	b71b456afb8f4c165a12d26c8be1c583	319	Pfam	PF02866	lactate/malate dehydrogenase, alpha/beta C-terminal domain	147	313	3.1E-38	T	14-10-2022	IPR022383	Lactate/malate dehydrogenase, C-terminal	GO:0016616	MetaCyc: PWY-1121|MetaCyc: PWY-1186|MetaCyc: PWY-1622|MetaCyc: PWY-241|MetaCyc: PWY-2541|MetaCyc: PWY-2601|MetaCyc: PWY-3162|MetaCyc: PWY-321|MetaCyc: PWY-3261|MetaCyc: PWY-3722|MetaCyc: PWY-5031|MetaCyc: PWY-5101|MetaCyc: PWY-5271|MetaCyc: PWY-5316|MetaCyc: PWY-5392|MetaCyc: PWY-5453|MetaCyc: PWY-5481|MetaCyc: PWY-5519|MetaCyc: PWY-561|MetaCyc: PWY-5652|MetaCyc: PWY-5666|MetaCyc: PWY-5690|MetaCy…
Limosilactobacillus reuteri SD2112	GCF_000159455.2	WP_035159976.1	b71b456afb8f4c165a12d26c8be1c583	319	SUPERFAMILY	SSF56327	LDH C-terminal domain-like	145	309	6.63E-53	T	14-10-2022	IPR015955	Lactate dehydrogenase/glycoside hydrolase, family 4, C-terminal	GO:0003824|GO:0005975|GO:0016616	MetaCyc: PWY-1121|MetaCyc: PWY-1186|MetaCyc: PWY-1622|MetaCyc: PWY-1921|MetaCyc: PWY-2343|MetaCyc: PWY-241|MetaCyc: PWY-2541|MetaCyc: PWY-2601|MetaCyc: PWY-3162|MetaCyc: PWY-321|MetaCyc: PWY-3261|MetaCyc: PWY-3722|MetaCyc: PWY-5031|MetaCyc: PWY-5101|MetaCyc: PWY-5271|MetaCyc: PWY-5316|MetaCyc: PWY-5392|MetaCyc: PWY-5453|MetaCyc: PWY-5481|MetaCyc: PWY-5519|MetaCyc: PWY-561|MetaCyc: PWY-5652|MetaCy…
Limosilactobacillus reuteri SD2112	GCF_000159455.2	WP_035159976.1	b71b456afb8f4c165a12d26c8be1c583	319	PANTHER	PTHR43128:SF16	L-LACTATE DEHYDROGENASE	3	309	5.3E-103	T	14-10-2022	-	-
Limosilactobacillus reuteri SD2112	GCF_000159455.2	WP_035159976.1	b71b456afb8f4c165a12d26c8be1c583	319	PANTHER	PTHR43128	L-2-HYDROXYCARBOXYLATE DEHYDROGENASE (NAD(P)(+))	3	309	5.3E-103	T	14-10-2022	-	-
Limosilactobacillus reuteri SD2112	GCF_000159455.2	WP_003671015.1	a72d544687ab8189be726569078337d1	177	Pfam	PF00583	Acetyltransferase (GNAT) family	45	149	3.2E-11	T	14-10-2022	IPR000182	GNAT domain	GO:0008080	MetaCyc: PWY-0|MetaCyc: PWY-1121|MetaCyc: PWY-361|MetaCyc: PWY-4061|MetaCyc: PWY-4801|MetaCyc: PWY-4922|MetaCyc: PWY-4983|MetaCyc: PWY-4984|MetaCyc: PWY-5|MetaCyc: PWY-5022|MetaCyc: PWY-5048|MetaCyc: PWY-5139|MetaCyc: PWY-5154|MetaCyc: PWY-5268|MetaCyc: PWY-5284|MetaCyc: PWY-5292|MetaCyc: PWY-5307|MetaCyc: PWY-5313|MetaCyc: PWY-5353|MetaCyc: PWY-5400|MetaCyc: PWY-5437|MetaCyc: PWY-5473|MetaCyc: P…
Limosilactobacillus reuteri SD2112	GCF_000159455.2	WP_003671015.1	a72d544687ab8189be726569078337d1	177	PANTHER	PTHR43420:SF38	ACETYLTRANSFERASE-RELATED	1	166	3.4E-18	T	14-10-2022	-	-
Limosilactobacillus reuteri SD2112	GCF_000159455.2	WP_003671015.1	a72d544687ab8189be726569078337d1	177	SUPERFAMILY	SSF55729	Acyl-CoA N-acyltransferases (Nat)	1	160	1.77E-25	T	14-10-2022	IPR016181	Acyl-CoA N-acyltransferase	-	MetaCyc: PWY-0|MetaCyc: PWY-1121|MetaCyc: PWY-361|MetaCyc: PWY-4061|MetaCyc: PWY-4801|MetaCyc: PWY-4922|MetaCyc: PWY-4983|MetaCyc: PWY-4984|MetaCyc: PWY-5|MetaCyc: PWY-5022|MetaCyc: PWY-5048|MetaCyc: PWY-5139|MetaCyc: PWY-5154|MetaCyc: PWY-5268|MetaCyc: PWY-5284|MetaCyc: PWY-5292|MetaCyc: PWY-5307|MetaCyc: PWY-5313|MetaCyc: PWY-5353|MetaCyc: PWY-5400|MetaCyc: PWY-5437|MetaCyc: PWY-5473|MetaCyc: P…
Limosilactobacillus reuteri SD2112	GCF_000159455.2	WP_003671015.1	a72d544687ab8189be726569078337d1	177	PANTHER	PTHR43420	ACETYLTRANSFERASE	1	166	3.4E-18	T	14-10-2022	-	-
Limosilactobacillus reuteri SD2112	GCF_000159455.2	WP_003672521.1	160080334a4fbc9ae1ddd7e5b23452e4	66	PANTHER	PTHR11544:SF104	COLD SHOCK PROTEIN CSPD	1	65	2.2E-32	T	14-10-2022	-	-
Limosilactobacillus reuteri SD2112	GCF_000159455.2	WP_003672521.1	160080334a4fbc9ae1ddd7e5b23452e4	66	SUPERFAMILY	SSF50249	Nucleic acid-binding proteins	1	64	1.29E-25	T	14-10-2022	IPR012340	Nucleic acid-binding, OB-fold	-	MetaCyc: PWY-1061|MetaCyc: PWY-2083|MetaCyc: PWY-2229|MetaCyc: PWY-2467|MetaCyc: PWY-3542|MetaCyc: PWY-4021|MetaCyc: PWY-4161|MetaCyc: PWY-5059|MetaCyc: PWY-5061|MetaCyc: PWY-5105|MetaCyc: PWY-5209|MetaCyc: PWY-5287|MetaCyc: PWY-5301|MetaCyc: PWY-5305|MetaCyc: PWY-5367|MetaCyc: PWY-5408|MetaCyc: PWY-5409|MetaCyc: PWY-5410|MetaCyc: PWY-5479|MetaCyc: PWY-5644|MetaCyc: PWY-5665|MetaCyc: PWY-5729|Met…
Limosilactobacillus reuteri SD2112	GCF_000159455.2	WP_003672521.1	160080334a4fbc9ae1ddd7e5b23452e4	66	Pfam	PF00313	'Cold-shock' DNA-binding domain	3	65	7.4E-31	T	14-10-2022	IPR002059	Cold-shock protein, DNA-binding	GO:0003676	Reactome: R-DRE-72163|Reactome: R-DRE-72165|Reactome: R-HSA-452723|Reactome: R-HSA-72163|Reactome: R-HSA-72165|Reactome: R-HSA-9017802|Reactome: R-MMU-72163|Reactome: R-MMU-72165|Reactome: R-MMU-9017802|Reactome: R-RNO-72163|Reactome: R-RNO-72165|Reactome: R-RNO-9017802
Limosilactobacillus reuteri SD2112	GCF_000159455.2	WP_003672521.1	160080334a4fbc9ae1ddd7e5b23452e4	66	PANTHER	PTHR11544	COLD SHOCK DOMAIN CONTAINING PROTEINS	1	65	2.2E-32	T	14-10-2022	-	-
Limosilactobacillus reuteri SD2112	GCF_000159455.2	WP_003668200.1	9827da9e4d90a689966965dab8e92a25	212	PANTHER	PTHR10434:SF40	1-ACYL-SN-GLYCEROL-3-PHOSPHATE ACYLTRANSFERASE	2	197	3.1E-37	T	14-10-2022	-	-
Limosilactobacillus reuteri SD2112	GCF_000159455.2	WP_003668200.1	9827da9e4d90a689966965dab8e92a25	212	Pfam	PF01553	Acyltransferase	21	141	7.0E-21	T	14-10-2022	IPR002123	Phospholipid/glycerol acyltransferase	GO:0016746	MetaCyc: PWY-1121|MetaCyc: PWY-361|MetaCyc: PWY-4801|MetaCyc: PWY-4922|MetaCyc: PWY-5048|MetaCyc: PWY-5139|MetaCyc: PWY-5268|MetaCyc: PWY-5284|MetaCyc: PWY-5292|MetaCyc: PWY-5307|MetaCyc: PWY-5313|MetaCyc: PWY-5353|MetaCyc: PWY-5368|MetaCyc: PWY-5400|MetaCyc: PWY-5437|MetaCyc: PWY-5473|MetaCyc: PWY-5475|MetaCyc: PWY-5477|MetaCyc: PWY-5660|MetaCyc: PWY-5667|MetaCyc: PWY-5710|MetaCyc: PWY-5794|Meta…
Limosilactobacillus reuteri SD2112	GCF_000159455.2	WP_003668200.1	9827da9e4d90a689966965dab8e92a25	212	PANTHER	PTHR10434	1-ACYL-SN-GLYCEROL-3-PHOSPHATE ACYLTRANSFERASE	2	197	3.1E-37	T	14-10-2022	-	-
Limosilactobacillus reuteri SD2112	GCF_000159455.2	WP_003668200.1	9827da9e4d90a689966965dab8e92a25	212	SUPERFAMILY	SSF69593	Glycerol-3-phosphate (1)-acyltransferase	13	195	6.15E-44	T	14-10-2022	-	-
Limosilactobacillus reuteri SD2112	GCF_000159455.2	WP_004562316.1	980ba329fbb5cda16afd04ce710988ce	323	Pfam	PF00288	GHMP kinases N terminal domain	89	146	2.4E-5	T	14-10-2022	IPR006204	GHMP kinase N-terminal domain	GO:0005524	MetaCyc: PWY-3821|MetaCyc: PWY-4|MetaCyc: PWY-4841|MetaCyc: PWY-5443|MetaCyc: PWY-6|MetaCyc: PWY-6148|MetaCyc: PWY-6163|MetaCyc: PWY-6174|MetaCyc: PWY-6317|MetaCyc: PWY-6478|MetaCyc: PWY-6527|MetaCyc: PWY-6654|MetaCyc: PWY-702|MetaCyc: PWY-7391|MetaCyc: PWY-7560|MetaCyc: PWY-8125|MetaCyc: PWY-82|MetaCyc: PWY-922|Reactome: R-BTA-191273|Reactome: R-BTA-446199|Reactome: R-CFA-70370|Reactome: R-DDI-1…
Limosilactobacillus reuteri SD2112	GCF_000159455.2	WP_004562316.1	980ba329fbb5cda16afd04ce710988ce	323	SUPERFAMILY	SSF55060	GHMP Kinase, C-terminal domain	173	322	1.37E-42	T	14-10-2022	IPR036554	GHMP kinase, C-terminal domain superfamily	-	MetaCyc: PWY-3821|MetaCyc: PWY-4|MetaCyc: PWY-4841|MetaCyc: PWY-6|MetaCyc: PWY-6163|MetaCyc: PWY-6174|MetaCyc: PWY-6317|MetaCyc: PWY-6478|MetaCyc: PWY-6527|MetaCyc: PWY-702|MetaCyc: PWY-7391|MetaCyc: PWY-7524|MetaCyc: PWY-7560|MetaCyc: PWY-8125|MetaCyc: PWY-82|MetaCyc: PWY-922|Reactome: R-BTA-191273|Reactome: R-BTA-446199|Reactome: R-CFA-70370|Reactome: R-DDI-191273|Reactome: R-DDI-446199|Reactom…
Limosilactobacillus reuteri SD2112	GCF_000159455.2	WP_004562316.1	980ba329fbb5cda16afd04ce710988ce	323	PANTHER	PTHR10977:SF3	DIPHOSPHOMEVALONATE DECARBOXYLASE	1	306	1.1E-80	T	14-10-2022	-	-
Limosilactobacillus reuteri SD2112	GCF_000159455.2	WP_004562316.1	980ba329fbb5cda16afd04ce710988ce	323	SUPERFAMILY	SSF54211	Ribosomal protein S5 domain 2-like	1	161	4.71E-38	T	14-10-2022	IPR020568	Ribosomal protein S5 domain 2-type fold	-	MetaCyc: PWY-1723|MetaCyc: PWY-1861|MetaCyc: PWY-3821|MetaCyc: PWY-4|MetaCyc: PWY-4841|MetaCyc: PWY-5443|MetaCyc: PWY-5971|MetaCyc: PWY-5973|MetaCyc: PWY-5989|MetaCyc: PWY-6|MetaCyc: PWY-6148|MetaCyc: PWY-6163|MetaCyc: PWY-6174|MetaCyc: PWY-6282|MetaCyc: PWY-6317|MetaCyc: PWY-6478|MetaCyc: PWY-6519|MetaCyc: PWY-6527|MetaCyc: PWY-6654|MetaCyc: PWY-702|MetaCyc: PWY-7250|MetaCyc: PWY-7388|MetaCyc: P…
Limosilactobacillus reuteri SD2112	GCF_000159455.2	WP_004562316.1	980ba329fbb5cda16afd04ce710988ce	323	Pfam	PF18376	Mevalonate 5-diphosphate decarboxylase C-terminal domain	175	306	1.2E-24	T	14-10-2022	IPR041431	Mvd1, C-terminal	-	MetaCyc: PWY-6174|MetaCyc: PWY-7391|MetaCyc: PWY-922|Reactome: R-BTA-191273|Reactome: R-BTA-446199|Reactome: R-DDI-191273|Reactome: R-DDI-446199|Reactome: R-DRE-191273|Reactome: R-DRE-446199|Reactome: R-HSA-191273|Reactome: R-HSA-2426168|Reactome: R-HSA-446199|Reactome: R-MMU-191273|Reactome: R-MMU-446199|Reactome: R-RNO-191273|Reactome: R-RNO-446199|Reactome: R-SCE-191273|Reactome: R-SCE-446199|…
Limosilactobacillus reuteri SD2112	GCF_000159455.2	WP_004562316.1	980ba329fbb5cda16afd04ce710988ce	323	PANTHER	PTHR10977	DIPHOSPHOMEVALONATE DECARBOXYLASE	1	306	1.1E-80	T	14-10-2022	-	-
Limosilactobacillus reuteri SD2112	GCF_000159455.2	WP_003671064.1	652f9c01b51c33add0169e0f4d7ac413	238	PANTHER	PTHR38451	TRNA (ADENINE(22)-N(1))-METHYLTRANSFERASE	9	232	7.6E-66	T	14-10-2022	-	-
Limosilactobacillus reuteri SD2112	GCF_000159455.2	WP_003671064.1	652f9c01b51c33add0169e0f4d7ac413	238	SUPERFAMILY	SSF53335	S-adenosyl-L-methionine-dependent methyltransferases	13	142	8.61E-8	T	14-10-2022	IPR029063	S-adenosyl-L-methionine-dependent methyltransferase	-	MetaCyc: PWY-1061|MetaCyc: PWY-1121|MetaCyc: PWY-1186|MetaCyc: PWY-1422|MetaCyc: PWY-1581|MetaCyc: PWY-1921|MetaCyc: PWY-2002|MetaCyc: PWY-2083|MetaCyc: PWY-2181|MetaCyc: PWY-2229|MetaCyc: PWY-2321|MetaCyc: PWY-2343|MetaCyc: PWY-2467|MetaCyc: PWY-2541|MetaCyc: PWY-2601|MetaCyc: PWY-3162|MetaCyc: PWY-321|MetaCyc: PWY-3261|MetaCyc: PWY-3385|MetaCyc: PWY-3542|MetaCyc: PWY-3581|MetaCyc: PWY-361|MetaC…
Limosilactobacillus reuteri SD2112	GCF_000159455.2	WP_003671064.1	652f9c01b51c33add0169e0f4d7ac413	238	Pfam	PF04816	tRNA (adenine(22)-N(1))-methyltransferase	26	230	6.7E-70	T	14-10-2022	IPR006901	tRNA methyltransferase TrmK	GO:0016429	MetaCyc: PWY-1061|MetaCyc: PWY-2083|MetaCyc: PWY-3542|MetaCyc: PWY-4021|MetaCyc: PWY-4161|MetaCyc: PWY-5059|MetaCyc: PWY-5105|MetaCyc: PWY-5209|MetaCyc: PWY-5287|MetaCyc: PWY-5301|MetaCyc: PWY-5305|MetaCyc: PWY-5479|MetaCyc: PWY-5665|MetaCyc: PWY-5729|MetaCyc: PWY-5748|MetaCyc: PWY-5765|MetaCyc: PWY-5773|MetaCyc: PWY-5846|MetaCyc: PWY-5883|MetaCyc: PWY-5975|MetaCyc: PWY-5987|MetaCyc: PWY-601|Meta…
Limosilactobacillus reuteri SD2112	GCF_000159455.2	WP_229409690.1	c6878c4248fb6bdb9a326b322b99e54e	333	Pfam	PF12833	Helix-turn-helix domain	161	236	3.2E-17	T	14-10-2022	IPR018060	DNA binding HTH domain, AraC-type	GO:0003700|GO:0006355|GO:0043565	-
Limosilactobacillus reuteri SD2112	GCF_000159455.2	WP_229409690.1	c6878c4248fb6bdb9a326b322b99e54e	333	SUPERFAMILY	SSF46689	Homeodomain-like	189	237	1.34E-11	T	14-10-2022	IPR009057	Homeobox-like domain superfamily	-	MetaCyc: PWY-2722|MetaCyc: PWY-2723|MetaCyc: PWY-361|MetaCyc: PWY-4801|MetaCyc: PWY-4922|MetaCyc: PWY-5048|MetaCyc: PWY-5129|MetaCyc: PWY-5139|MetaCyc: PWY-5268|MetaCyc: PWY-5284|MetaCyc: PWY-5292|MetaCyc: PWY-5307|MetaCyc: PWY-5313|MetaCyc: PWY-5353|MetaCyc: PWY-5400|MetaCyc: PWY-5437|MetaCyc: PWY-5473|MetaCyc: PWY-5475|MetaCyc: PWY-5477|MetaCyc: PWY-5514|MetaCyc: PWY-5660|MetaCyc: PWY-5661|Meta…
Limosilactobacillus reuteri SD2112	GCF_000159455.2	WP_229409690.1	c6878c4248fb6bdb9a326b322b99e54e	333	Pfam	PF14478	Domain of unknown function (DUF4430)	257	329	4.8E-6	T	14-10-2022	IPR027954	Domain of unknown function DUF4430	-	Reactome: R-HSA-196741|Reactome: R-HSA-3359454|Reactome: R-HSA-3359457|Reactome: R-HSA-3359462|Reactome: R-HSA-3359463|Reactome: R-HSA-3359485|Reactome: R-HSA-6798695|Reactome: R-MMU-196741|Reactome: R-RNO-196741
Limosilactobacillus reuteri SD2112	GCF_000159455.2	WP_229409690.1	c6878c4248fb6bdb9a326b322b99e54e	333	SUPERFAMILY	SSF46689	Homeodomain-like	138	185	2.06E-6	T	14-10-2022	IPR009057	Homeobox-like domain superfamily	-	MetaCyc: PWY-2722|MetaCyc: PWY-2723|MetaCyc: PWY-361|MetaCyc: PWY-4801|MetaCyc: PWY-4922|MetaCyc: PWY-5048|MetaCyc: PWY-5129|MetaCyc: PWY-5139|MetaCyc: PWY-5268|MetaCyc: PWY-5284|MetaCyc: PWY-5292|MetaCyc: PWY-5307|MetaCyc: PWY-5313|MetaCyc: PWY-5353|MetaCyc: PWY-5400|MetaCyc: PWY-5437|MetaCyc: PWY-5473|MetaCyc: PWY-5475|MetaCyc: PWY-5477|MetaCyc: PWY-5514|MetaCyc: PWY-5660|MetaCyc: PWY-5661|Meta…
Limosilactobacillus reuteri SD2112	GCF_000159455.2	WP_229409690.1	c6878c4248fb6bdb9a326b322b99e54e	333	PANTHER	PTHR43280:SF23	BIFUNCTIONAL TRANSCRIPTIONAL ACTIVATOR/DNA REPAIR ENZYME ADAA	137	241	1.3E-27	T	14-10-2022	-	-
Limosilactobacillus reuteri SD2112	GCF_000159455.2	WP_229409690.1	c6878c4248fb6bdb9a326b322b99e54e	333	PANTHER	PTHR43280	ARAC-FAMILY TRANSCRIPTIONAL REGULATOR	137	241	1.3E-27	T	14-10-2022	-	-
Limosilactobacillus reuteri SD2112	GCF_000159455.2	WP_003672683.1	460fe73a3023ed8a86c58b0cb09ea20a	438	PANTHER	PTHR10906:SF2	PREPROTEIN TRANSLOCASE SUBUNIT SCY2, CHLOROPLASTIC	4	432	1.3E-120	T	14-10-2022	-	-
Limosilactobacillus reuteri SD2112	GCF_000159455.2	WP_003672683.1	460fe73a3023ed8a86c58b0cb09ea20a	438	PANTHER	PTHR10906	SECY/SEC61-ALPHA FAMILY MEMBER	4	432	1.3E-120	T	14-10-2022	IPR002208	SecY/SEC61-alpha family	GO:0015031|GO:0016020	Reactome: R-HSA-1222387|Reactome: R-HSA-1236974|Reactome: R-HSA-1799339
Limosilactobacillus reuteri SD2112	GCF_000159455.2	WP_003672683.1	460fe73a3023ed8a86c58b0cb09ea20a	438	SUPERFAMILY	SSF103491	Preprotein translocase SecY subunit	1	419	3.14E-120	T	14-10-2022	IPR023201	SecY domain superfamily	-	Reactome: R-HSA-1222387|Reactome: R-HSA-1236974|Reactome: R-HSA-1799339
Limosilactobacillus reuteri SD2112	GCF_000159455.2	WP_003672683.1	460fe73a3023ed8a86c58b0cb09ea20a	438	Pfam	PF00344	SecY translocase	68	413	5.0E-99	T	14-10-2022	IPR002208	SecY/SEC61-alpha family	GO:0015031|GO:0016020	Reactome: R-HSA-1222387|Reactome: R-HSA-1236974|Reactome: R-HSA-1799339
Limosilactobacillus reuteri SD2112	GCF_000159455.2	WP_003664530.1	2a91a81c2b20f0dd0aaadf513249fb55	314	PANTHER	PTHR32108:SF0	DNA-DIRECTED RNA POLYMERASE SUBUNIT ALPHA	13	306	5.4E-85	T	14-10-2022	-	-
Limosilactobacillus reuteri SD2112	GCF_000159455.2	WP_003664530.1	2a91a81c2b20f0dd0aaadf513249fb55	314	SUPERFAMILY	SSF56553	Insert subdomain of RNA polymerase alpha subunit	48	171	3.4E-42	T	14-10-2022	IPR036643	DNA-directed RNA polymerase, insert domain superfamily	-	Reactome: R-BTA-113418|Reactome: R-BTA-5250924|Reactome: R-BTA-674695|Reactome: R-BTA-6807505|Reactome: R-BTA-73762|Reactome: R-DDI-113418|Reactome: R-DDI-674695|Reactome: R-DDI-6781823|Reactome: R-DDI-6782135|Reactome: R-DDI-6782210|Reactome: R-DDI-6796648|Reactome: R-DDI-6803529|Reactome: R-DDI-6807505|Reactome: R-DDI-72086|Reactome: R-DDI-72163|Reactome: R-DDI-72165|Reactome: R-DDI-73762|React…
Limosilactobacillus reuteri SD2112	GCF_000159455.2	WP_003664530.1	2a91a81c2b20f0dd0aaadf513249fb55	314	Pfam	PF03118	Bacterial RNA polymerase, alpha chain C terminal domain	240	304	4.2E-27	T	14-10-2022	IPR011260	RNA polymerase, alpha subunit, C-terminal	GO:0003677|GO:0003899|GO:0006351	Reactome: R-HSA-9639775
Limosilactobacillus reuteri SD2112	GCF_000159455.2	WP_003664530.1	2a91a81c2b20f0dd0aaadf513249fb55	314	Pfam	PF01193	RNA polymerase Rpb3/Rpb11 dimerisation domain	24	221	2.5E-23	T	14-10-2022	IPR011263	DNA-directed RNA polymerase, RpoA/D/Rpb3-type	GO:0003899|GO:0006351	Reactome: R-BTA-113418|Reactome: R-BTA-5250924|Reactome: R-BTA-674695|Reactome: R-BTA-6807505|Reactome: R-BTA-73762|Reactome: R-DDI-113418|Reactome: R-DDI-674695|Reactome: R-DDI-6781823|Reactome: R-DDI-6782135|Reactome: R-DDI-6782210|Reactome: R-DDI-6796648|Reactome: R-DDI-6803529|Reactome: R-DDI-6807505|Reactome: R-DDI-72086|Reactome: R-DDI-72163|Reactome: R-DDI-72165|Reactome: R-DDI-73762|React…
Limosilactobacillus reuteri SD2112	GCF_000159455.2	WP_003664530.1	2a91a81c2b20f0dd0aaadf513249fb55	314	SUPERFAMILY	SSF47789	C-terminal domain of RNA polymerase alpha subunit	247	313	4.45E-23	T	14-10-2022	-	-
Limosilactobacillus reuteri SD2112	GCF_000159455.2	WP_003664530.1	2a91a81c2b20f0dd0aaadf513249fb55	314	Pfam	PF01000	RNA polymerase Rpb3/RpoA insert domain	55	149	9.6E-25	T	14-10-2022	IPR011262	DNA-directed RNA polymerase, insert domain	GO:0003899|GO:0006351|GO:0046983	Reactome: R-BTA-113418|Reactome: R-BTA-5250924|Reactome: R-BTA-674695|Reactome: R-BTA-6807505|Reactome: R-BTA-73762|Reactome: R-DDI-113418|Reactome: R-DDI-674695|Reactome: R-DDI-6781823|Reactome: R-DDI-6782135|Reactome: R-DDI-6782210|Reactome: R-DDI-6796648|Reactome: R-DDI-6803529|Reactome: R-DDI-6807505|Reactome: R-DDI-72086|Reactome: R-DDI-72163|Reactome: R-DDI-72165|Reactome: R-DDI-73762|React…
Limosilactobacillus reuteri SD2112	GCF_000159455.2	WP_003664530.1	2a91a81c2b20f0dd0aaadf513249fb55	314	SUPERFAMILY	SSF55257	RBP11-like subunits of RNA polymerase	4	226	3.01E-33	T	14-10-2022	IPR036603	RNA polymerase, RBP11-like subunit	GO:0006351|GO:0046983	Reactome: R-BTA-113418|Reactome: R-BTA-5250924|Reactome: R-BTA-674695|Reactome: R-BTA-6807505|Reactome: R-BTA-73762|Reactome: R-CEL-112382|Reactome: R-CEL-113418|Reactome: R-CEL-5578749|Reactome: R-CEL-674695|Reactome: R-CEL-6781823|Reactome: R-CEL-6782135|Reactome: R-CEL-6782210|Reactome: R-CEL-6796648|Reactome: R-CEL-6803529|Reactome: R-CEL-6807505|Reactome: R-CEL-72086|Reactome: R-CEL-72163|Re…
Limosilactobacillus reuteri SD2112	GCF_000159455.2	WP_003664530.1	2a91a81c2b20f0dd0aaadf513249fb55	314	PANTHER	PTHR32108	DNA-DIRECTED RNA POLYMERASE SUBUNIT ALPHA	13	306	5.4E-85	T	14-10-2022	IPR011773	DNA-directed RNA polymerase, alpha subunit	GO:0003677|GO:0003899|GO:0006351	Reactome: R-HSA-9639775
Limosilactobacillus reuteri SD2112	GCF_000159455.2	WP_003670513.1	55aa2f39a6254059d8f74039df30ec2b	116	Pfam	PF06156	Initiation control protein YabA	8	105	3.0E-27	T	14-10-2022	IPR010377	Initiation control protein YabA	GO:0006260	-
Limosilactobacillus reuteri SD2112	GCF_000159455.2	WP_003669200.1	de2b6b2d900dc7e2aeebe964352fde93	238	Pfam	PF00936	BMC domain	48	115	2.5E-6	T	14-10-2022	IPR000249	Bacterial microcompartment domain	GO:0031469	-
Limosilactobacillus reuteri SD2112	GCF_000159455.2	WP_003669200.1	de2b6b2d900dc7e2aeebe964352fde93	238	Pfam	PF00936	BMC domain	153	223	1.0E-11	T	14-10-2022	IPR000249	Bacterial microcompartment domain	GO:0031469	-
Limosilactobacillus reuteri SD2112	GCF_000159455.2	WP_003669200.1	de2b6b2d900dc7e2aeebe964352fde93	238	SUPERFAMILY	SSF143414	CcmK-like	152	222	2.62E-10	T	14-10-2022	IPR037233	CcmK-like superfamily	-	-
Limosilactobacillus reuteri SD2112	GCF_000159455.2	WP_003669200.1	de2b6b2d900dc7e2aeebe964352fde93	238	SUPERFAMILY	SSF143414	CcmK-like	46	123	6.8E-5	T	14-10-2022	IPR037233	CcmK-like superfamily	-	-
Limosilactobacillus reuteri SD2112	GCF_000159455.2	WP_004562314.1	825afad2646768235adfa8a16b215c5b	954	Pfam	PF00929	Exonuclease	21	176	5.1E-29	T	14-10-2022	IPR013520	Exonuclease, RNase T/DNA polymerase III	-	Reactome: R-CEL-429947|Reactome: R-DME-429947|Reactome: R-DRE-6803529|Reactome: R-GGA-429947|Reactome: R-HSA-3248023|Reactome: R-HSA-3270619|Reactome: R-HSA-429947|Reactome: R-HSA-6791226|Reactome: R-HSA-909733|Reactome: R-MMU-429947|Reactome: R-MMU-6791226|Reactome: R-RNO-429947|Reactome: R-RNO-6791226|Reactome: R-SPO-429947
Limosilactobacillus reuteri SD2112	GCF_000159455.2	WP_004562314.1	825afad2646768235adfa8a16b215c5b	954	SUPERFAMILY	SSF53098	Ribonuclease H-like	19	197	1.49E-51	T	14-10-2022	IPR012337	Ribonuclease H-like superfamily	-	MetaCyc: PWY-5509|MetaCyc: PWY-6269|MetaCyc: PWY-6289|MetaCyc: PWY-6322|MetaCyc: PWY-6462|MetaCyc: PWY-6463|MetaCyc: PWY-6626|MetaCyc: PWY-6682|MetaCyc: PWY-6689|MetaCyc: PWY-6749|MetaCyc: PWY-6841|MetaCyc: PWY-6955|MetaCyc: PWY-6998|MetaCyc: PWY-7127|MetaCyc: PWY-7419|MetaCyc: PWY-7529|MetaCyc: PWY-7706|MetaCyc: PWY-7719|MetaCyc: PWY-7735|MetaCyc: PWY-7737|MetaCyc: PWY-7769|MetaCyc: PWY-7815|Met…
Limosilactobacillus reuteri SD2112	GCF_000159455.2	WP_004562314.1	825afad2646768235adfa8a16b215c5b	954	PANTHER	PTHR11472	DNA REPAIR DEAD HELICASE RAD3/XP-D SUBFAMILY MEMBER	270	924	3.9E-68	T	14-10-2022	IPR045028	Helicase superfamily 1/2, DinG/Rad3-like	-	Reactome: R-DDI-113418|Reactome: R-DDI-5696395|Reactome: R-DDI-674695|Reactome: R-DDI-6781823|Reactome: R-DDI-6782135|Reactome: R-DDI-6782210|Reactome: R-DDI-6796648|Reactome: R-DDI-72086|Reactome: R-DDI-73772|Reactome: R-DDI-73776|Reactome: R-DDI-73779|Reactome: R-DDI-75953|Reactome: R-DDI-75955|Reactome: R-DDI-76042|Reactome: R-DDI-77075|Reactome: R-GGA-351465|Reactome: R-GGA-5685938|Reactome: …
Limosilactobacillus reuteri SD2112	GCF_000159455.2	WP_004562314.1	825afad2646768235adfa8a16b215c5b	954	SUPERFAMILY	SSF52540	P-loop containing nucleoside triphosphate hydrolases	288	906	2.43E-20	T	14-10-2022	IPR027417	P-loop containing nucleoside triphosphate hydrolase	-	MetaCyc: PWY-102|MetaCyc: PWY-1061|MetaCyc: PWY-1187|MetaCyc: PWY-1281|MetaCyc: PWY-1722|MetaCyc: PWY-181|MetaCyc: PWY-2083|MetaCyc: PWY-2161|MetaCyc: PWY-2201|MetaCyc: PWY-2681|MetaCyc: PWY-2781|MetaCyc: PWY-2821|MetaCyc: PWY-3542|MetaCyc: PWY-361|MetaCyc: PWY-3841|MetaCyc: PWY-3961|MetaCyc: PWY-4021|MetaCyc: PWY-4061|MetaCyc: PWY-4161|MetaCyc: PWY-4621|MetaCyc: PWY-4801|MetaCyc: PWY-4922|MetaCy…
Limosilactobacillus reuteri SD2112	GCF_000159455.2	WP_004562314.1	825afad2646768235adfa8a16b215c5b	954	Pfam	PF00270	DEAD/DEAH box helicase	271	365	9.0E-6	T	14-10-2022	IPR011545	DEAD/DEAH box helicase domain	GO:0003676|GO:0005524	MetaCyc: PWY-5757|MetaCyc: PWY-6147|MetaCyc: PWY-6383|MetaCyc: PWY-6502|MetaCyc: PWY-6797|MetaCyc: PWY-7206|MetaCyc: PWY-7250|MetaCyc: PWY-7419|MetaCyc: PWY-7539|MetaCyc: PWY-7719|MetaCyc: PWY-7821|Reactome: R-BTA-1169408|Reactome: R-BTA-3134963|Reactome: R-BTA-975957|Reactome: R-CEL-1169408|Reactome: R-CEL-156827|Reactome: R-CEL-159236|Reactome: R-CEL-3134963|Reactome: R-CEL-429947|Reactome: R-C…
Limosilactobacillus reuteri SD2112	GCF_000159455.2	WP_004562314.1	825afad2646768235adfa8a16b215c5b	954	Pfam	PF13307	Helicase C-terminal domain	763	924	4.0E-34	T	14-10-2022	IPR006555	ATP-dependent helicase, C-terminal	GO:0003676|GO:0004386|GO:0005524|GO:0006139|GO:0016818	Reactome: R-DDI-113418|Reactome: R-DDI-5696395|Reactome: R-DDI-674695|Reactome: R-DDI-6781823|Reactome: R-DDI-6782135|Reactome: R-DDI-6782210|Reactome: R-DDI-6796648|Reactome: R-DDI-72086|Reactome: R-DDI-73772|Reactome: R-DDI-73776|Reactome: R-DDI-73779|Reactome: R-DDI-75953|Reactome: R-DDI-75955|Reactome: R-DDI-76042|Reactome: R-DDI-77075|Reactome: R-GGA-351465|Reactome: R-GGA-5685938|Reactome: …
Limosilactobacillus reuteri SD2112	GCF_000159455.2	WP_004562314.1	825afad2646768235adfa8a16b215c5b	954	PANTHER	PTHR11472:SF59	ATP-DEPENDENT DNA HELICASE DING	270	924	3.9E-68	T	14-10-2022	-	-
Limosilactobacillus reuteri SD2112	GCF_000159455.2	WP_035160055.1	4c035bffd1d24b450c1f281df9cddc4c	400	PANTHER	PTHR30349	PHAGE INTEGRASE-RELATED	54	388	4.9E-20	T	14-10-2022	-	-
Limosilactobacillus reuteri SD2112	GCF_000159455.2	WP_035160055.1	4c035bffd1d24b450c1f281df9cddc4c	400	Pfam	PF00589	Phage integrase family	202	373	8.3E-13	T	14-10-2022	IPR002104	Integrase, catalytic domain	GO:0003677|GO:0006310|GO:0015074	MetaCyc: PWY-6322|MetaCyc: PWY-6626|MetaCyc: PWY-6749|MetaCyc: PWY-6955|MetaCyc: PWY-6998|MetaCyc: PWY-7127|MetaCyc: PWY-7419|MetaCyc: PWY-7529|MetaCyc: PWY-7706|MetaCyc: PWY-7719|MetaCyc: PWY-7735|MetaCyc: PWY-7737|MetaCyc: PWY-7769|MetaCyc: PWY-7888|MetaCyc: PWY-7904|MetaCyc: PWY-8117|MetaCyc: PWY-8179
Limosilactobacillus reuteri SD2112	GCF_000159455.2	WP_035160055.1	4c035bffd1d24b450c1f281df9cddc4c	400	Pfam	PF13102	Phage integrase SAM-like domain	66	159	4.7E-5	T	14-10-2022	IPR025269	Phage integrase SAM-like domain	-	-
Limosilactobacillus reuteri SD2112	GCF_000159455.2	WP_035160055.1	4c035bffd1d24b450c1f281df9cddc4c	400	SUPERFAMILY	SSF56349	DNA breaking-rejoining enzymes	66	396	7.06E-36	T	14-10-2022	IPR011010	DNA breaking-rejoining enzyme, catalytic core	GO:0003677	MetaCyc: PWY-6322|MetaCyc: PWY-6626|MetaCyc: PWY-6749|MetaCyc: PWY-6955|MetaCyc: PWY-6998|MetaCyc: PWY-7127|MetaCyc: PWY-7419|MetaCyc: PWY-7529|MetaCyc: PWY-7706|MetaCyc: PWY-7719|MetaCyc: PWY-7735|MetaCyc: PWY-7737|MetaCyc: PWY-7769|MetaCyc: PWY-7888|MetaCyc: PWY-7904|MetaCyc: PWY-8117|MetaCyc: PWY-8179|Reactome: R-CEL-4615885|Reactome: R-DDI-4615885|Reactome: R-HSA-4615885|Reactome: R-MMU-46158…
Limosilactobacillus reuteri SD2112	GCF_000159455.2	WP_003670669.1	9fcf0061218c702ef9204f545d8068b4	144	Pfam	PF04397	LytTr DNA-binding domain	48	142	7.8E-14	T	14-10-2022	IPR007492	LytTR DNA-binding domain	GO:0003677	-
Limosilactobacillus reuteri SD2112	GCF_000159455.2	WP_003670669.1	9fcf0061218c702ef9204f545d8068b4	144	PANTHER	PTHR37299	TRANSCRIPTIONAL REGULATOR-RELATED	1	143	2.8E-14	T	14-10-2022	-	-
Limosilactobacillus reuteri SD2112	GCF_000159455.2	WP_003670669.1	9fcf0061218c702ef9204f545d8068b4	144	PANTHER	PTHR37299:SF2	TWO-COMPONENT RESPONSE REGULATOR	1	143	2.8E-14	T	14-10-2022	-	-
Limosilactobacillus reuteri SD2112	GCF_000159455.2	WP_003664563.1	885c65ed408c6dabf1aff5e0cdf6f618	281	Pfam	PF00181	Ribosomal Proteins L2, RNA binding domain	42	117	8.5E-32	T	14-10-2022	IPR022666	Ribosomal Proteins L2, RNA binding domain	GO:0003735|GO:0005840|GO:0006412	Reactome: R-BTA-156827|Reactome: R-BTA-1799339|Reactome: R-BTA-72689|Reactome: R-BTA-72706|Reactome: R-BTA-975956|Reactome: R-BTA-975957|Reactome: R-CEL-156827|Reactome: R-CEL-1799339|Reactome: R-CEL-72689|Reactome: R-CEL-72706|Reactome: R-CEL-975956|Reactome: R-CEL-975957|Reactome: R-DDI-156827|Reactome: R-DDI-1799339|Reactome: R-DDI-72689|Reactome: R-DDI-72706|Reactome: R-DDI-975956|Reactome: R…
Limosilactobacillus reuteri SD2112	GCF_000159455.2	WP_003664563.1	885c65ed408c6dabf1aff5e0cdf6f618	281	PANTHER	PTHR13691	RIBOSOMAL PROTEIN L2	35	272	2.4E-80	T	14-10-2022	IPR002171	Ribosomal protein L2	GO:0003735|GO:0005840|GO:0006412	Reactome: R-BTA-156827|Reactome: R-BTA-1799339|Reactome: R-BTA-72689|Reactome: R-BTA-72706|Reactome: R-BTA-975956|Reactome: R-BTA-975957|Reactome: R-CEL-156827|Reactome: R-CEL-1799339|Reactome: R-CEL-72689|Reactome: R-CEL-72706|Reactome: R-CEL-975956|Reactome: R-CEL-975957|Reactome: R-DDI-156827|Reactome: R-DDI-1799339|Reactome: R-DDI-72689|Reactome: R-DDI-72706|Reactome: R-DDI-975956|Reactome: R…
Limosilactobacillus reuteri SD2112	GCF_000159455.2	WP_003664563.1	885c65ed408c6dabf1aff5e0cdf6f618	281	Pfam	PF03947	Ribosomal Proteins L2, C-terminal domain	125	251	1.8E-53	T	14-10-2022	IPR022669	Ribosomal protein L2, C-terminal	GO:0003735|GO:0005840|GO:0006412	Reactome: R-BTA-156827|Reactome: R-BTA-1799339|Reactome: R-BTA-72689|Reactome: R-BTA-72706|Reactome: R-BTA-975956|Reactome: R-BTA-975957|Reactome: R-CEL-156827|Reactome: R-CEL-1799339|Reactome: R-CEL-72689|Reactome: R-CEL-72706|Reactome: R-CEL-975956|Reactome: R-CEL-975957|Reactome: R-DDI-156827|Reactome: R-DDI-1799339|Reactome: R-DDI-72689|Reactome: R-DDI-72706|Reactome: R-DDI-975956|Reactome: R…
Limosilactobacillus reuteri SD2112	GCF_000159455.2	WP_003664563.1	885c65ed408c6dabf1aff5e0cdf6f618	281	SUPERFAMILY	SSF50249	Nucleic acid-binding proteins	3	125	9.94E-48	T	14-10-2022	IPR012340	Nucleic acid-binding, OB-fold	-	MetaCyc: PWY-1061|MetaCyc: PWY-2083|MetaCyc: PWY-2229|MetaCyc: PWY-2467|MetaCyc: PWY-3542|MetaCyc: PWY-4021|MetaCyc: PWY-4161|MetaCyc: PWY-5059|MetaCyc: PWY-5061|MetaCyc: PWY-5105|MetaCyc: PWY-5209|MetaCyc: PWY-5287|MetaCyc: PWY-5301|MetaCyc: PWY-5305|MetaCyc: PWY-5367|MetaCyc: PWY-5408|MetaCyc: PWY-5409|MetaCyc: PWY-5410|MetaCyc: PWY-5479|MetaCyc: PWY-5644|MetaCyc: PWY-5665|MetaCyc: PWY-5729|Met…
Limosilactobacillus reuteri SD2112	GCF_000159455.2	WP_003664563.1	885c65ed408c6dabf1aff5e0cdf6f618	281	PANTHER	PTHR13691:SF5	39S RIBOSOMAL PROTEIN L2, MITOCHONDRIAL	35	272	2.4E-80	T	14-10-2022	-	-
Limosilactobacillus reuteri SD2112	GCF_000159455.2	WP_003664563.1	885c65ed408c6dabf1aff5e0cdf6f618	281	SUPERFAMILY	SSF50104	Translation proteins SH3-like domain	126	272	7.22E-57	T	14-10-2022	IPR008991	Translation protein SH3-like domain superfamily	-	Reactome: R-BTA-156827|Reactome: R-BTA-1799339|Reactome: R-BTA-204626|Reactome: R-BTA-72689|Reactome: R-BTA-72706|Reactome: R-BTA-975956|Reactome: R-BTA-975957|Reactome: R-CEL-112382|Reactome: R-CEL-113418|Reactome: R-CEL-156827|Reactome: R-CEL-1799339|Reactome: R-CEL-204626|Reactome: R-CEL-5389840|Reactome: R-CEL-5419276|Reactome: R-CEL-674695|Reactome: R-CEL-6796648|Reactome: R-CEL-72086|Reacto…
Limosilactobacillus reuteri SD2112	GCF_000159455.2	WP_003672486.1	443f020975cefa0a3316cc2d23cc6463	447	SUPERFAMILY	SSF55931	Glutamine synthetase/guanido kinase	107	445	3.63E-125	T	14-10-2022	IPR014746	Glutamine synthetase/guanido kinase, catalytic domain	GO:0003824	MetaCyc: PWY-381|MetaCyc: PWY-4321|MetaCyc: PWY-5297|MetaCyc: PWY-5675|MetaCyc: PWY-6158|MetaCyc: PWY-6289|MetaCyc: PWY-6374|MetaCyc: PWY-6378|MetaCyc: PWY-6379|MetaCyc: PWY-6409|MetaCyc: PWY-6533|MetaCyc: PWY-6549|MetaCyc: PWY-6574|MetaCyc: PWY-6840|MetaCyc: PWY-6963|MetaCyc: PWY-6964|MetaCyc: PWY-6965|MetaCyc: PWY-7255|MetaCyc: PWY-7400|MetaCyc: PWY-7510|MetaCyc: PWY-7532|MetaCyc: PWY-7533|Meta…
Limosilactobacillus reuteri SD2112	GCF_000159455.2	WP_003672486.1	443f020975cefa0a3316cc2d23cc6463	447	Pfam	PF03951	Glutamine synthetase, beta-Grasp domain	20	100	6.7E-27	T	14-10-2022	IPR008147	Glutamine synthetase, beta-Grasp domain	GO:0004356|GO:0006542|GO:0006807	MetaCyc: PWY-381|MetaCyc: PWY-4321|MetaCyc: PWY-5675|MetaCyc: PWY-6549|MetaCyc: PWY-6963|MetaCyc: PWY-6964|Reactome: R-BTA-210455|Reactome: R-BTA-8964539|Reactome: R-CEL-210455|Reactome: R-CEL-8964539|Reactome: R-CFA-210455|Reactome: R-CFA-8964539|Reactome: R-DME-210455|Reactome: R-DME-8964539|Reactome: R-HSA-210455|Reactome: R-HSA-8964539|Reactome: R-MMU-210455|Reactome: R-MMU-8964539|Reactome: …
Limosilactobacillus reuteri SD2112	GCF_000159455.2	WP_003672486.1	443f020975cefa0a3316cc2d23cc6463	447	PANTHER	PTHR43407	GLUTAMINE SYNTHETASE	5	445	3.9E-123	T	14-10-2022	-	-
Limosilactobacillus reuteri SD2112	GCF_000159455.2	WP_003672486.1	443f020975cefa0a3316cc2d23cc6463	447	SUPERFAMILY	SSF54368	Glutamine synthetase, N-terminal domain	7	106	1.09E-31	T	14-10-2022	IPR036651	Glutamine synthetase, N-terminal domain superfamily	GO:0004356|GO:0006542|GO:0006807	MetaCyc: PWY-381|MetaCyc: PWY-4321|MetaCyc: PWY-5675|MetaCyc: PWY-6289|MetaCyc: PWY-6374|MetaCyc: PWY-6378|MetaCyc: PWY-6379|MetaCyc: PWY-6409|MetaCyc: PWY-6533|MetaCyc: PWY-6549|MetaCyc: PWY-6574|MetaCyc: PWY-6963|MetaCyc: PWY-6964|MetaCyc: PWY-6965|MetaCyc: PWY-7400|MetaCyc: PWY-7510|MetaCyc: PWY-7532|MetaCyc: PWY-7533|MetaCyc: PWY-7542|MetaCyc: PWY-7543|MetaCyc: PWY-7549|MetaCyc: PWY-7555|Meta…
Limosilactobacillus reuteri SD2112	GCF_000159455.2	WP_003672486.1	443f020975cefa0a3316cc2d23cc6463	447	Pfam	PF00120	Glutamine synthetase, catalytic domain	108	443	1.3E-136	T	14-10-2022	IPR008146	Glutamine synthetase, catalytic domain	GO:0004356|GO:0006807	MetaCyc: PWY-381|MetaCyc: PWY-4321|MetaCyc: PWY-5675|MetaCyc: PWY-6289|MetaCyc: PWY-6374|MetaCyc: PWY-6378|MetaCyc: PWY-6379|MetaCyc: PWY-6409|MetaCyc: PWY-6533|MetaCyc: PWY-6549|MetaCyc: PWY-6574|MetaCyc: PWY-6963|MetaCyc: PWY-6964|MetaCyc: PWY-6965|MetaCyc: PWY-7400|MetaCyc: PWY-7510|MetaCyc: PWY-7532|MetaCyc: PWY-7533|MetaCyc: PWY-7542|MetaCyc: PWY-7543|MetaCyc: PWY-7549|MetaCyc: PWY-7555|Meta…
Limosilactobacillus reuteri SD2112	GCF_000159455.2	WP_041816974.1	6800f5e64c872d745c4dc9efac6250fa	435	Pfam	PF13542	Helix-turn-helix domain of transposase family ISL3	100	146	7.7E-7	T	14-10-2022	IPR032877	Transposase IS204/IS1001/IS1096/IS1165, helix-turn-helix domain	-	-
Limosilactobacillus reuteri SD2112	GCF_000159455.2	WP_041816974.1	6800f5e64c872d745c4dc9efac6250fa	435	Pfam	PF01610	Transposase	166	415	1.2E-53	T	14-10-2022	IPR002560	Transposase IS204/IS1001/IS1096/IS1165, DDE domain	-	MetaCyc: PWY-7884
Limosilactobacillus reuteri SD2112	GCF_000159455.2	WP_041816974.1	6800f5e64c872d745c4dc9efac6250fa	435	Pfam	PF14690	zinc-finger of transposase IS204/IS1001/IS1096/IS1165	43	86	1.3E-7	T	14-10-2022	IPR029261	Transposase IS204/IS1001/IS1096/IS1165, zinc-finger	-	-
Limosilactobacillus reuteri SD2112	GCF_000159455.2	WP_041816974.1	6800f5e64c872d745c4dc9efac6250fa	435	PANTHER	PTHR33498	TRANSPOSASE FOR INSERTION SEQUENCE ELEMENT IS1557	5	420	1.7E-65	T	14-10-2022	-	-
Limosilactobacillus reuteri SD2112	GCF_000159455.2	WP_003666690.1	fa2795046779e774ff51300ad76f8a37	178	Pfam	PF02674	Colicin V production protein	4	164	2.2E-31	T	14-10-2022	IPR003825	Colicin V production, CvpA	GO:0009403|GO:0016020	MetaCyc: PWY-7884
Limosilactobacillus reuteri SD2112	GCF_000159455.2	WP_003666690.1	fa2795046779e774ff51300ad76f8a37	178	PANTHER	PTHR37306	COLICIN V PRODUCTION PROTEIN	3	174	1.9E-17	T	14-10-2022	-	-
Limosilactobacillus reuteri SD2112	GCF_000159455.2	WP_035160239.1	cbbcfc89833387b63e2d8a046906a45b	292	PANTHER	PTHR42742	TRANSCRIPTIONAL REPRESSOR MPRA	3	285	4.2E-47	T	14-10-2022	-	-
Limosilactobacillus reuteri SD2112	GCF_000159455.2	WP_035160239.1	cbbcfc89833387b63e2d8a046906a45b	292	PANTHER	PTHR42742:SF5	TRANSCRIPTIONAL REPRESSOR MPRA	3	285	4.2E-47	T	14-10-2022	-	-
Limosilactobacillus reuteri SD2112	GCF_000159455.2	WP_035160239.1	cbbcfc89833387b63e2d8a046906a45b	292	Pfam	PF00480	ROK family	4	286	8.9E-64	T	14-10-2022	IPR000600	ROK family	-	MetaCyc: PWY-2722|MetaCyc: PWY-2723|MetaCyc: PWY-3801|MetaCyc: PWY-4101|MetaCyc: PWY-5129|MetaCyc: PWY-5384|MetaCyc: PWY-5514|MetaCyc: PWY-5661|MetaCyc: PWY-5818|MetaCyc: PWY-5941|MetaCyc: PWY-5979|MetaCyc: PWY-6138|MetaCyc: PWY-6139|MetaCyc: PWY-621|MetaCyc: PWY-6322|MetaCyc: PWY-6369|MetaCyc: PWY-6517|MetaCyc: PWY-6531|MetaCyc: PWY-6626|MetaCyc: PWY-6682|MetaCyc: PWY-6906|MetaCyc: PWY-6955|Meta…
Limosilactobacillus reuteri SD2112	GCF_000159455.2	WP_035160239.1	cbbcfc89833387b63e2d8a046906a45b	292	SUPERFAMILY	SSF53067	Actin-like ATPase domain	1	288	1.3E-36	T	14-10-2022	IPR043129	ATPase, nucleotide binding domain	-	MetaCyc: PWY-2221|MetaCyc: PWY-2722|MetaCyc: PWY-2723|MetaCyc: PWY-3801|MetaCyc: PWY-3961|MetaCyc: PWY-4101|MetaCyc: PWY-4261|MetaCyc: PWY-4702|MetaCyc: PWY-5|MetaCyc: PWY-5129|MetaCyc: PWY-5254|MetaCyc: PWY-5384|MetaCyc: PWY-5482|MetaCyc: PWY-5485|MetaCyc: PWY-5491|MetaCyc: PWY-5497|MetaCyc: PWY-5514|MetaCyc: PWY-5530|MetaCyc: PWY-5533|MetaCyc: PWY-5661|MetaCyc: PWY-5757|MetaCyc: PWY-5818|MetaCy…
Limosilactobacillus reuteri SD2112	GCF_000159455.2	WP_035160007.1	4276dadc489fd17b8370ffcd2d6ef6af	186	PANTHER	PTHR17224:SF1	PEPTIDYL-TRNA HYDROLASE-RELATED	2	185	5.1E-55	T	14-10-2022	-	-
Limosilactobacillus reuteri SD2112	GCF_000159455.2	WP_035160007.1	4276dadc489fd17b8370ffcd2d6ef6af	186	Pfam	PF01195	Peptidyl-tRNA hydrolase	3	186	5.4E-64	T	14-10-2022	IPR001328	Peptidyl-tRNA hydrolase	GO:0004045	MetaCyc: PWY-6308
Limosilactobacillus reuteri SD2112	GCF_000159455.2	WP_035160007.1	4276dadc489fd17b8370ffcd2d6ef6af	186	PANTHER	PTHR17224	PEPTIDYL-TRNA HYDROLASE	2	185	5.1E-55	T	14-10-2022	IPR001328	Peptidyl-tRNA hydrolase	GO:0004045	MetaCyc: PWY-6308
Limosilactobacillus reuteri SD2112	GCF_000159455.2	WP_035160007.1	4276dadc489fd17b8370ffcd2d6ef6af	186	SUPERFAMILY	SSF53178	Peptidyl-tRNA hydrolase-like	1	186	2.35E-64	T	14-10-2022	IPR036416	Peptidyl-tRNA hydrolase superfamily	GO:0004045	MetaCyc: PWY-6308
Limosilactobacillus reuteri SD2112	GCF_000159455.2	WP_003670696.1	3dd11949e449950cad7138e1457229c4	475	Pfam	PF03802	Apo-citrate lyase phosphoribosyl-dephospho-CoA transferase	14	177	1.4E-46	T	14-10-2022	IPR005551	Apo-citrate lyase phosphoribosyl-dephospho-CoA transferase	GO:0051191	MetaCyc: PWY-5796
Limosilactobacillus reuteri SD2112	GCF_000159455.2	WP_003670696.1	3dd11949e449950cad7138e1457229c4	475	Pfam	PF01874	ATP:dephospho-CoA triphosphoribosyl transferase	195	462	7.1E-72	T	14-10-2022	IPR002736	Triphosphoribosyl-dephospho-CoA protein	GO:0005524|GO:0016310|GO:0046917	MetaCyc: PWY-5796
Limosilactobacillus reuteri SD2112	GCF_000159455.2	WP_003670696.1	3dd11949e449950cad7138e1457229c4	475	PANTHER	PTHR30201	TRIPHOSPHORIBOSYL-DEPHOSPHO-COA SYNTHASE	185	465	5.1E-67	T	14-10-2022	IPR002736	Triphosphoribosyl-dephospho-CoA protein	GO:0005524|GO:0016310|GO:0046917	MetaCyc: PWY-5796
Limosilactobacillus reuteri SD2112	GCF_000159455.2	WP_003671604.1	6efdc5d9c86f9d29ac47042fa8d435bb	309	Pfam	PF16363	GDP-mannose 4,6 dehydratase	5	301	8.3E-58	T	14-10-2022	IPR016040	NAD(P)-binding domain	-	MetaCyc: PWY-1121|MetaCyc: PWY-1186|MetaCyc: PWY-2229|MetaCyc: PWY-2467|MetaCyc: PWY-2541|MetaCyc: PWY-2582|MetaCyc: PWY-2601|MetaCyc: PWY-3162|MetaCyc: PWY-321|MetaCyc: PWY-3261|MetaCyc: PWY-3722|MetaCyc: PWY-3821|MetaCyc: PWY-4821|MetaCyc: PWY-4861|MetaCyc: PWY-5061|MetaCyc: PWY-5064|MetaCyc: PWY-5086|MetaCyc: PWY-5101|MetaCyc: PWY-5271|MetaCyc: PWY-5283|MetaCyc: PWY-5287|MetaCyc: PWY-5292|Meta…
Limosilactobacillus reuteri SD2112	GCF_000159455.2	WP_003671604.1	6efdc5d9c86f9d29ac47042fa8d435bb	309	SUPERFAMILY	SSF51735	NAD(P)-binding Rossmann-fold domains	1	309	6.95E-87	T	14-10-2022	IPR036291	NAD(P)-binding domain superfamily	-	MetaCyc: PWY-0|MetaCyc: PWY-1042|MetaCyc: PWY-1121|MetaCyc: PWY-1186|MetaCyc: PWY-1361|MetaCyc: PWY-1622|MetaCyc: PWY-1722|MetaCyc: PWY-1723|MetaCyc: PWY-1801|MetaCyc: PWY-181|MetaCyc: PWY-1881|MetaCyc: PWY-1921|MetaCyc: PWY-2161|MetaCyc: PWY-2181|MetaCyc: PWY-2201|MetaCyc: PWY-2221|MetaCyc: PWY-2229|MetaCyc: PWY-2261|MetaCyc: PWY-2301|MetaCyc: PWY-2343|MetaCyc: PWY-241|MetaCyc: PWY-2463|MetaCyc:…
Limosilactobacillus reuteri SD2112	GCF_000159455.2	WP_003671604.1	6efdc5d9c86f9d29ac47042fa8d435bb	309	PANTHER	PTHR43000:SF7	DTDP-D-GLUCOSE 4,6-DEHYDRATASE	2	309	2.1E-60	T	14-10-2022	-	-
Limosilactobacillus reuteri SD2112	GCF_000159455.2	WP_003671604.1	6efdc5d9c86f9d29ac47042fa8d435bb	309	PANTHER	PTHR43000	DTDP-D-GLUCOSE 4,6-DEHYDRATASE-RELATED	2	309	2.1E-60	T	14-10-2022	-	-
Limosilactobacillus reuteri SD2112	GCF_000159455.2	WP_003671845.1	0a209d4fbba88851921894c738d42179	150	PANTHER	PTHR43416	DIHYDROLIPOYLLYSINE-RESIDUE SUCCINYLTRANSFERASE COMPONENT OF 2-OXOGLUTARATE DEHYDROGENASE COMPLEX, MITOCHONDRIAL-RELATED	4	146	1.2E-25	T	14-10-2022	-	-
Limosilactobacillus reuteri SD2112	GCF_000159455.2	WP_003671845.1	0a209d4fbba88851921894c738d42179	150	PANTHER	PTHR43416:SF4	BIOTIN CARBOXYL CARRIER PROTEIN OF ACETYL-COA CARBOXYLASE 1, CHLOROPLASTIC	4	146	1.2E-25	T	14-10-2022	-	-
Limosilactobacillus reuteri SD2112	GCF_000159455.2	WP_003671845.1	0a209d4fbba88851921894c738d42179	150	SUPERFAMILY	SSF51230	Single hybrid motif	70	143	4.19E-23	T	14-10-2022	IPR011053	Single hybrid motif	-	MetaCyc: PWY-3385|MetaCyc: PWY-5046|MetaCyc: PWY-5084|MetaCyc: PWY-5113|MetaCyc: PWY-5163|MetaCyc: PWY-5392|MetaCyc: PWY-5703|MetaCyc: PWY-5706|MetaCyc: PWY-5743|MetaCyc: PWY-5744|MetaCyc: PWY-5789|MetaCyc: PWY-5826|MetaCyc: PWY-5870|MetaCyc: PWY-5871|MetaCyc: PWY-5872|MetaCyc: PWY-5873|MetaCyc: PWY-5956|MetaCyc: PWY-5966|MetaCyc: PWY-6055|MetaCyc: PWY-6142|MetaCyc: PWY-6146|MetaCyc: PWY-6322|Met…
Limosilactobacillus reuteri SD2112	GCF_000159455.2	WP_003671845.1	0a209d4fbba88851921894c738d42179	150	Pfam	PF00364	Biotin-requiring enzyme	70	142	1.2E-20	T	14-10-2022	IPR000089	Biotin/lipoyl attachment	-	MetaCyc: PWY-3385|MetaCyc: PWY-5046|MetaCyc: PWY-5084|MetaCyc: PWY-5113|MetaCyc: PWY-5163|MetaCyc: PWY-5392|MetaCyc: PWY-5703|MetaCyc: PWY-5706|MetaCyc: PWY-5743|MetaCyc: PWY-5744|MetaCyc: PWY-5789|MetaCyc: PWY-5826|MetaCyc: PWY-5870|MetaCyc: PWY-5871|MetaCyc: PWY-5872|MetaCyc: PWY-5873|MetaCyc: PWY-5956|MetaCyc: PWY-5966|MetaCyc: PWY-6055|MetaCyc: PWY-6142|MetaCyc: PWY-6146|MetaCyc: PWY-6322|Met…
Limosilactobacillus reuteri SD2112	GCF_000159455.2	WP_013923965.1	774ba70862b63c9da8926193324889b0	445	Pfam	PF08353	Domain of unknown function (DUF1727)	319	426	1.5E-34	T	14-10-2022	IPR013564	Lipid II isoglutaminyl synthase (glutamine-hydrolyzing) subunit MurT, C-terminal	-	MetaCyc: PWY-5265|MetaCyc: PWY-6471
Limosilactobacillus reuteri SD2112	GCF_000159455.2	WP_013923965.1	774ba70862b63c9da8926193324889b0	445	SUPERFAMILY	SSF53623	MurD-like peptide ligases, catalytic domain	40	296	1.14E-31	T	14-10-2022	IPR036565	Mur-like, catalytic domain superfamily	GO:0005524|GO:0009058	MetaCyc: PWY-2161|MetaCyc: PWY-5196|MetaCyc: PWY-5265|MetaCyc: PWY-6289|MetaCyc: PWY-6374|MetaCyc: PWY-6378|MetaCyc: PWY-6379|MetaCyc: PWY-6386|MetaCyc: PWY-6387|MetaCyc: PWY-6409|MetaCyc: PWY-6471|MetaCyc: PWY-6574|MetaCyc: PWY-6614|MetaCyc: PWY-7052|MetaCyc: PWY-7400|MetaCyc: PWY-7510|MetaCyc: PWY-7532|MetaCyc: PWY-7533|MetaCyc: PWY-7542|MetaCyc: PWY-7543|MetaCyc: PWY-7549|MetaCyc: PWY-7555|Met…
Limosilactobacillus reuteri SD2112	GCF_000159455.2	WP_013923965.1	774ba70862b63c9da8926193324889b0	445	Pfam	PF08245	Mur ligase middle domain	54	278	1.1E-11	T	14-10-2022	IPR013221	Mur ligase, central	GO:0005524|GO:0009058	MetaCyc: PWY-2161|MetaCyc: PWY-5196|MetaCyc: PWY-5265|MetaCyc: PWY-6289|MetaCyc: PWY-6374|MetaCyc: PWY-6378|MetaCyc: PWY-6379|MetaCyc: PWY-6386|MetaCyc: PWY-6387|MetaCyc: PWY-6409|MetaCyc: PWY-6471|MetaCyc: PWY-6574|MetaCyc: PWY-6614|MetaCyc: PWY-7052|MetaCyc: PWY-7400|MetaCyc: PWY-7510|MetaCyc: PWY-7532|MetaCyc: PWY-7533|MetaCyc: PWY-7542|MetaCyc: PWY-7543|MetaCyc: PWY-7549|MetaCyc: PWY-7555|Met…
Limosilactobacillus reuteri SD2112	GCF_000159455.2	WP_013923965.1	774ba70862b63c9da8926193324889b0	445	PANTHER	PTHR23135:SF7	LIPID II ISOGLUTAMINYL SYNTHASE (GLUTAMINE-HYDROLYZING) SUBUNIT MURT	2	441	3.1E-133	T	14-10-2022	-	-
Limosilactobacillus reuteri SD2112	GCF_000159455.2	WP_013923965.1	774ba70862b63c9da8926193324889b0	445	PANTHER	PTHR23135	MUR LIGASE FAMILY MEMBER	2	441	3.1E-133	T	14-10-2022	-	-
Limosilactobacillus reuteri SD2112	GCF_000159455.2	WP_003671868.1	438cfe99479bf7eecd4b7366aa4dd1c9	165	PANTHER	PTHR43232	MOLYBDENUM COFACTOR BIOSYNTHESIS PROTEIN B	3	153	3.8E-51	T	14-10-2022	IPR012245	Molybdenum cofactor biosynthesis protein MoaB	GO:0006777	MetaCyc: PWY-8167|MetaCyc: PWY-8171
Limosilactobacillus reuteri SD2112	GCF_000159455.2	WP_003671868.1	438cfe99479bf7eecd4b7366aa4dd1c9	165	Pfam	PF00994	Probable molybdopterin binding domain	5	148	8.4E-31	T	14-10-2022	IPR001453	MoaB/Mog domain	-	MetaCyc: PWY-6167|MetaCyc: PWY-6168|MetaCyc: PWY-6823|MetaCyc: PWY-7761|MetaCyc: PWY-8167|MetaCyc: PWY-8171|Reactome: R-CEL-196843|Reactome: R-DDI-947581|Reactome: R-DME-947581|Reactome: R-DRE-196843|Reactome: R-HSA-196843|Reactome: R-HSA-947581|Reactome: R-MMU-196843|Reactome: R-MMU-947581|Reactome: R-RNO-947581
Limosilactobacillus reuteri SD2112	GCF_000159455.2	WP_003671868.1	438cfe99479bf7eecd4b7366aa4dd1c9	165	SUPERFAMILY	SSF53218	Molybdenum cofactor biosynthesis proteins	2	150	1.57E-35	T	14-10-2022	IPR036425	MoaB/Mog-like domain superfamily	-	MetaCyc: PWY-6167|MetaCyc: PWY-6168|MetaCyc: PWY-6823|MetaCyc: PWY-7761|MetaCyc: PWY-8167|MetaCyc: PWY-8171|Reactome: R-CEL-196843|Reactome: R-DDI-947581|Reactome: R-DME-947581|Reactome: R-DRE-196843|Reactome: R-HSA-196843|Reactome: R-HSA-947581|Reactome: R-MMU-196843|Reactome: R-MMU-947581|Reactome: R-RNO-947581
Limosilactobacillus reuteri SD2112	GCF_000159455.2	WP_035160182.1	8387886bacc7b9d239ca7ecd0c523d8a	285	Pfam	PF04085	rod shape-determining protein MreC	126	279	1.4E-43	T	14-10-2022	IPR007221	Rod shape-determining protein MreC	GO:0008360	-
Limosilactobacillus reuteri SD2112	GCF_000159455.2	WP_035160182.1	8387886bacc7b9d239ca7ecd0c523d8a	285	PANTHER	PTHR34138	CELL SHAPE-DETERMINING PROTEIN MREC	3	282	1.7E-61	T	14-10-2022	IPR007221	Rod shape-determining protein MreC	GO:0008360	-
Limosilactobacillus reuteri SD2112	GCF_000159455.2	WP_003665860.1	36b40577497bd29edd814c7d3554ead1	328	SUPERFAMILY	SSF55681	Class II aaRS and biotin synthetases	6	284	6.96E-129	T	14-10-2022	-	-
Limosilactobacillus reuteri SD2112	GCF_000159455.2	WP_003665860.1	36b40577497bd29edd814c7d3554ead1	328	Pfam	PF02091	Glycyl-tRNA synthetase alpha subunit	7	283	1.8E-143	T	14-10-2022	IPR002310	Glycine-tRNA ligase, alpha subunit	GO:0000166|GO:0004820|GO:0005524|GO:0005737|GO:0006426	-
Limosilactobacillus reuteri SD2112	GCF_000159455.2	WP_003671164.1	1b5ab19bb863cea344854ba77d2c6bd5	385	Pfam	PF08540	Hydroxymethylglutaryl-coenzyme A synthase C terminal	176	248	5.5E-6	T	14-10-2022	IPR013746	Hydroxymethylglutaryl-coenzyme A synthase, C-terminal domain	GO:0004421|GO:0006084|GO:0010142	MetaCyc: PWY-6174|MetaCyc: PWY-7275|MetaCyc: PWY-7391|MetaCyc: PWY-7524|MetaCyc: PWY-7571|MetaCyc: PWY-7649|MetaCyc: PWY-8047|MetaCyc: PWY-8125|MetaCyc: PWY-922|Reactome: R-BTA-77111|Reactome: R-CEL-191273|Reactome: R-CEL-77111|Reactome: R-DDI-191273|Reactome: R-DDI-77111|Reactome: R-HSA-191273|Reactome: R-HSA-1989781|Reactome: R-HSA-2426168|Reactome: R-HSA-77111|Reactome: R-MMU-191273|Reactome: …
Limosilactobacillus reuteri SD2112	GCF_000159455.2	WP_003671164.1	1b5ab19bb863cea344854ba77d2c6bd5	385	Pfam	PF08540	Hydroxymethylglutaryl-coenzyme A synthase C terminal	258	348	2.2E-14	T	14-10-2022	IPR013746	Hydroxymethylglutaryl-coenzyme A synthase, C-terminal domain	GO:0004421|GO:0006084|GO:0010142	MetaCyc: PWY-6174|MetaCyc: PWY-7275|MetaCyc: PWY-7391|MetaCyc: PWY-7524|MetaCyc: PWY-7571|MetaCyc: PWY-7649|MetaCyc: PWY-8047|MetaCyc: PWY-8125|MetaCyc: PWY-922|Reactome: R-BTA-77111|Reactome: R-CEL-191273|Reactome: R-CEL-77111|Reactome: R-DDI-191273|Reactome: R-DDI-77111|Reactome: R-HSA-191273|Reactome: R-HSA-1989781|Reactome: R-HSA-2426168|Reactome: R-HSA-77111|Reactome: R-MMU-191273|Reactome: …
Limosilactobacillus reuteri SD2112	GCF_000159455.2	WP_003671164.1	1b5ab19bb863cea344854ba77d2c6bd5	385	PANTHER	PTHR43323:SF2	3-HYDROXY-3-METHYLGLUTARYL COENZYME A SYNTHASE	16	348	1.4E-51	T	14-10-2022	-	-
Limosilactobacillus reuteri SD2112	GCF_000159455.2	WP_003671164.1	1b5ab19bb863cea344854ba77d2c6bd5	385	SUPERFAMILY	SSF53901	Thiolase-like	3	166	6.67E-36	T	14-10-2022	IPR016039	Thiolase-like	GO:0016746	MetaCyc: PWY-1121|MetaCyc: PWY-1187|MetaCyc: PWY-12|MetaCyc: PWY-1361|MetaCyc: PWY-1921|MetaCyc: PWY-2343|MetaCyc: PWY-2361|MetaCyc: PWY-2821|MetaCyc: PWY-321|MetaCyc: PWY-361|MetaCyc: PWY-4381|MetaCyc: PWY-4801|MetaCyc: PWY-4922|MetaCyc: PWY-5001|MetaCyc: PWY-5002|MetaCyc: PWY-5045|MetaCyc: PWY-5048|MetaCyc: PWY-5080|MetaCyc: PWY-5109|MetaCyc: PWY-5132|MetaCyc: PWY-5133|MetaCyc: PWY-5135|MetaCyc…
Limosilactobacillus reuteri SD2112	GCF_000159455.2	WP_003671164.1	1b5ab19bb863cea344854ba77d2c6bd5	385	PANTHER	PTHR43323	3-HYDROXY-3-METHYLGLUTARYL COENZYME A SYNTHASE	16	348	1.4E-51	T	14-10-2022	-	-
Limosilactobacillus reuteri SD2112	GCF_000159455.2	WP_003671164.1	1b5ab19bb863cea344854ba77d2c6bd5	385	SUPERFAMILY	SSF53901	Thiolase-like	168	383	1.96E-64	T	14-10-2022	IPR016039	Thiolase-like	GO:0016746	MetaCyc: PWY-1121|MetaCyc: PWY-1187|MetaCyc: PWY-12|MetaCyc: PWY-1361|MetaCyc: PWY-1921|MetaCyc: PWY-2343|MetaCyc: PWY-2361|MetaCyc: PWY-2821|MetaCyc: PWY-321|MetaCyc: PWY-361|MetaCyc: PWY-4381|MetaCyc: PWY-4801|MetaCyc: PWY-4922|MetaCyc: PWY-5001|MetaCyc: PWY-5002|MetaCyc: PWY-5045|MetaCyc: PWY-5048|MetaCyc: PWY-5080|MetaCyc: PWY-5109|MetaCyc: PWY-5132|MetaCyc: PWY-5133|MetaCyc: PWY-5135|MetaCyc…
Limosilactobacillus reuteri SD2112	GCF_000159455.2	WP_003671164.1	1b5ab19bb863cea344854ba77d2c6bd5	385	Pfam	PF01154	Hydroxymethylglutaryl-coenzyme A synthase N terminal	3	164	1.5E-15	T	14-10-2022	IPR013528	Hydroxymethylglutaryl-coenzyme A synthase, N-terminal	-	MetaCyc: PWY-6174|MetaCyc: PWY-7275|MetaCyc: PWY-7391|MetaCyc: PWY-7524|MetaCyc: PWY-7571|MetaCyc: PWY-7649|MetaCyc: PWY-7911|MetaCyc: PWY-8047|MetaCyc: PWY-8125|MetaCyc: PWY-922|Reactome: R-BTA-77111|Reactome: R-CEL-191273|Reactome: R-CEL-77111|Reactome: R-DDI-191273|Reactome: R-DDI-77111|Reactome: R-HSA-191273|Reactome: R-HSA-1989781|Reactome: R-HSA-2426168|Reactome: R-HSA-77111|Reactome: R-MMU…
Limosilactobacillus reuteri SD2112	GCF_000159455.2	WP_004562304.1	9cd9a35028004aca766037287b1cb80a	190	PANTHER	PTHR38440	UPF0398 PROTEIN YPSA	1	179	3.2E-42	T	14-10-2022	IPR010697	YspA SLOG family	-	-
Limosilactobacillus reuteri SD2112	GCF_000159455.2	WP_004562304.1	9cd9a35028004aca766037287b1cb80a	190	Pfam	PF06908	YspA SLOG family	4	173	6.7E-66	T	14-10-2022	IPR010697	YspA SLOG family	-	-
Limosilactobacillus reuteri SD2112	GCF_000159455.2	WP_004562304.1	9cd9a35028004aca766037287b1cb80a	190	SUPERFAMILY	SSF102405	MCP/YpsA-like	1	179	2.29E-60	T	14-10-2022	-	-
Limosilactobacillus reuteri SD2112	GCF_000159455.2	WP_003666833.1	388927f527dc6ae4f5df5bb703789863	89	PANTHER	PTHR23321:SF26	37S RIBOSOMAL PROTEIN S28, MITOCHONDRIAL	3	88	4.8E-30	T	14-10-2022	-	-
Limosilactobacillus reuteri SD2112	GCF_000159455.2	WP_003666833.1	388927f527dc6ae4f5df5bb703789863	89	Pfam	PF00312	Ribosomal protein S15	8	88	7.4E-34	T	14-10-2022	IPR000589	Ribosomal protein S15	GO:0003735|GO:0005840|GO:0006412	Reactome: R-BTA-1799339|Reactome: R-BTA-72689|Reactome: R-BTA-72706|Reactome: R-BTA-975956|Reactome: R-BTA-975957|Reactome: R-CEL-156827|Reactome: R-CEL-1799339|Reactome: R-CEL-6791226|Reactome: R-CEL-72649|Reactome: R-CEL-72689|Reactome: R-CEL-72695|Reactome: R-CEL-72702|Reactome: R-CEL-72706|Reactome: R-CEL-975956|Reactome: R-CEL-975957|Reactome: R-DDI-156827|Reactome: R-DDI-1799339|Reactome: R…
Limosilactobacillus reuteri SD2112	GCF_000159455.2	WP_003666833.1	388927f527dc6ae4f5df5bb703789863	89	PANTHER	PTHR23321	RIBOSOMAL PROTEIN S15, BACTERIAL AND ORGANELLAR	3	88	4.8E-30	T	14-10-2022	IPR005290	Ribosomal protein S15, bacterial-type	GO:0003735|GO:0005840|GO:0006412	Reactome: R-DME-5389840|Reactome: R-DME-5419276|Reactome: R-DRE-5389840|Reactome: R-DRE-5419276|Reactome: R-HSA-5368286|Reactome: R-HSA-5389840|Reactome: R-HSA-5419276|Reactome: R-MMU-5389840|Reactome: R-MMU-5419276|Reactome: R-RNO-5389840|Reactome: R-RNO-5419276
Limosilactobacillus reuteri SD2112	GCF_000159455.2	WP_003666833.1	388927f527dc6ae4f5df5bb703789863	89	SUPERFAMILY	SSF47060	S15/NS1 RNA-binding domain	3	89	1.47E-33	T	14-10-2022	IPR009068	S15/NS1, RNA-binding	-	MetaCyc: PWY-5188|MetaCyc: PWY-6322|MetaCyc: PWY-6626|MetaCyc: PWY-6749|MetaCyc: PWY-6955|MetaCyc: PWY-6998|MetaCyc: PWY-7127|MetaCyc: PWY-7419|MetaCyc: PWY-7529|MetaCyc: PWY-7706|MetaCyc: PWY-7719|MetaCyc: PWY-7735|MetaCyc: PWY-7737|MetaCyc: PWY-7769|MetaCyc: PWY-7888|MetaCyc: PWY-7904|MetaCyc: PWY-8117|MetaCyc: PWY-8179|Reactome: R-BTA-1799339|Reactome: R-BTA-72689|Reactome: R-BTA-72706|Reactom…
Limosilactobacillus reuteri SD2112	GCF_000159455.2	WP_003671659.1	fbbc632555350e78a6e97c74d6f97789	379	Pfam	PF10926	Protein of unknown function (DUF2800)	7	364	9.7E-130	T	14-10-2022	IPR021229	Protein of unknown function DUF2800	-	-
Limosilactobacillus reuteri SD2112	GCF_000159455.2	WP_013923892.1	cd4abe4a93373bf111461dcfaad77a01	144	Pfam	PF13561	Enoyl-(Acyl carrier protein) reductase	1	135	1.5E-37	T	14-10-2022	-	-
Limosilactobacillus reuteri SD2112	GCF_000159455.2	WP_013923892.1	cd4abe4a93373bf111461dcfaad77a01	144	PANTHER	PTHR24321	DEHYDROGENASES, SHORT CHAIN	1	135	2.0E-38	T	14-10-2022	-	-
Limosilactobacillus reuteri SD2112	GCF_000159455.2	WP_013923892.1	cd4abe4a93373bf111461dcfaad77a01	144	SUPERFAMILY	SSF51735	NAD(P)-binding Rossmann-fold domains	1	136	1.2E-44	T	14-10-2022	IPR036291	NAD(P)-binding domain superfamily	-	MetaCyc: PWY-0|MetaCyc: PWY-1042|MetaCyc: PWY-1121|MetaCyc: PWY-1186|MetaCyc: PWY-1361|MetaCyc: PWY-1622|MetaCyc: PWY-1722|MetaCyc: PWY-1723|MetaCyc: PWY-1801|MetaCyc: PWY-181|MetaCyc: PWY-1881|MetaCyc: PWY-1921|MetaCyc: PWY-2161|MetaCyc: PWY-2181|MetaCyc: PWY-2201|MetaCyc: PWY-2221|MetaCyc: PWY-2229|MetaCyc: PWY-2261|MetaCyc: PWY-2301|MetaCyc: PWY-2343|MetaCyc: PWY-241|MetaCyc: PWY-2463|MetaCyc:…
Limosilactobacillus reuteri SD2112	GCF_000159455.2	WP_003670202.1	8f548a3d6db4272d3beeb65bd36836c8	440	Pfam	PF11638	DnaA N-terminal domain	6	66	2.5E-6	T	14-10-2022	IPR024633	DnaA N-terminal domain	-	-
Limosilactobacillus reuteri SD2112	GCF_000159455.2	WP_003670202.1	8f548a3d6db4272d3beeb65bd36836c8	440	PANTHER	PTHR30050:SF2	CHROMOSOMAL REPLICATION INITIATOR PROTEIN DNAA	1	439	7.9E-162	T	14-10-2022	IPR001957	Chromosomal replication control, initiator DnaA	GO:0003677|GO:0003688|GO:0005524|GO:0006270|GO:0006275	-
Limosilactobacillus reuteri SD2112	GCF_000159455.2	WP_003670202.1	8f548a3d6db4272d3beeb65bd36836c8	440	SUPERFAMILY	SSF48295	TrpR-like	339	439	2.17E-36	T	14-10-2022	IPR010921	Trp repressor/replication initiator	GO:0043565	-
Limosilactobacillus reuteri SD2112	GCF_000159455.2	WP_003670202.1	8f548a3d6db4272d3beeb65bd36836c8	440	Pfam	PF08299	Bacterial dnaA protein helix-turn-helix	349	417	3.1E-31	T	14-10-2022	IPR013159	Chromosomal replication initiator, DnaA C-terminal	GO:0005524|GO:0006270|GO:0006275|GO:0043565	-
Limosilactobacillus reuteri SD2112	GCF_000159455.2	WP_003670202.1	8f548a3d6db4272d3beeb65bd36836c8	440	PANTHER	PTHR30050	CHROMOSOMAL REPLICATION INITIATOR PROTEIN DNAA	1	439	7.9E-162	T	14-10-2022	-	-
Limosilactobacillus reuteri SD2112	GCF_000159455.2	WP_003670202.1	8f548a3d6db4272d3beeb65bd36836c8	440	Pfam	PF00308	Bacterial dnaA protein	105	321	2.7E-93	T	14-10-2022	IPR013317	Chromosomal replication initiator protein DnaA	-	-
Limosilactobacillus reuteri SD2112	GCF_000159455.2	WP_003670202.1	8f548a3d6db4272d3beeb65bd36836c8	440	SUPERFAMILY	SSF52540	P-loop containing nucleoside triphosphate hydrolases	104	316	4.55E-45	T	14-10-2022	IPR027417	P-loop containing nucleoside triphosphate hydrolase	-	MetaCyc: PWY-102|MetaCyc: PWY-1061|MetaCyc: PWY-1187|MetaCyc: PWY-1281|MetaCyc: PWY-1722|MetaCyc: PWY-181|MetaCyc: PWY-2083|MetaCyc: PWY-2161|MetaCyc: PWY-2201|MetaCyc: PWY-2681|MetaCyc: PWY-2781|MetaCyc: PWY-2821|MetaCyc: PWY-3542|MetaCyc: PWY-361|MetaCyc: PWY-3841|MetaCyc: PWY-3961|MetaCyc: PWY-4021|MetaCyc: PWY-4061|MetaCyc: PWY-4161|MetaCyc: PWY-4621|MetaCyc: PWY-4801|MetaCyc: PWY-4922|MetaCy…
Limosilactobacillus reuteri SD2112	GCF_000159455.2	WP_003671905.1	623a768b935d784cfb4cdd575bfcc98c	291	PANTHER	PTHR30460	UNCHARACTERIZED	25	283	3.4E-59	T	14-10-2022	-	-
Limosilactobacillus reuteri SD2112	GCF_000159455.2	WP_003671905.1	623a768b935d784cfb4cdd575bfcc98c	291	SUPERFAMILY	SSF50182	Sm-like ribonucleoproteins	128	190	1.01E-12	T	14-10-2022	IPR010920	LSM domain superfamily	-	Reactome: R-BTA-111367|Reactome: R-BTA-191859|Reactome: R-BTA-73856|Reactome: R-BTA-77588|Reactome: R-CEL-111367|Reactome: R-CEL-191859|Reactome: R-CEL-430039|Reactome: R-CEL-72163|Reactome: R-CEL-72165|Reactome: R-CEL-73856|Reactome: R-CEL-77588|Reactome: R-DDI-111367|Reactome: R-DDI-430039|Reactome: R-DDI-72163|Reactome: R-DDI-72165|Reactome: R-DDI-73856|Reactome: R-DDI-77588|Reactome: R-DME-11…
Limosilactobacillus reuteri SD2112	GCF_000159455.2	WP_003671905.1	623a768b935d784cfb4cdd575bfcc98c	291	Pfam	PF00924	Mechanosensitive ion channel	85	280	2.2E-37	T	14-10-2022	IPR006685	Mechanosensitive ion channel MscS	GO:0016020|GO:0055085	-
Limosilactobacillus reuteri SD2112	GCF_000159455.2	WP_003671905.1	623a768b935d784cfb4cdd575bfcc98c	291	PANTHER	PTHR30460:SF0	MODERATE CONDUCTANCE MECHANOSENSITIVE CHANNEL YBIO	25	283	3.4E-59	T	14-10-2022	-	-
Limosilactobacillus reuteri SD2112	GCF_000159455.2	WP_003671905.1	623a768b935d784cfb4cdd575bfcc98c	291	SUPERFAMILY	SSF82861	Mechanosensitive channel protein MscS (YggB), transmembrane region	42	126	5.1E-13	T	14-10-2022	IPR011014	Mechanosensitive ion channel MscS, transmembrane-2	GO:0016020	-
Limosilactobacillus reuteri SD2112	GCF_000159455.2	WP_003672138.1	64335f446619fb2c0d8c647ba5b4ab2d	877	SUPERFAMILY	SSF52540	P-loop containing nucleoside triphosphate hydrolases	29	286	3.73E-16	T	14-10-2022	IPR027417	P-loop containing nucleoside triphosphate hydrolase	-	MetaCyc: PWY-102|MetaCyc: PWY-1061|MetaCyc: PWY-1187|MetaCyc: PWY-1281|MetaCyc: PWY-1722|MetaCyc: PWY-181|MetaCyc: PWY-2083|MetaCyc: PWY-2161|MetaCyc: PWY-2201|MetaCyc: PWY-2681|MetaCyc: PWY-2781|MetaCyc: PWY-2821|MetaCyc: PWY-3542|MetaCyc: PWY-361|MetaCyc: PWY-3841|MetaCyc: PWY-3961|MetaCyc: PWY-4021|MetaCyc: PWY-4061|MetaCyc: PWY-4161|MetaCyc: PWY-4621|MetaCyc: PWY-4801|MetaCyc: PWY-4922|MetaCy…
Limosilactobacillus reuteri SD2112	GCF_000159455.2	WP_003672138.1	64335f446619fb2c0d8c647ba5b4ab2d	877	Pfam	PF04851	Type III restriction enzyme, res subunit	44	240	1.3E-25	T	14-10-2022	IPR006935	Helicase/UvrB, N-terminal	GO:0003677|GO:0005524|GO:0016787	MetaCyc: PWY-6545|MetaCyc: PWY-7184|MetaCyc: PWY-7185|MetaCyc: PWY-7198|MetaCyc: PWY-7210|MetaCyc: PWY-7250|Reactome: R-CEL-203927|Reactome: R-CEL-426486|Reactome: R-DDI-113418|Reactome: R-DDI-5696395|Reactome: R-DDI-674695|Reactome: R-DDI-6781823|Reactome: R-DDI-6782135|Reactome: R-DDI-6782210|Reactome: R-DDI-6796648|Reactome: R-DDI-72086|Reactome: R-DDI-73772|Reactome: R-DDI-73776|Reactome: R-D…
Limosilactobacillus reuteri SD2112	GCF_000159455.2	WP_003672138.1	64335f446619fb2c0d8c647ba5b4ab2d	877	SUPERFAMILY	SSF52540	P-loop containing nucleoside triphosphate hydrolases	72	487	6.37E-5	T	14-10-2022	IPR027417	P-loop containing nucleoside triphosphate hydrolase	-	MetaCyc: PWY-102|MetaCyc: PWY-1061|MetaCyc: PWY-1187|MetaCyc: PWY-1281|MetaCyc: PWY-1722|MetaCyc: PWY-181|MetaCyc: PWY-2083|MetaCyc: PWY-2161|MetaCyc: PWY-2201|MetaCyc: PWY-2681|MetaCyc: PWY-2781|MetaCyc: PWY-2821|MetaCyc: PWY-3542|MetaCyc: PWY-361|MetaCyc: PWY-3841|MetaCyc: PWY-3961|MetaCyc: PWY-4021|MetaCyc: PWY-4061|MetaCyc: PWY-4161|MetaCyc: PWY-4621|MetaCyc: PWY-4801|MetaCyc: PWY-4922|MetaCy…
Limosilactobacillus reuteri SD2112	GCF_000159455.2	WP_003672480.1	ee18834611239781e3824b2fdd55e684	139	PANTHER	PTHR43031	FAD-DEPENDENT OXIDOREDUCTASE	16	136	9.7E-38	T	14-10-2022	-	-
Limosilactobacillus reuteri SD2112	GCF_000159455.2	WP_003672480.1	ee18834611239781e3824b2fdd55e684	139	Pfam	PF00581	Rhodanese-like domain	44	131	4.4E-15	T	14-10-2022	IPR001763	Rhodanese-like domain	-	MetaCyc: PWY-3162|MetaCyc: PWY-3661|MetaCyc: PWY-4202|MetaCyc: PWY-4361|MetaCyc: PWY-4621|MetaCyc: PWY-4702|MetaCyc: PWY-4722|MetaCyc: PWY-5057|MetaCyc: PWY-5076|MetaCyc: PWY-5078|MetaCyc: PWY-5079|MetaCyc: PWY-5082|MetaCyc: PWY-5303|MetaCyc: PWY-5329|MetaCyc: PWY-5350|MetaCyc: PWY-5480|MetaCyc: PWY-5486|MetaCyc: PWY-5491|MetaCyc: PWY-5704|MetaCyc: PWY-5751|MetaCyc: PWY-6148|MetaCyc: PWY-6313|Met…
Limosilactobacillus reuteri SD2112	GCF_000159455.2	WP_003672480.1	ee18834611239781e3824b2fdd55e684	139	SUPERFAMILY	SSF52821	Rhodanese/Cell cycle control phosphatase	20	130	2.23E-26	T	14-10-2022	IPR036873	Rhodanese-like domain superfamily	-	MetaCyc: PWY-4202|MetaCyc: PWY-4621|MetaCyc: PWY-4702|MetaCyc: PWY-5303|MetaCyc: PWY-5329|MetaCyc: PWY-5350|MetaCyc: PWY-5491|MetaCyc: PWY-6148|MetaCyc: PWY-6322|MetaCyc: PWY-6352|MetaCyc: PWY-6365|MetaCyc: PWY-6366|MetaCyc: PWY-6368|MetaCyc: PWY-6456|MetaCyc: PWY-6575|MetaCyc: PWY-6626|MetaCyc: PWY-6627|MetaCyc: PWY-6675|MetaCyc: PWY-6686|MetaCyc: PWY-6720|MetaCyc: PWY-6724|MetaCyc: PWY-6749|Met…
Limosilactobacillus reuteri SD2112	GCF_000159455.2	WP_003672480.1	ee18834611239781e3824b2fdd55e684	139	PANTHER	PTHR43031:SF11	RHODANESE-RELATED SULFURTRANSFERASES	16	136	9.7E-38	T	14-10-2022	-	-
Limosilactobacillus reuteri SD2112	GCF_000159455.2	WP_003672575.1	77e9952fcfaa0b0a5aa37cc37dbe30de	411	PANTHER	PTHR11680:SF50	SERINE HYDROXYMETHYLTRANSFERASE	7	410	1.8E-186	T	14-10-2022	-	-
Limosilactobacillus reuteri SD2112	GCF_000159455.2	WP_003672575.1	77e9952fcfaa0b0a5aa37cc37dbe30de	411	PANTHER	PTHR11680	SERINE HYDROXYMETHYLTRANSFERASE	7	410	1.8E-186	T	14-10-2022	IPR001085	Serine hydroxymethyltransferase	GO:0004372|GO:0019264|GO:0030170|GO:0035999	MetaCyc: PWY-1622|MetaCyc: PWY-181|MetaCyc: PWY-2161|MetaCyc: PWY-2201|MetaCyc: PWY-3661|MetaCyc: PWY-3841|MetaCyc: PWY-5497|MetaCyc: PWY-6644|MetaCyc: PWY-7564|Reactome: R-BTA-196757|Reactome: R-CEL-196757|Reactome: R-CEL-71262|Reactome: R-HSA-196757|Reactome: R-HSA-71262|Reactome: R-MMU-196757|Reactome: R-MMU-71262|Reactome: R-SCE-196757|Reactome: R-SCE-71262|Reactome: R-SPO-196757|Reactome: R-…
Limosilactobacillus reuteri SD2112	GCF_000159455.2	WP_003672575.1	77e9952fcfaa0b0a5aa37cc37dbe30de	411	SUPERFAMILY	SSF53383	PLP-dependent transferases	7	410	2.92E-170	T	14-10-2022	IPR015424	Pyridoxal phosphate-dependent transferase	-	MetaCyc: PWY-1061|MetaCyc: PWY-1186|MetaCyc: PWY-1187|MetaCyc: PWY-1263|MetaCyc: PWY-1622|MetaCyc: PWY-1781|MetaCyc: PWY-181|MetaCyc: PWY-2|MetaCyc: PWY-2083|MetaCyc: PWY-2161|MetaCyc: PWY-2201|MetaCyc: PWY-2821|MetaCyc: PWY-3|MetaCyc: PWY-3041|MetaCyc: PWY-3081|MetaCyc: PWY-3181|MetaCyc: PWY-3341|MetaCyc: PWY-3385|MetaCyc: PWY-3461|MetaCyc: PWY-3462|MetaCyc: PWY-3542|MetaCyc: PWY-3581|MetaCyc: P…
Limosilactobacillus reuteri SD2112	GCF_000159455.2	WP_003672575.1	77e9952fcfaa0b0a5aa37cc37dbe30de	411	Pfam	PF00464	Serine hydroxymethyltransferase	7	381	1.1E-162	T	14-10-2022	IPR039429	Serine hydroxymethyltransferase-like domain	-	MetaCyc: PWY-1622|MetaCyc: PWY-181|MetaCyc: PWY-2161|MetaCyc: PWY-2201|MetaCyc: PWY-3661|MetaCyc: PWY-3841|MetaCyc: PWY-5497|MetaCyc: PWY-6644|MetaCyc: PWY-7564|Reactome: R-BTA-196757|Reactome: R-CEL-196757|Reactome: R-CEL-71262|Reactome: R-HSA-196757|Reactome: R-HSA-71262|Reactome: R-MMU-196757|Reactome: R-MMU-71262|Reactome: R-SCE-196757|Reactome: R-SCE-71262|Reactome: R-SPO-196757|Reactome: R-…
Limosilactobacillus reuteri SD2112	GCF_000159455.2	WP_013923992.1	4279040e517b7a4efc4f7efdd4696bc1	352	SUPERFAMILY	SSF51735	NAD(P)-binding Rossmann-fold domains	5	157	9.59E-51	T	14-10-2022	IPR036291	NAD(P)-binding domain superfamily	-	MetaCyc: PWY-0|MetaCyc: PWY-1042|MetaCyc: PWY-1121|MetaCyc: PWY-1186|MetaCyc: PWY-1361|MetaCyc: PWY-1622|MetaCyc: PWY-1722|MetaCyc: PWY-1723|MetaCyc: PWY-1801|MetaCyc: PWY-181|MetaCyc: PWY-1881|MetaCyc: PWY-1921|MetaCyc: PWY-2161|MetaCyc: PWY-2181|MetaCyc: PWY-2201|MetaCyc: PWY-2221|MetaCyc: PWY-2229|MetaCyc: PWY-2261|MetaCyc: PWY-2301|MetaCyc: PWY-2343|MetaCyc: PWY-241|MetaCyc: PWY-2463|MetaCyc:…
Limosilactobacillus reuteri SD2112	GCF_000159455.2	WP_013923992.1	4279040e517b7a4efc4f7efdd4696bc1	352	PANTHER	PTHR46278:SF2	DEHYDROGENASE, PUTATIVE-RELATED	1	346	7.8E-131	T	14-10-2022	-	-
Limosilactobacillus reuteri SD2112	GCF_000159455.2	WP_013923992.1	4279040e517b7a4efc4f7efdd4696bc1	352	Pfam	PF02774	Semialdehyde dehydrogenase, dimerisation domain	139	333	1.1E-48	T	14-10-2022	IPR012280	Semialdehyde dehydrogenase, dimerisation domain	GO:0008652|GO:0016620|GO:0046983	MetaCyc: PWY-1121|MetaCyc: PWY-2724|MetaCyc: PWY-282|MetaCyc: PWY-2941|MetaCyc: PWY-2942|MetaCyc: PWY-3081|MetaCyc: PWY-3162|MetaCyc: PWY-321|MetaCyc: PWY-5097|MetaCyc: PWY-5154|MetaCyc: PWY-5168|MetaCyc: PWY-5280|MetaCyc: PWY-5305|MetaCyc: PWY-5743|MetaCyc: PWY-5744|MetaCyc: PWY-5789|MetaCyc: PWY-5875|MetaCyc: PWY-5885|MetaCyc: PWY-6160|MetaCyc: PWY-6322|MetaCyc: PWY-6328|MetaCyc: PWY-6559|MetaC…
Limosilactobacillus reuteri SD2112	GCF_000159455.2	WP_013923992.1	4279040e517b7a4efc4f7efdd4696bc1	352	SUPERFAMILY	SSF55347	Glyceraldehyde-3-phosphate dehydrogenase-like, C-terminal domain	129	334	5.12E-69	T	14-10-2022	-	-
Limosilactobacillus reuteri SD2112	GCF_000159455.2	WP_013923992.1	4279040e517b7a4efc4f7efdd4696bc1	352	PANTHER	PTHR46278	DEHYDROGENASE, PUTATIVE-RELATED	1	346	7.8E-131	T	14-10-2022	-	-
Limosilactobacillus reuteri SD2112	GCF_000159455.2	WP_013923992.1	4279040e517b7a4efc4f7efdd4696bc1	352	Pfam	PF01118	Semialdehyde dehydrogenase, NAD binding domain	6	120	1.0E-33	T	14-10-2022	IPR000534	Semialdehyde dehydrogenase, NAD-binding	GO:0016620|GO:0051287	MetaCyc: PWY-1121|MetaCyc: PWY-1186|MetaCyc: PWY-2541|MetaCyc: PWY-2601|MetaCyc: PWY-2724|MetaCyc: PWY-282|MetaCyc: PWY-2941|MetaCyc: PWY-2942|MetaCyc: PWY-3081|MetaCyc: PWY-3162|MetaCyc: PWY-321|MetaCyc: PWY-3261|MetaCyc: PWY-3722|MetaCyc: PWY-5097|MetaCyc: PWY-5101|MetaCyc: PWY-5154|MetaCyc: PWY-5162|MetaCyc: PWY-5168|MetaCyc: PWY-5271|MetaCyc: PWY-5280|MetaCyc: PWY-5305|MetaCyc: PWY-5316|MetaC…
Limosilactobacillus reuteri SD2112	GCF_000159455.2	WP_003671194.1	b7c0ad51ed75e7778b89f1d99eafb4d5	416	Pfam	PF06689	ClpX C4-type zinc finger	12	48	5.3E-19	T	14-10-2022	IPR010603	Zinc finger, ClpX C4-type	GO:0008270|GO:0046983	-
Limosilactobacillus reuteri SD2112	GCF_000159455.2	WP_003671194.1	b7c0ad51ed75e7778b89f1d99eafb4d5	416	Pfam	PF10431	C-terminal, D2-small domain, of ClpB protein	314	392	8.2E-16	T	14-10-2022	IPR019489	Clp ATPase, C-terminal	-	MetaCyc: PWY-5757|MetaCyc: PWY-6147|MetaCyc: PWY-6383|MetaCyc: PWY-6502|MetaCyc: PWY-6797|MetaCyc: PWY-7206|MetaCyc: PWY-7419|MetaCyc: PWY-7539|MetaCyc: PWY-7719|MetaCyc: PWY-7821
Limosilactobacillus reuteri SD2112	GCF_000159455.2	WP_003671194.1	b7c0ad51ed75e7778b89f1d99eafb4d5	416	SUPERFAMILY	SSF52540	P-loop containing nucleoside triphosphate hydrolases	62	395	9.38E-71	T	14-10-2022	IPR027417	P-loop containing nucleoside triphosphate hydrolase	-	MetaCyc: PWY-102|MetaCyc: PWY-1061|MetaCyc: PWY-1187|MetaCyc: PWY-1281|MetaCyc: PWY-1722|MetaCyc: PWY-181|MetaCyc: PWY-2083|MetaCyc: PWY-2161|MetaCyc: PWY-2201|MetaCyc: PWY-2681|MetaCyc: PWY-2781|MetaCyc: PWY-2821|MetaCyc: PWY-3542|MetaCyc: PWY-361|MetaCyc: PWY-3841|MetaCyc: PWY-3961|MetaCyc: PWY-4021|MetaCyc: PWY-4061|MetaCyc: PWY-4161|MetaCyc: PWY-4621|MetaCyc: PWY-4801|MetaCyc: PWY-4922|MetaCy…
Limosilactobacillus reuteri SD2112	GCF_000159455.2	WP_003671194.1	b7c0ad51ed75e7778b89f1d99eafb4d5	416	PANTHER	PTHR48102	ATP-DEPENDENT CLP PROTEASE ATP-BINDING SUBUNIT CLPX-LIKE, MITOCHONDRIAL-RELATED	10	409	3.6E-163	T	14-10-2022	-	-
Limosilactobacillus reuteri SD2112	GCF_000159455.2	WP_003671194.1	b7c0ad51ed75e7778b89f1d99eafb4d5	416	SUPERFAMILY	SSF57716	Glucocorticoid receptor-like (DNA-binding domain)	11	46	3.14E-11	T	14-10-2022	-	-
Limosilactobacillus reuteri SD2112	GCF_000159455.2	WP_003671194.1	b7c0ad51ed75e7778b89f1d99eafb4d5	416	Pfam	PF07724	AAA domain (Cdc48 subfamily)	110	307	8.6E-50	T	14-10-2022	IPR003959	ATPase, AAA-type, core	GO:0005524|GO:0016887	MetaCyc: PWY-5757|MetaCyc: PWY-6147|MetaCyc: PWY-6383|MetaCyc: PWY-6409|MetaCyc: PWY-6502|MetaCyc: PWY-6797|MetaCyc: PWY-7206|MetaCyc: PWY-7250|MetaCyc: PWY-7419|MetaCyc: PWY-7539|MetaCyc: PWY-7719|MetaCyc: PWY-7821|MetaCyc: PWY-7884|MetaCyc: PWY-8119|Reactome: R-BTA-6798695|Reactome: R-CEL-110320|Reactome: R-CEL-1234176|Reactome: R-CEL-1236978|Reactome: R-CEL-187577|Reactome: R-CEL-195253|Reacto…
Limosilactobacillus reuteri SD2112	GCF_000159455.2	WP_003671194.1	b7c0ad51ed75e7778b89f1d99eafb4d5	416	PANTHER	PTHR48102:SF7	ATP-DEPENDENT CLP PROTEASE ATP-BINDING SUBUNIT CLPX-LIKE, MITOCHONDRIAL	10	409	3.6E-163	T	14-10-2022	-	-
Limosilactobacillus reuteri SD2112	GCF_000159455.2	WP_029507504.1	836ff4ca047596d7e60e87edc3c431bb	234	PANTHER	PTHR42930:SF3	PHOSPHATE-SPECIFIC TRANSPORT SYSTEM ACCESSORY PROTEIN PHOU	4	215	2.2E-52	T	14-10-2022	-	-
Limosilactobacillus reuteri SD2112	GCF_000159455.2	WP_029507504.1	836ff4ca047596d7e60e87edc3c431bb	234	PANTHER	PTHR42930	PHOSPHATE-SPECIFIC TRANSPORT SYSTEM ACCESSORY PROTEIN PHOU	4	215	2.2E-52	T	14-10-2022	IPR028366	Phosphate transport system protein PhoU	GO:0030643|GO:0045936	-
Limosilactobacillus reuteri SD2112	GCF_000159455.2	WP_029507504.1	836ff4ca047596d7e60e87edc3c431bb	234	SUPERFAMILY	SSF109755	PhoU-like	4	221	1.47E-58	T	14-10-2022	-	-
Limosilactobacillus reuteri SD2112	GCF_000159455.2	WP_029507504.1	836ff4ca047596d7e60e87edc3c431bb	234	Pfam	PF01895	PhoU domain	120	205	8.2E-18	T	14-10-2022	IPR026022	PhoU domain	-	-
Limosilactobacillus reuteri SD2112	GCF_000159455.2	WP_029507504.1	836ff4ca047596d7e60e87edc3c431bb	234	Pfam	PF01895	PhoU domain	18	103	1.4E-16	T	14-10-2022	IPR026022	PhoU domain	-	-
Limosilactobacillus reuteri SD2112	GCF_000159455.2	WP_013923824.1	b2d147dfbd9bd4274a54629397dd7319	421	Pfam	PF04860	Phage portal protein	46	379	2.1E-118	T	14-10-2022	IPR006944	Bacteriophage/Gene transfer agent portal protein	-	-
Limosilactobacillus reuteri SD2112	GCF_000159455.2	WP_003670845.1	03086e382ebe5edfab88a0f2baf323c5	215	Pfam	PF01588	Putative tRNA binding domain	98	196	1.7E-16	T	14-10-2022	IPR002547	tRNA-binding domain	GO:0000049	Reactome: R-HSA-2408522|Reactome: R-HSA-379716
Limosilactobacillus reuteri SD2112	GCF_000159455.2	WP_003670845.1	03086e382ebe5edfab88a0f2baf323c5	215	SUPERFAMILY	SSF50249	Nucleic acid-binding proteins	96	205	7.59E-27	T	14-10-2022	IPR012340	Nucleic acid-binding, OB-fold	-	MetaCyc: PWY-1061|MetaCyc: PWY-2083|MetaCyc: PWY-2229|MetaCyc: PWY-2467|MetaCyc: PWY-3542|MetaCyc: PWY-4021|MetaCyc: PWY-4161|MetaCyc: PWY-5059|MetaCyc: PWY-5061|MetaCyc: PWY-5105|MetaCyc: PWY-5209|MetaCyc: PWY-5287|MetaCyc: PWY-5301|MetaCyc: PWY-5305|MetaCyc: PWY-5367|MetaCyc: PWY-5408|MetaCyc: PWY-5409|MetaCyc: PWY-5410|MetaCyc: PWY-5479|MetaCyc: PWY-5644|MetaCyc: PWY-5665|MetaCyc: PWY-5729|Met…
Limosilactobacillus reuteri SD2112	GCF_000159455.2	WP_003670845.1	03086e382ebe5edfab88a0f2baf323c5	215	Pfam	PF14794	Domain of unknown function (DUF4479)	22	93	2.3E-22	T	14-10-2022	IPR027855	Domain of unknown function DUF4479	-	-
Limosilactobacillus reuteri SD2112	GCF_000159455.2	WP_229048318.1	eeb42ae8c186f77eff1f3b3180aa8f5e	407	Pfam	PF00534	Glycosyl transferases group 1	204	377	1.6E-34	T	14-10-2022	IPR001296	Glycosyl transferase, family 1	GO:0016757	MetaCyc: PWY-1901|MetaCyc: PWY-1961|MetaCyc: PWY-1981|MetaCyc: PWY-2021|MetaCyc: PWY-2723|MetaCyc: PWY-2881|MetaCyc: PWY-2901|MetaCyc: PWY-2902|MetaCyc: PWY-3801|MetaCyc: PWY-401|MetaCyc: PWY-4421|MetaCyc: PWY-5067|MetaCyc: PWY-5094|MetaCyc: PWY-5105|MetaCyc: PWY-5129|MetaCyc: PWY-5139|MetaCyc: PWY-5160|MetaCyc: PWY-5161|MetaCyc: PWY-5268|MetaCyc: PWY-5284|MetaCyc: PWY-5286|MetaCyc: PWY-5310|Meta…
Limosilactobacillus reuteri SD2112	GCF_000159455.2	WP_229048318.1	eeb42ae8c186f77eff1f3b3180aa8f5e	407	PANTHER	PTHR46401	GLYCOSYLTRANSFERASE WBBK-RELATED	78	382	3.4E-38	T	14-10-2022	-	-
Limosilactobacillus reuteri SD2112	GCF_000159455.2	WP_229048318.1	eeb42ae8c186f77eff1f3b3180aa8f5e	407	PANTHER	PTHR46401:SF2	GLYCOSYLTRANSFERASE WBBK-RELATED	78	382	3.4E-38	T	14-10-2022	-	-
Limosilactobacillus reuteri SD2112	GCF_000159455.2	WP_229048318.1	eeb42ae8c186f77eff1f3b3180aa8f5e	407	SUPERFAMILY	SSF53756	UDP-Glycosyltransferase/glycogen phosphorylase	42	378	2.29E-57	T	14-10-2022	-	-
Limosilactobacillus reuteri SD2112	GCF_000159455.2	WP_013923881.1	c39ec9d1e97acb2134aa3fe89f4dba5b	376	PANTHER	PTHR10948	TRANSPOSASE	19	348	2.2E-52	T	14-10-2022	-	-
Limosilactobacillus reuteri SD2112	GCF_000159455.2	WP_013923881.1	c39ec9d1e97acb2134aa3fe89f4dba5b	376	SUPERFAMILY	SSF53098	Ribonuclease H-like	207	352	6.07E-17	T	14-10-2022	IPR012337	Ribonuclease H-like superfamily	-	MetaCyc: PWY-5509|MetaCyc: PWY-6269|MetaCyc: PWY-6289|MetaCyc: PWY-6322|MetaCyc: PWY-6462|MetaCyc: PWY-6463|MetaCyc: PWY-6626|MetaCyc: PWY-6682|MetaCyc: PWY-6689|MetaCyc: PWY-6749|MetaCyc: PWY-6841|MetaCyc: PWY-6955|MetaCyc: PWY-6998|MetaCyc: PWY-7127|MetaCyc: PWY-7419|MetaCyc: PWY-7529|MetaCyc: PWY-7706|MetaCyc: PWY-7719|MetaCyc: PWY-7735|MetaCyc: PWY-7737|MetaCyc: PWY-7769|MetaCyc: PWY-7815|Met…
Limosilactobacillus reuteri SD2112	GCF_000159455.2	WP_013923881.1	c39ec9d1e97acb2134aa3fe89f4dba5b	376	Pfam	PF13936	Helix-turn-helix domain	18	61	1.5E-14	T	14-10-2022	IPR025246	Transposase IS30-like HTH domain	-	-
Limosilactobacillus reuteri SD2112	GCF_000159455.2	WP_003670293.1	4c738977dbb028522a7abb0e2ef976c1	151	Pfam	PF14278	Transcriptional regulator C-terminal region	34	116	2.0E-6	T	14-10-2022	IPR039532	Transcriptional regulator TetR, C-terminal, Firmicutes type	-	-
Limosilactobacillus reuteri SD2112	GCF_000159455.2	WP_003670916.1	ade170f981f572f77fd8f727a0ae2a63	821	Pfam	PF00521	DNA gyrase/topoisomerase IV, subunit A	30	467	6.3E-149	T	14-10-2022	IPR002205	DNA topoisomerase, type IIA, subunit A/C-terminal	GO:0003677|GO:0003918|GO:0005524|GO:0006265	Reactome: R-CEL-4615885|Reactome: R-DDI-4615885|Reactome: R-DME-4615885|Reactome: R-HSA-1362277|Reactome: R-HSA-4615885|Reactome: R-MMU-4615885|Reactome: R-RNO-4615885|Reactome: R-SCE-4615885|Reactome: R-SPO-4615885|Reactome: R-SSC-4615885
Limosilactobacillus reuteri SD2112	GCF_000159455.2	WP_003670916.1	ade170f981f572f77fd8f727a0ae2a63	821	PANTHER	PTHR43493:SF9	DNA TOPOISOMERASE 4 SUBUNIT A	4	807	0.0	T	14-10-2022	IPR005741	DNA topoisomerase IV subunit A, Gram-positive	GO:0003677|GO:0003918|GO:0005524|GO:0005694|GO:0006265	-
Limosilactobacillus reuteri SD2112	GCF_000159455.2	WP_003670916.1	ade170f981f572f77fd8f727a0ae2a63	821	SUPERFAMILY	SSF101904	GyrA/ParC C-terminal domain-like	499	808	4.19E-72	T	14-10-2022	IPR035516	DNA gyrase/topoisomerase IV, subunit A, C-terminal	-	-
Limosilactobacillus reuteri SD2112	GCF_000159455.2	WP_003670916.1	ade170f981f572f77fd8f727a0ae2a63	821	PANTHER	PTHR43493	DNA GYRASE/TOPOISOMERASE SUBUNIT A	4	807	0.0	T	14-10-2022	-	-
Limosilactobacillus reuteri SD2112	GCF_000159455.2	WP_003670916.1	ade170f981f572f77fd8f727a0ae2a63	821	Pfam	PF03989	DNA gyrase C-terminal domain, beta-propeller	659	699	1.6E-8	T	14-10-2022	IPR006691	DNA gyrase/topoisomerase IV, subunit A, C-terminal repeat	GO:0003677|GO:0003916|GO:0005524|GO:0006265	-
Limosilactobacillus reuteri SD2112	GCF_000159455.2	WP_003670916.1	ade170f981f572f77fd8f727a0ae2a63	821	Pfam	PF03989	DNA gyrase C-terminal domain, beta-propeller	549	596	0.015	T	14-10-2022	IPR006691	DNA gyrase/topoisomerase IV, subunit A, C-terminal repeat	GO:0003677|GO:0003916|GO:0005524|GO:0006265	-
Limosilactobacillus reuteri SD2112	GCF_000159455.2	WP_003670916.1	ade170f981f572f77fd8f727a0ae2a63	821	Pfam	PF03989	DNA gyrase C-terminal domain, beta-propeller	606	648	0.0082	T	14-10-2022	IPR006691	DNA gyrase/topoisomerase IV, subunit A, C-terminal repeat	GO:0003677|GO:0003916|GO:0005524|GO:0006265	-
Limosilactobacillus reuteri SD2112	GCF_000159455.2	WP_003670916.1	ade170f981f572f77fd8f727a0ae2a63	821	Pfam	PF03989	DNA gyrase C-terminal domain, beta-propeller	503	523	0.99	T	14-10-2022	IPR006691	DNA gyrase/topoisomerase IV, subunit A, C-terminal repeat	GO:0003677|GO:0003916|GO:0005524|GO:0006265	-
Limosilactobacillus reuteri SD2112	GCF_000159455.2	WP_003670916.1	ade170f981f572f77fd8f727a0ae2a63	821	SUPERFAMILY	SSF56719	Type II DNA topoisomerase	29	484	1.16E-166	T	14-10-2022	IPR013760	DNA topoisomerase, type IIA-like domain superfamily	GO:0003918|GO:0005524	Reactome: R-CEL-4615885|Reactome: R-DDI-4615885|Reactome: R-DME-4615885|Reactome: R-HSA-1362277|Reactome: R-HSA-4615885|Reactome: R-MMU-4615885|Reactome: R-RNO-4615885|Reactome: R-SCE-4615885|Reactome: R-SPO-4615885|Reactome: R-SSC-4615885
Limosilactobacillus reuteri SD2112	GCF_000159455.2	WP_152697652.1	0b0d5a70ed1c8e7294f119cadfc67baa	120	Pfam	PF05103	DivIVA protein	7	71	4.2E-15	T	14-10-2022	IPR007793	DivIVA family	-	-
Limosilactobacillus reuteri SD2112	GCF_000159455.2	WP_152697652.1	0b0d5a70ed1c8e7294f119cadfc67baa	120	PANTHER	PTHR35794	CELL DIVISION PROTEIN DIVIVA	3	110	4.0E-28	T	14-10-2022	IPR007793	DivIVA family	-	-
Limosilactobacillus reuteri SD2112	GCF_000159455.2	WP_152697652.1	0b0d5a70ed1c8e7294f119cadfc67baa	120	PANTHER	PTHR35794:SF1	CELL CYCLE PROTEIN GPSB	3	110	4.0E-28	T	14-10-2022	IPR011229	Cell cycle protein GpsB	-	-
Limosilactobacillus reuteri SD2112	GCF_000159455.2	WP_003670810.1	ec673d56c067bb71961e8dfc893712f0	131	Pfam	PF04266	ASCH domain	4	70	2.6E-9	T	14-10-2022	IPR007374	ASCH domain	-	-
Limosilactobacillus reuteri SD2112	GCF_000159455.2	WP_003670810.1	ec673d56c067bb71961e8dfc893712f0	131	SUPERFAMILY	SSF88697	PUA domain-like	1	104	1.04E-14	T	14-10-2022	IPR015947	PUA-like superfamily	-	MetaCyc: PWY-1061|MetaCyc: PWY-2083|MetaCyc: PWY-2381|MetaCyc: PWY-3542|MetaCyc: PWY-3961|MetaCyc: PWY-4021|MetaCyc: PWY-4161|MetaCyc: PWY-5059|MetaCyc: PWY-5105|MetaCyc: PWY-5209|MetaCyc: PWY-5278|MetaCyc: PWY-5287|MetaCyc: PWY-5301|MetaCyc: PWY-5305|MetaCyc: PWY-5340|MetaCyc: PWY-5479|MetaCyc: PWY-5665|MetaCyc: PWY-5729|MetaCyc: PWY-5748|MetaCyc: PWY-5765|MetaCyc: PWY-5773|MetaCyc: PWY-5846|Met…
Limosilactobacillus reuteri SD2112	GCF_000159455.2	WP_003670804.1	523879e7fc1f5d0522f0bbd5a1c3d74c	338	Pfam	PF00356	Bacterial regulatory proteins, lacI family	6	52	1.1E-13	T	14-10-2022	IPR000843	LacI-type HTH domain	GO:0003677|GO:0006355	-
Limosilactobacillus reuteri SD2112	GCF_000159455.2	WP_003670804.1	523879e7fc1f5d0522f0bbd5a1c3d74c	338	PANTHER	PTHR30146	LACI-RELATED TRANSCRIPTIONAL REPRESSOR	1	332	7.6E-88	T	14-10-2022	-	-
Limosilactobacillus reuteri SD2112	GCF_000159455.2	WP_003670804.1	523879e7fc1f5d0522f0bbd5a1c3d74c	338	PANTHER	PTHR30146:SF124	HTH-TYPE TRANSCRIPTIONAL REGULATOR DEGA	1	332	7.6E-88	T	14-10-2022	-	-
Limosilactobacillus reuteri SD2112	GCF_000159455.2	WP_003670804.1	523879e7fc1f5d0522f0bbd5a1c3d74c	338	SUPERFAMILY	SSF53822	Periplasmic binding protein-like I	64	333	3.09E-74	T	14-10-2022	IPR028082	Periplasmic binding protein-like I	-	MetaCyc: PWY-5928|MetaCyc: PWY-6436|MetaCyc: PWY-6526|MetaCyc: PWY-8029|Reactome: R-CEL-1296041|Reactome: R-CEL-204005|Reactome: R-CEL-399710|Reactome: R-CEL-418594|Reactome: R-CEL-420499|Reactome: R-CEL-438066|Reactome: R-CEL-451307|Reactome: R-CEL-500657|Reactome: R-CEL-5694530|Reactome: R-CEL-977444|Reactome: R-CEL-997272|Reactome: R-CFA-3928662|Reactome: R-DDI-418594|Reactome: R-DDI-420499|Re…
Limosilactobacillus reuteri SD2112	GCF_000159455.2	WP_003670804.1	523879e7fc1f5d0522f0bbd5a1c3d74c	338	Pfam	PF13377	Periplasmic binding protein-like domain	173	332	5.4E-35	T	14-10-2022	-	-
Limosilactobacillus reuteri SD2112	GCF_000159455.2	WP_003670804.1	523879e7fc1f5d0522f0bbd5a1c3d74c	338	SUPERFAMILY	SSF47413	lambda repressor-like DNA-binding domains	3	61	7.74E-14	T	14-10-2022	IPR010982	Lambda repressor-like, DNA-binding domain superfamily	GO:0003677	MetaCyc: PWY-5757|MetaCyc: PWY-6147|MetaCyc: PWY-6322|MetaCyc: PWY-6383|MetaCyc: PWY-6502|MetaCyc: PWY-6749|MetaCyc: PWY-6797|MetaCyc: PWY-7206|MetaCyc: PWY-7419|MetaCyc: PWY-7539|MetaCyc: PWY-7719|MetaCyc: PWY-7769|MetaCyc: PWY-7821|MetaCyc: PWY-8013|MetaCyc: PWY-8067|Reactome: R-CEL-6807505|Reactome: R-DME-6804759|Reactome: R-DME-6807505|Reactome: R-DME-9018519|Reactome: R-HSA-111465|Reactome: …
Limosilactobacillus reuteri SD2112	GCF_000159455.2	WP_003672393.1	371bd22ae3692f43aaeb28a2207cd6f6	190	Pfam	PF00625	Guanylate kinase	8	143	4.0E-13	T	14-10-2022	IPR008145	Guanylate kinase/L-type calcium channel beta subunit	-	MetaCyc: PWY-7181|MetaCyc: PWY-7221|MetaCyc: PWY-7805|MetaCyc: PWY-7807|Reactome: R-CEL-212676|Reactome: R-CEL-438066|Reactome: R-CEL-6794361|Reactome: R-CEL-6798695|Reactome: R-DDI-499943|Reactome: R-DME-212676|Reactome: R-DME-451308|Reactome: R-DME-5625900|Reactome: R-DME-6794361|Reactome: R-DME-8849932|Reactome: R-DRE-438066|Reactome: R-DRE-451308|Reactome: R-DRE-5673001|Reactome: R-DRE-679436…
Limosilactobacillus reuteri SD2112	GCF_000159455.2	WP_003672393.1	371bd22ae3692f43aaeb28a2207cd6f6	190	PANTHER	PTHR23117	GUANYLATE KINASE-RELATED	5	186	8.7E-17	T	14-10-2022	-	-
Limosilactobacillus reuteri SD2112	GCF_000159455.2	WP_003672393.1	371bd22ae3692f43aaeb28a2207cd6f6	190	SUPERFAMILY	SSF52540	P-loop containing nucleoside triphosphate hydrolases	4	185	6.56E-34	T	14-10-2022	IPR027417	P-loop containing nucleoside triphosphate hydrolase	-	MetaCyc: PWY-102|MetaCyc: PWY-1061|MetaCyc: PWY-1187|MetaCyc: PWY-1281|MetaCyc: PWY-1722|MetaCyc: PWY-181|MetaCyc: PWY-2083|MetaCyc: PWY-2161|MetaCyc: PWY-2201|MetaCyc: PWY-2681|MetaCyc: PWY-2781|MetaCyc: PWY-2821|MetaCyc: PWY-3542|MetaCyc: PWY-361|MetaCyc: PWY-3841|MetaCyc: PWY-3961|MetaCyc: PWY-4021|MetaCyc: PWY-4061|MetaCyc: PWY-4161|MetaCyc: PWY-4621|MetaCyc: PWY-4801|MetaCyc: PWY-4922|MetaCy…
Limosilactobacillus reuteri SD2112	GCF_000159455.2	WP_003672393.1	371bd22ae3692f43aaeb28a2207cd6f6	190	PANTHER	PTHR23117:SF13	GUANYLATE KINASE	5	186	8.7E-17	T	14-10-2022	-	-
Limosilactobacillus reuteri SD2112	GCF_000159455.2	WP_003669873.1	459d7f0f80b8d146369b5a32fecd774b	174	Pfam	PF13460	NAD(P)H-binding	71	161	1.2E-8	T	14-10-2022	IPR016040	NAD(P)-binding domain	-	MetaCyc: PWY-1121|MetaCyc: PWY-1186|MetaCyc: PWY-2229|MetaCyc: PWY-2467|MetaCyc: PWY-2541|MetaCyc: PWY-2582|MetaCyc: PWY-2601|MetaCyc: PWY-3162|MetaCyc: PWY-321|MetaCyc: PWY-3261|MetaCyc: PWY-3722|MetaCyc: PWY-3821|MetaCyc: PWY-4821|MetaCyc: PWY-4861|MetaCyc: PWY-5061|MetaCyc: PWY-5064|MetaCyc: PWY-5086|MetaCyc: PWY-5101|MetaCyc: PWY-5271|MetaCyc: PWY-5283|MetaCyc: PWY-5287|MetaCyc: PWY-5292|Meta…
Limosilactobacillus reuteri SD2112	GCF_000159455.2	WP_003672051.1	f83db4f66379f977ae414593a700f2a5	410	Pfam	PF14659	Phage integrase, N-terminal SAM-like domain	70	125	7.2E-9	T	14-10-2022	IPR004107	Integrase, SAM-like, N-terminal	GO:0003677|GO:0015074	MetaCyc: PWY-6322|MetaCyc: PWY-6626|MetaCyc: PWY-6749|MetaCyc: PWY-6955|MetaCyc: PWY-6998|MetaCyc: PWY-7127|MetaCyc: PWY-7419|MetaCyc: PWY-7529|MetaCyc: PWY-7706|MetaCyc: PWY-7719|MetaCyc: PWY-7735|MetaCyc: PWY-7737|MetaCyc: PWY-7769|MetaCyc: PWY-7888|MetaCyc: PWY-7904|MetaCyc: PWY-8117|MetaCyc: PWY-8179
Limosilactobacillus reuteri SD2112	GCF_000159455.2	WP_003672051.1	f83db4f66379f977ae414593a700f2a5	410	Pfam	PF02920	DNA binding domain of tn916 integrase	1	57	2.6E-19	T	14-10-2022	IPR004191	Integrase, Tn916-type, N-terminal DNA binding	GO:0003677|GO:0008907|GO:0015074	-
Limosilactobacillus reuteri SD2112	GCF_000159455.2	WP_003672051.1	f83db4f66379f977ae414593a700f2a5	410	SUPERFAMILY	SSF56349	DNA breaking-rejoining enzymes	69	400	5.59E-58	T	14-10-2022	IPR011010	DNA breaking-rejoining enzyme, catalytic core	GO:0003677	MetaCyc: PWY-6322|MetaCyc: PWY-6626|MetaCyc: PWY-6749|MetaCyc: PWY-6955|MetaCyc: PWY-6998|MetaCyc: PWY-7127|MetaCyc: PWY-7419|MetaCyc: PWY-7529|MetaCyc: PWY-7706|MetaCyc: PWY-7719|MetaCyc: PWY-7735|MetaCyc: PWY-7737|MetaCyc: PWY-7769|MetaCyc: PWY-7888|MetaCyc: PWY-7904|MetaCyc: PWY-8117|MetaCyc: PWY-8179|Reactome: R-CEL-4615885|Reactome: R-DDI-4615885|Reactome: R-HSA-4615885|Reactome: R-MMU-46158…
Limosilactobacillus reuteri SD2112	GCF_000159455.2	WP_003672051.1	f83db4f66379f977ae414593a700f2a5	410	Pfam	PF00589	Phage integrase family	181	391	1.5E-31	T	14-10-2022	IPR002104	Integrase, catalytic domain	GO:0003677|GO:0006310|GO:0015074	MetaCyc: PWY-6322|MetaCyc: PWY-6626|MetaCyc: PWY-6749|MetaCyc: PWY-6955|MetaCyc: PWY-6998|MetaCyc: PWY-7127|MetaCyc: PWY-7419|MetaCyc: PWY-7529|MetaCyc: PWY-7706|MetaCyc: PWY-7719|MetaCyc: PWY-7735|MetaCyc: PWY-7737|MetaCyc: PWY-7769|MetaCyc: PWY-7888|MetaCyc: PWY-7904|MetaCyc: PWY-8117|MetaCyc: PWY-8179
Limosilactobacillus reuteri SD2112	GCF_000159455.2	WP_003672051.1	f83db4f66379f977ae414593a700f2a5	410	PANTHER	PTHR30349	PHAGE INTEGRASE-RELATED	61	402	6.1E-37	T	14-10-2022	-	-
Limosilactobacillus reuteri SD2112	GCF_000159455.2	WP_003672051.1	f83db4f66379f977ae414593a700f2a5	410	SUPERFAMILY	SSF54171	DNA-binding domain	4	57	5.04E-5	T	14-10-2022	IPR016177	DNA-binding domain superfamily	GO:0003677	MetaCyc: PWY-1061|MetaCyc: PWY-2083|MetaCyc: PWY-2681|MetaCyc: PWY-3542|MetaCyc: PWY-4021|MetaCyc: PWY-4161|MetaCyc: PWY-5059|MetaCyc: PWY-5105|MetaCyc: PWY-5209|MetaCyc: PWY-5287|MetaCyc: PWY-5301|MetaCyc: PWY-5305|MetaCyc: PWY-5316|MetaCyc: PWY-5381|MetaCyc: PWY-5479|MetaCyc: PWY-5665|MetaCyc: PWY-5729|MetaCyc: PWY-5748|MetaCyc: PWY-5765|MetaCyc: PWY-5773|MetaCyc: PWY-5846|MetaCyc: PWY-5883|Met…
Limosilactobacillus reuteri SD2112	GCF_000159455.2	WP_003671206.1	fae3b21e9f1c7c2d5771b3c9cfc8ca3d	210	Pfam	PF10531	SLBB domain	67	121	1.6E-11	T	14-10-2022	IPR019554	Soluble ligand binding domain	-	MetaCyc: PWY-3781|MetaCyc: PWY-4302|MetaCyc: PWY-5083|MetaCyc: PWY-6692|Reactome: R-DDI-6799198|Reactome: R-HSA-611105|Reactome: R-HSA-6799198|Reactome: R-MMU-611105|Reactome: R-MMU-6799198
Limosilactobacillus reuteri SD2112	GCF_000159455.2	WP_003671206.1	fae3b21e9f1c7c2d5771b3c9cfc8ca3d	210	PANTHER	PTHR21180	ENDONUCLEASE/EXONUCLEASE/PHOSPHATASE FAMILY DOMAIN-CONTAINING PROTEIN 1	39	210	3.9E-37	T	14-10-2022	-	-
Limosilactobacillus reuteri SD2112	GCF_000159455.2	WP_003671206.1	fae3b21e9f1c7c2d5771b3c9cfc8ca3d	210	SUPERFAMILY	SSF47781	RuvA domain 2-like	136	207	1.56E-26	T	14-10-2022	IPR010994	RuvA domain 2-like	-	Reactome: R-BTA-5696395|Reactome: R-BTA-6783310|Reactome: R-CEL-112382|Reactome: R-CEL-674695|Reactome: R-CEL-75955|Reactome: R-DDI-5696395|Reactome: R-DDI-6782135|Reactome: R-DME-112382|Reactome: R-DME-5632684|Reactome: R-DME-5696395|Reactome: R-DME-5696400|Reactome: R-DME-674695|Reactome: R-DME-6782135|Reactome: R-DME-75955|Reactome: R-DRE-2132295|Reactome: R-DRE-674695|Reactome: R-DRE-6811434|…
Limosilactobacillus reuteri SD2112	GCF_000159455.2	WP_003671206.1	fae3b21e9f1c7c2d5771b3c9cfc8ca3d	210	Pfam	PF12836	Helix-hairpin-helix motif	147	208	1.3E-21	T	14-10-2022	-	-
Limosilactobacillus reuteri SD2112	GCF_000159455.2	WP_229283197.1	d922b6034d0a26f4d61ac6ad9d6c658d	70	Pfam	PF07508	Recombinase	1	56	1.1E-12	T	14-10-2022	IPR011109	DNA-binding recombinase domain	GO:0000150|GO:0003677	-
Limosilactobacillus reuteri SD2112	GCF_000159455.2	WP_003670014.1	7306bb78ed5138c81e17bb0637c1e2ce	460	PANTHER	PTHR43553:SF1	ABC TRANSPORTER I FAMILY MEMBER 11, CHLOROPLASTIC	232	451	9.8E-90	T	14-10-2022	-	-
Limosilactobacillus reuteri SD2112	GCF_000159455.2	WP_003670014.1	7306bb78ed5138c81e17bb0637c1e2ce	460	PANTHER	PTHR43553	HEAVY METAL TRANSPORTER	4	214	9.8E-90	T	14-10-2022	-	-
Limosilactobacillus reuteri SD2112	GCF_000159455.2	WP_003670014.1	7306bb78ed5138c81e17bb0637c1e2ce	460	PANTHER	PTHR43553	HEAVY METAL TRANSPORTER	232	451	9.8E-90	T	14-10-2022	-	-
Limosilactobacillus reuteri SD2112	GCF_000159455.2	WP_003670014.1	7306bb78ed5138c81e17bb0637c1e2ce	460	Pfam	PF00005	ABC transporter	19	159	2.8E-24	T	14-10-2022	IPR003439	ABC transporter-like, ATP-binding domain	GO:0005524	MetaCyc: PWY-4061|MetaCyc: PWY-5757|MetaCyc: PWY-6147|MetaCyc: PWY-6383|MetaCyc: PWY-6409|MetaCyc: PWY-6502|MetaCyc: PWY-6797|MetaCyc: PWY-6842|MetaCyc: PWY-6972|MetaCyc: PWY-7206|MetaCyc: PWY-7250|MetaCyc: PWY-7399|MetaCyc: PWY-7419|MetaCyc: PWY-7539|MetaCyc: PWY-7719|MetaCyc: PWY-7805|MetaCyc: PWY-7807|MetaCyc: PWY-7815|MetaCyc: PWY-7816|MetaCyc: PWY-7821|MetaCyc: PWY-7884|MetaCyc: PWY-8167|Met…
Limosilactobacillus reuteri SD2112	GCF_000159455.2	WP_003670014.1	7306bb78ed5138c81e17bb0637c1e2ce	460	PANTHER	PTHR43553:SF1	ABC TRANSPORTER I FAMILY MEMBER 11, CHLOROPLASTIC	4	214	9.8E-90	T	14-10-2022	-	-
Limosilactobacillus reuteri SD2112	GCF_000159455.2	WP_003670014.1	7306bb78ed5138c81e17bb0637c1e2ce	460	SUPERFAMILY	SSF52540	P-loop containing nucleoside triphosphate hydrolases	243	456	2.17E-43	T	14-10-2022	IPR027417	P-loop containing nucleoside triphosphate hydrolase	-	MetaCyc: PWY-102|MetaCyc: PWY-1061|MetaCyc: PWY-1187|MetaCyc: PWY-1281|MetaCyc: PWY-1722|MetaCyc: PWY-181|MetaCyc: PWY-2083|MetaCyc: PWY-2161|MetaCyc: PWY-2201|MetaCyc: PWY-2681|MetaCyc: PWY-2781|MetaCyc: PWY-2821|MetaCyc: PWY-3542|MetaCyc: PWY-361|MetaCyc: PWY-3841|MetaCyc: PWY-3961|MetaCyc: PWY-4021|MetaCyc: PWY-4061|MetaCyc: PWY-4161|MetaCyc: PWY-4621|MetaCyc: PWY-4801|MetaCyc: PWY-4922|MetaCy…
Limosilactobacillus reuteri SD2112	GCF_000159455.2	WP_003670014.1	7306bb78ed5138c81e17bb0637c1e2ce	460	Pfam	PF00005	ABC transporter	260	400	7.4E-26	T	14-10-2022	IPR003439	ABC transporter-like, ATP-binding domain	GO:0005524	MetaCyc: PWY-4061|MetaCyc: PWY-5757|MetaCyc: PWY-6147|MetaCyc: PWY-6383|MetaCyc: PWY-6409|MetaCyc: PWY-6502|MetaCyc: PWY-6797|MetaCyc: PWY-6842|MetaCyc: PWY-6972|MetaCyc: PWY-7206|MetaCyc: PWY-7250|MetaCyc: PWY-7399|MetaCyc: PWY-7419|MetaCyc: PWY-7539|MetaCyc: PWY-7719|MetaCyc: PWY-7805|MetaCyc: PWY-7807|MetaCyc: PWY-7815|MetaCyc: PWY-7816|MetaCyc: PWY-7821|MetaCyc: PWY-7884|MetaCyc: PWY-8167|Met…
Limosilactobacillus reuteri SD2112	GCF_000159455.2	WP_003670014.1	7306bb78ed5138c81e17bb0637c1e2ce	460	SUPERFAMILY	SSF52540	P-loop containing nucleoside triphosphate hydrolases	4	214	1.33E-49	T	14-10-2022	IPR027417	P-loop containing nucleoside triphosphate hydrolase	-	MetaCyc: PWY-102|MetaCyc: PWY-1061|MetaCyc: PWY-1187|MetaCyc: PWY-1281|MetaCyc: PWY-1722|MetaCyc: PWY-181|MetaCyc: PWY-2083|MetaCyc: PWY-2161|MetaCyc: PWY-2201|MetaCyc: PWY-2681|MetaCyc: PWY-2781|MetaCyc: PWY-2821|MetaCyc: PWY-3542|MetaCyc: PWY-361|MetaCyc: PWY-3841|MetaCyc: PWY-3961|MetaCyc: PWY-4021|MetaCyc: PWY-4061|MetaCyc: PWY-4161|MetaCyc: PWY-4621|MetaCyc: PWY-4801|MetaCyc: PWY-4922|MetaCy…
Limosilactobacillus reuteri SD2112	GCF_000159455.2	WP_041817006.1	4e3129b17e298ee6ce3c27501b58e91e	132	PANTHER	PTHR33360	TRANSPOSASE FOR INSERTION SEQUENCE ELEMENT IS200	2	131	3.3E-34	T	14-10-2022	-	-
Limosilactobacillus reuteri SD2112	GCF_000159455.2	WP_041817006.1	4e3129b17e298ee6ce3c27501b58e91e	132	SUPERFAMILY	SSF143422	Transposase IS200-like	1	130	1.44E-41	T	14-10-2022	IPR036515	Transposase IS200-like superfamily	GO:0003677|GO:0004803|GO:0006313	-
Limosilactobacillus reuteri SD2112	GCF_000159455.2	WP_041817006.1	4e3129b17e298ee6ce3c27501b58e91e	132	Pfam	PF01797	Transposase IS200 like	10	129	3.3E-36	T	14-10-2022	IPR002686	Transposase IS200-like	GO:0003677|GO:0004803|GO:0006313	-
Limosilactobacillus reuteri SD2112	GCF_000159455.2	WP_041817006.1	4e3129b17e298ee6ce3c27501b58e91e	132	PANTHER	PTHR33360:SF3	IS200-LIKE TRANSPOSASE	2	131	3.3E-34	T	14-10-2022	-	-
Limosilactobacillus reuteri SD2112	GCF_000159455.2	WP_013923862.1	119bdbb5d8a6456d78a66d5aee08acd1	391	PANTHER	PTHR30405	TRANSPOSASE	4	385	2.3E-21	T	14-10-2022	-	-
Limosilactobacillus reuteri SD2112	GCF_000159455.2	WP_013923862.1	119bdbb5d8a6456d78a66d5aee08acd1	391	Pfam	PF07282	Putative transposase DNA-binding domain	311	386	2.2E-23	T	14-10-2022	IPR010095	Transposase IS605, OrfB, C-terminal	-	-
Limosilactobacillus reuteri SD2112	GCF_000159455.2	WP_013923862.1	119bdbb5d8a6456d78a66d5aee08acd1	391	Pfam	PF12323	Helix-turn-helix domain	1	45	2.2E-18	T	14-10-2022	IPR021027	Transposase, putative, helix-turn-helix domain	-	-
Limosilactobacillus reuteri SD2112	GCF_000159455.2	WP_013923862.1	119bdbb5d8a6456d78a66d5aee08acd1	391	Pfam	PF01385	Probable transposase	167	297	3.6E-11	T	14-10-2022	IPR001959	Probable transposase, IS891/IS1136/IS1341	-	-
Limosilactobacillus reuteri SD2112	GCF_000159455.2	WP_003670340.1	336a22b073129ca872b998d47eee49ad	397	Pfam	PF01676	Metalloenzyme superfamily	4	383	1.7E-32	T	14-10-2022	IPR006124	Metalloenzyme	GO:0003824|GO:0046872	MetaCyc: PWY-1042|MetaCyc: PWY-2221|MetaCyc: PWY-5484|MetaCyc: PWY-5723|MetaCyc: PWY-6142|MetaCyc: PWY-6886|MetaCyc: PWY-6901|MetaCyc: PWY-7003|MetaCyc: PWY-7124|MetaCyc: PWY-7180|MetaCyc: PWY-7218
Limosilactobacillus reuteri SD2112	GCF_000159455.2	WP_003670340.1	336a22b073129ca872b998d47eee49ad	397	SUPERFAMILY	SSF143856	DeoB insert domain-like	104	220	1.28E-47	T	14-10-2022	IPR024052	Phosphopentomutase DeoB cap domain superfamily	GO:0008973	MetaCyc: PWY-7180
Limosilactobacillus reuteri SD2112	GCF_000159455.2	WP_003670340.1	336a22b073129ca872b998d47eee49ad	397	SUPERFAMILY	SSF53649	Alkaline phosphatase-like	1	390	6.02E-71	T	14-10-2022	IPR017850	Alkaline-phosphatase-like, core domain superfamily	GO:0003824	MetaCyc: PWY-1042|MetaCyc: PWY-2221|MetaCyc: PWY-4702|MetaCyc: PWY-5484|MetaCyc: PWY-5491|MetaCyc: PWY-5668|MetaCyc: PWY-5723|MetaCyc: PWY-5757|MetaCyc: PWY-5940|MetaCyc: PWY-5978|MetaCyc: PWY-6129|MetaCyc: PWY-6142|MetaCyc: PWY-6147|MetaCyc: PWY-6148|MetaCyc: PWY-6348|MetaCyc: PWY-6350|MetaCyc: PWY-6352|MetaCyc: PWY-6365|MetaCyc: PWY-6366|MetaCyc: PWY-6368|MetaCyc: PWY-6383|MetaCyc: PWY-6385|Met…
Limosilactobacillus reuteri SD2112	GCF_000159455.2	WP_003670340.1	336a22b073129ca872b998d47eee49ad	397	PANTHER	PTHR21110	PHOSPHOPENTOMUTASE	4	394	1.8E-148	T	14-10-2022	IPR010045	Phosphopentomutase	GO:0000287|GO:0005737|GO:0008973|GO:0009117|GO:0043094	MetaCyc: PWY-7180
Limosilactobacillus reuteri SD2112	GCF_000159455.2	WP_049779701.1	fc8dc138b6cd64c8c8a155940dc0a346	460	Pfam	PF06782	Uncharacterised protein family (UPF0236)	9	392	1.0E-41	T	14-10-2022	IPR009620	Uncharacterised protein family UPF0236	-	-
Limosilactobacillus reuteri SD2112	GCF_000159455.2	WP_003671758.1	819a0cfaf57b17e60997ffebdfb77fdc	307	Pfam	PF00701	Dihydrodipicolinate synthetase family	8	290	1.1E-82	T	14-10-2022	IPR002220	DapA-like	GO:0016829	MetaCyc: PWY-2221|MetaCyc: PWY-2941|MetaCyc: PWY-2942|MetaCyc: PWY-5097|MetaCyc: PWY-5427|MetaCyc: PWY-5517|MetaCyc: PWY-6486|MetaCyc: PWY-6491|MetaCyc: PWY-6497|MetaCyc: PWY-6499|MetaCyc: PWY-6501|MetaCyc: PWY-6507|MetaCyc: PWY-7085|MetaCyc: PWY-7089|MetaCyc: PWY-7130|MetaCyc: PWY-7178|MetaCyc: PWY-7242|MetaCyc: PWY-7294|MetaCyc: PWY-7310|MetaCyc: PWY-7516|MetaCyc: PWY-7562|MetaCyc: PWY-7581|Met…
Limosilactobacillus reuteri SD2112	GCF_000159455.2	WP_003671758.1	819a0cfaf57b17e60997ffebdfb77fdc	307	PANTHER	PTHR12128	DIHYDRODIPICOLINATE SYNTHASE	9	290	4.2E-82	T	14-10-2022	IPR002220	DapA-like	GO:0016829	MetaCyc: PWY-2221|MetaCyc: PWY-2941|MetaCyc: PWY-2942|MetaCyc: PWY-5097|MetaCyc: PWY-5427|MetaCyc: PWY-5517|MetaCyc: PWY-6486|MetaCyc: PWY-6491|MetaCyc: PWY-6497|MetaCyc: PWY-6499|MetaCyc: PWY-6501|MetaCyc: PWY-6507|MetaCyc: PWY-7085|MetaCyc: PWY-7089|MetaCyc: PWY-7130|MetaCyc: PWY-7178|MetaCyc: PWY-7242|MetaCyc: PWY-7294|MetaCyc: PWY-7310|MetaCyc: PWY-7516|MetaCyc: PWY-7562|MetaCyc: PWY-7581|Met…
Limosilactobacillus reuteri SD2112	GCF_000159455.2	WP_003671758.1	819a0cfaf57b17e60997ffebdfb77fdc	307	PANTHER	PTHR12128:SF15	4-HYDROXY-2-OXOGLUTARATE ALDOLASE, MITOCHONDRIAL	9	290	4.2E-82	T	14-10-2022	-	-
Limosilactobacillus reuteri SD2112	GCF_000159455.2	WP_003671758.1	819a0cfaf57b17e60997ffebdfb77fdc	307	SUPERFAMILY	SSF51569	Aldolase	9	289	1.78E-87	T	14-10-2022	-	-
Limosilactobacillus reuteri SD2112	GCF_000159455.2	WP_013923825.1	8392179da71415442c3ede4c4fe7a3e3	173	Pfam	PF08230	CW_7 repeat	89	128	4.4E-20	T	14-10-2022	IPR013168	Cpl-7 lysozyme, C-terminal	-	-
Limosilactobacillus reuteri SD2112	GCF_000159455.2	WP_013923825.1	8392179da71415442c3ede4c4fe7a3e3	173	Pfam	PF08230	CW_7 repeat	134	173	3.0E-20	T	14-10-2022	IPR013168	Cpl-7 lysozyme, C-terminal	-	-
Limosilactobacillus reuteri SD2112	GCF_000159455.2	WP_013923825.1	8392179da71415442c3ede4c4fe7a3e3	173	SUPERFAMILY	SSF51445	(Trans)glycosidases	3	76	2.0E-13	T	14-10-2022	IPR017853	Glycoside hydrolase superfamily	-	MetaCyc: PWY-116|MetaCyc: PWY-1901|MetaCyc: PWY-1921|MetaCyc: PWY-1961|MetaCyc: PWY-1981|MetaCyc: PWY-2021|MetaCyc: PWY-2343|MetaCyc: PWY-2622|MetaCyc: PWY-2661|MetaCyc: PWY-2881|MetaCyc: PWY-2901|MetaCyc: PWY-2902|MetaCyc: PWY-3121|MetaCyc: PWY-401|MetaCyc: PWY-4421|MetaCyc: PWY-4441|MetaCyc: PWY-5067|MetaCyc: PWY-5094|MetaCyc: PWY-5105|MetaCyc: PWY-5129|MetaCyc: PWY-5139|MetaCyc: PWY-5160|MetaC…
Limosilactobacillus reuteri SD2112	GCF_000159455.2	WP_003671175.1	a1973e04699658b1139d9cc169f1e666	95	SUPERFAMILY	SSF46955	Putative DNA-binding domain	41	93	1.45E-6	T	14-10-2022	IPR009061	Putative DNA-binding domain superfamily	-	MetaCyc: PWY-6689|MetaCyc: PWY-7250|Reactome: R-DME-5696395|Reactome: R-DME-5696400|Reactome: R-DME-6781823|Reactome: R-DME-6782135|Reactome: R-GGA-353303|Reactome: R-HSA-201451|Reactome: R-HSA-2173795|Reactome: R-HSA-379716|Reactome: R-HSA-5696395|Reactome: R-HSA-5696400|Reactome: R-HSA-6781823|Reactome: R-HSA-6782135|Reactome: R-MMU-201451|Reactome: R-MMU-2173795|Reactome: R-MMU-5696395|Reactom…
Limosilactobacillus reuteri SD2112	GCF_000159455.2	WP_003668784.1	effc7e0df975f6cabb849dc8e9e827c2	180	Pfam	PF00673	ribosomal L5P family C-terminus	86	178	1.0E-39	T	14-10-2022	IPR031309	Ribosomal protein L5, C-terminal	-	Reactome: R-CEL-156827|Reactome: R-CEL-1799339|Reactome: R-CEL-72689|Reactome: R-CEL-72706|Reactome: R-CEL-975956|Reactome: R-CEL-975957|Reactome: R-DDI-156827|Reactome: R-DDI-1799339|Reactome: R-DDI-72689|Reactome: R-DDI-72706|Reactome: R-DDI-975956|Reactome: R-DDI-975957|Reactome: R-DME-156827|Reactome: R-DME-1799339|Reactome: R-DME-72689|Reactome: R-DME-72706|Reactome: R-DME-975956|Reactome: R…
Limosilactobacillus reuteri SD2112	GCF_000159455.2	WP_003668784.1	effc7e0df975f6cabb849dc8e9e827c2	180	PANTHER	PTHR11994:SF4	54S RIBOSOMAL PROTEIN L7, MITOCHONDRIAL	3	179	7.1E-73	T	14-10-2022	-	-
Limosilactobacillus reuteri SD2112	GCF_000159455.2	WP_003668784.1	effc7e0df975f6cabb849dc8e9e827c2	180	SUPERFAMILY	SSF55282	RL5-like	4	179	5.89E-76	T	14-10-2022	IPR022803	Ribosomal protein L5 domain superfamily	-	Reactome: R-CEL-156827|Reactome: R-CEL-1799339|Reactome: R-CEL-72689|Reactome: R-CEL-72706|Reactome: R-CEL-975956|Reactome: R-CEL-975957|Reactome: R-DDI-156827|Reactome: R-DDI-1799339|Reactome: R-DDI-72689|Reactome: R-DDI-72706|Reactome: R-DDI-975956|Reactome: R-DDI-975957|Reactome: R-DME-156827|Reactome: R-DME-1799339|Reactome: R-DME-72689|Reactome: R-DME-72706|Reactome: R-DME-975956|Reactome: R…
Limosilactobacillus reuteri SD2112	GCF_000159455.2	WP_003668784.1	effc7e0df975f6cabb849dc8e9e827c2	180	PANTHER	PTHR11994	60S RIBOSOMAL PROTEIN L11-RELATED	3	179	7.1E-73	T	14-10-2022	IPR002132	Ribosomal protein L5	GO:0003735|GO:0005840|GO:0006412	Reactome: R-CEL-156827|Reactome: R-CEL-1799339|Reactome: R-CEL-72689|Reactome: R-CEL-72706|Reactome: R-CEL-975956|Reactome: R-CEL-975957|Reactome: R-DDI-156827|Reactome: R-DDI-1799339|Reactome: R-DDI-72689|Reactome: R-DDI-72706|Reactome: R-DDI-975956|Reactome: R-DDI-975957|Reactome: R-DME-156827|Reactome: R-DME-1799339|Reactome: R-DME-72689|Reactome: R-DME-72706|Reactome: R-DME-975956|Reactome: R…
Limosilactobacillus reuteri SD2112	GCF_000159455.2	WP_003668784.1	effc7e0df975f6cabb849dc8e9e827c2	180	Pfam	PF00281	Ribosomal protein L5	25	81	1.2E-25	T	14-10-2022	IPR031310	Ribosomal protein L5, N-terminal	-	Reactome: R-CEL-156827|Reactome: R-CEL-1799339|Reactome: R-CEL-72689|Reactome: R-CEL-72706|Reactome: R-CEL-975956|Reactome: R-CEL-975957|Reactome: R-DDI-156827|Reactome: R-DDI-1799339|Reactome: R-DDI-72689|Reactome: R-DDI-72706|Reactome: R-DDI-975956|Reactome: R-DDI-975957|Reactome: R-DME-156827|Reactome: R-DME-1799339|Reactome: R-DME-72689|Reactome: R-DME-72706|Reactome: R-DME-975956|Reactome: R…
Limosilactobacillus reuteri SD2112	GCF_000159455.2	WP_003670444.1	10049f78915cfcd6b5dbcb8a072d6866	690	PANTHER	PTHR24029	UVRABC SYSTEM PROTEIN B	26	688	0.0	T	14-10-2022	IPR004807	UvrABC system, subunit B	GO:0003677|GO:0005524|GO:0006289|GO:0009380|GO:0016887	-
Limosilactobacillus reuteri SD2112	GCF_000159455.2	WP_003670444.1	10049f78915cfcd6b5dbcb8a072d6866	690	SUPERFAMILY	SSF46600	C-terminal UvrC-binding domain of UvrB	642	687	3.79E-10	T	14-10-2022	IPR036876	UVR domain superfamily	-	-
Limosilactobacillus reuteri SD2112	GCF_000159455.2	WP_003670444.1	10049f78915cfcd6b5dbcb8a072d6866	690	Pfam	PF00271	Helicase conserved C-terminal domain	461	568	1.1E-17	T	14-10-2022	IPR001650	Helicase, C-terminal	-	MetaCyc: PWY-5757|MetaCyc: PWY-6147|MetaCyc: PWY-6383|MetaCyc: PWY-6502|MetaCyc: PWY-6545|MetaCyc: PWY-6797|MetaCyc: PWY-7184|MetaCyc: PWY-7185|MetaCyc: PWY-7198|MetaCyc: PWY-7206|MetaCyc: PWY-7210|MetaCyc: PWY-7250|MetaCyc: PWY-7375|MetaCyc: PWY-7379|MetaCyc: PWY-7419|MetaCyc: PWY-7511|MetaCyc: PWY-7539|MetaCyc: PWY-7719|MetaCyc: PWY-7821|Reactome: R-BTA-1169408|Reactome: R-BTA-3134963|Reactome:…
Limosilactobacillus reuteri SD2112	GCF_000159455.2	WP_003670444.1	10049f78915cfcd6b5dbcb8a072d6866	690	SUPERFAMILY	SSF52540	P-loop containing nucleoside triphosphate hydrolases	57	616	2.06E-38	T	14-10-2022	IPR027417	P-loop containing nucleoside triphosphate hydrolase	-	MetaCyc: PWY-102|MetaCyc: PWY-1061|MetaCyc: PWY-1187|MetaCyc: PWY-1281|MetaCyc: PWY-1722|MetaCyc: PWY-181|MetaCyc: PWY-2083|MetaCyc: PWY-2161|MetaCyc: PWY-2201|MetaCyc: PWY-2681|MetaCyc: PWY-2781|MetaCyc: PWY-2821|MetaCyc: PWY-3542|MetaCyc: PWY-361|MetaCyc: PWY-3841|MetaCyc: PWY-3961|MetaCyc: PWY-4021|MetaCyc: PWY-4061|MetaCyc: PWY-4161|MetaCyc: PWY-4621|MetaCyc: PWY-4801|MetaCyc: PWY-4922|MetaCy…
Limosilactobacillus reuteri SD2112	GCF_000159455.2	WP_003670444.1	10049f78915cfcd6b5dbcb8a072d6866	690	Pfam	PF12344	Ultra-violet resistance protein B	575	616	7.1E-23	T	14-10-2022	IPR024759	UvrB, YAD/RRR-motif-containing domain	-	-
Limosilactobacillus reuteri SD2112	GCF_000159455.2	WP_003670444.1	10049f78915cfcd6b5dbcb8a072d6866	690	Pfam	PF17757	UvrB interaction domain	183	273	3.3E-35	T	14-10-2022	IPR041471	UvrB, interaction domain	-	MetaCyc: PWY-7250
Limosilactobacillus reuteri SD2112	GCF_000159455.2	WP_003670444.1	10049f78915cfcd6b5dbcb8a072d6866	690	Pfam	PF04851	Type III restriction enzyme, res subunit	36	161	1.3E-9	T	14-10-2022	IPR006935	Helicase/UvrB, N-terminal	GO:0003677|GO:0005524|GO:0016787	MetaCyc: PWY-6545|MetaCyc: PWY-7184|MetaCyc: PWY-7185|MetaCyc: PWY-7198|MetaCyc: PWY-7210|MetaCyc: PWY-7250|Reactome: R-CEL-203927|Reactome: R-CEL-426486|Reactome: R-DDI-113418|Reactome: R-DDI-5696395|Reactome: R-DDI-674695|Reactome: R-DDI-6781823|Reactome: R-DDI-6782135|Reactome: R-DDI-6782210|Reactome: R-DDI-6796648|Reactome: R-DDI-72086|Reactome: R-DDI-73772|Reactome: R-DDI-73776|Reactome: R-D…
Limosilactobacillus reuteri SD2112	GCF_000159455.2	WP_003670444.1	10049f78915cfcd6b5dbcb8a072d6866	690	SUPERFAMILY	SSF52540	P-loop containing nucleoside triphosphate hydrolases	27	438	1.19E-140	T	14-10-2022	IPR027417	P-loop containing nucleoside triphosphate hydrolase	-	MetaCyc: PWY-102|MetaCyc: PWY-1061|MetaCyc: PWY-1187|MetaCyc: PWY-1281|MetaCyc: PWY-1722|MetaCyc: PWY-181|MetaCyc: PWY-2083|MetaCyc: PWY-2161|MetaCyc: PWY-2201|MetaCyc: PWY-2681|MetaCyc: PWY-2781|MetaCyc: PWY-2821|MetaCyc: PWY-3542|MetaCyc: PWY-361|MetaCyc: PWY-3841|MetaCyc: PWY-3961|MetaCyc: PWY-4021|MetaCyc: PWY-4061|MetaCyc: PWY-4161|MetaCyc: PWY-4621|MetaCyc: PWY-4801|MetaCyc: PWY-4922|MetaCy…
Limosilactobacillus reuteri SD2112	GCF_000159455.2	WP_003670444.1	10049f78915cfcd6b5dbcb8a072d6866	690	Pfam	PF02151	UvrB/uvrC motif	653	686	2.6E-8	T	14-10-2022	IPR001943	UVR domain	GO:0005515	MetaCyc: PWY-5757|MetaCyc: PWY-6147|MetaCyc: PWY-6383|MetaCyc: PWY-6502|MetaCyc: PWY-6797|MetaCyc: PWY-7206|MetaCyc: PWY-7419|MetaCyc: PWY-7539|MetaCyc: PWY-7719|MetaCyc: PWY-7821
Limosilactobacillus reuteri SD2112	GCF_000159455.2	WP_003670444.1	10049f78915cfcd6b5dbcb8a072d6866	690	PANTHER	PTHR24029:SF0	UVRABC SYSTEM PROTEIN B	26	688	0.0	T	14-10-2022	-	-
Limosilactobacillus reuteri SD2112	GCF_000159455.2	WP_003670699.1	20d1f396bd8917b22ebee7e76e82fc8e	301	Pfam	PF03328	HpcH/HpaI aldolase/citrate lyase family	7	226	2.2E-79	T	14-10-2022	IPR005000	HpcH/HpaI aldolase/citrate lyase domain	GO:0003824	MetaCyc: PWY-1622|MetaCyc: PWY-5162|MetaCyc: PWY-5392|MetaCyc: PWY-5741|MetaCyc: PWY-5743|MetaCyc: PWY-5744|MetaCyc: PWY-5749|MetaCyc: PWY-6038|MetaCyc: PWY-6713|MetaCyc: PWY-6728|MetaCyc: PWY-7118|MetaCyc: PWY-7275|MetaCyc: PWY-7294|MetaCyc: PWY-7295|MetaCyc: PWY-7649|MetaCyc: PWY-7722|MetaCyc: PWY-7854|MetaCyc: PWY-8047
Limosilactobacillus reuteri SD2112	GCF_000159455.2	WP_003670699.1	20d1f396bd8917b22ebee7e76e82fc8e	301	PANTHER	PTHR32308	LYASE BETA SUBUNIT, PUTATIVE (AFU_ORTHOLOGUE AFUA_4G13030)-RELATED	2	295	4.7E-84	T	14-10-2022	-	-
Limosilactobacillus reuteri SD2112	GCF_000159455.2	WP_003670699.1	20d1f396bd8917b22ebee7e76e82fc8e	301	SUPERFAMILY	SSF51621	Phosphoenolpyruvate/pyruvate domain	4	236	6.28E-65	T	14-10-2022	IPR015813	Pyruvate/Phosphoenolpyruvate kinase-like domain superfamily	GO:0003824	MetaCyc: PWY-1042|MetaCyc: PWY-1622|MetaCyc: PWY-2221|MetaCyc: PWY-241|MetaCyc: PWY-5055|MetaCyc: PWY-5162|MetaCyc: PWY-5392|MetaCyc: PWY-5484|MetaCyc: PWY-5723|MetaCyc: PWY-5741|MetaCyc: PWY-5743|MetaCyc: PWY-5744|MetaCyc: PWY-5747|MetaCyc: PWY-5749|MetaCyc: PWY-5757|MetaCyc: PWY-5913|MetaCyc: PWY-6038|MetaCyc: PWY-6142|MetaCyc: PWY-6146|MetaCyc: PWY-6322|MetaCyc: PWY-6339|MetaCyc: PWY-6549|Meta…
Limosilactobacillus reuteri SD2112	GCF_000159455.2	WP_003670699.1	20d1f396bd8917b22ebee7e76e82fc8e	301	PANTHER	PTHR32308:SF10	CITRATE LYASE SUBUNIT BETA	2	295	4.7E-84	T	14-10-2022	-	-
Limosilactobacillus reuteri SD2112	GCF_000159455.2	WP_003672389.1	1bc3e1faaedf81299ecfb113d9e14dad	434	Pfam	PF07690	Major Facilitator Superfamily	24	353	2.4E-26	T	14-10-2022	IPR011701	Major facilitator superfamily	GO:0022857|GO:0055085	Reactome: R-BTA-196757|Reactome: R-BTA-352230|Reactome: R-BTA-428643|Reactome: R-BTA-917937|Reactome: R-CEL-189451|Reactome: R-CEL-210500|Reactome: R-CEL-264642|Reactome: R-CEL-2672351|Reactome: R-CEL-428643|Reactome: R-CEL-8856825|Reactome: R-CEL-8856828|Reactome: R-CEL-917937|Reactome: R-DME-1660661|Reactome: R-DME-264642|Reactome: R-DME-2672351|Reactome: R-DME-428643|Reactome: R-DME-8856825|Re…
Limosilactobacillus reuteri SD2112	GCF_000159455.2	WP_003672389.1	1bc3e1faaedf81299ecfb113d9e14dad	434	PANTHER	PTHR23511	SYNAPTIC VESICLE GLYCOPROTEIN 2	5	429	1.1E-44	T	14-10-2022	-	-
Limosilactobacillus reuteri SD2112	GCF_000159455.2	WP_003672389.1	1bc3e1faaedf81299ecfb113d9e14dad	434	SUPERFAMILY	SSF103473	MFS general substrate transporter	9	431	4.05E-57	T	14-10-2022	IPR036259	MFS transporter superfamily	-	MetaCyc: PWY-5129|MetaCyc: PWY-6322|MetaCyc: PWY-6369|MetaCyc: PWY-6626|MetaCyc: PWY-6682|MetaCyc: PWY-6955|MetaCyc: PWY-7077|MetaCyc: PWY-7321|MetaCyc: PWY-7740|MetaCyc: PWY-7769|MetaCyc: PWY-7884|MetaCyc: PWY-7886|MetaCyc: PWY-7948|MetaCyc: PWY-7975|MetaCyc: PWY-8129|Reactome: R-BTA-112311|Reactome: R-BTA-181430|Reactome: R-BTA-189200|Reactome: R-BTA-196757|Reactome: R-BTA-2161517|Reactome: R-B…
Limosilactobacillus reuteri SD2112	GCF_000159455.2	WP_003672389.1	1bc3e1faaedf81299ecfb113d9e14dad	434	PANTHER	PTHR23511:SF14	METABOLITE TRANSPORT PROTEIN YAAU-RELATED	5	429	1.1E-44	T	14-10-2022	-	-
Limosilactobacillus reuteri SD2112	GCF_000159455.2	WP_013923833.1	78f0350a50367081c8e6ecc37b299b7f	391	Pfam	PF06197	Protein of unknown function (DUF998)	196	364	3.7E-10	T	14-10-2022	IPR009339	Protein of unknown function DUF998	-	-
Limosilactobacillus reuteri SD2112	GCF_000159455.2	WP_003671657.1	1e37266cfc26b4c1ddf936a84364a799	191	Pfam	PF10991	Protein of unknown function (DUF2815)	14	183	1.8E-72	T	14-10-2022	IPR022595	Protein of unknown function DUF2815	-	-
Limosilactobacillus reuteri SD2112	GCF_000159455.2	WP_003671657.1	1e37266cfc26b4c1ddf936a84364a799	191	SUPERFAMILY	SSF50249	Nucleic acid-binding proteins	11	184	8.91E-60	T	14-10-2022	IPR012340	Nucleic acid-binding, OB-fold	-	MetaCyc: PWY-1061|MetaCyc: PWY-2083|MetaCyc: PWY-2229|MetaCyc: PWY-2467|MetaCyc: PWY-3542|MetaCyc: PWY-4021|MetaCyc: PWY-4161|MetaCyc: PWY-5059|MetaCyc: PWY-5061|MetaCyc: PWY-5105|MetaCyc: PWY-5209|MetaCyc: PWY-5287|MetaCyc: PWY-5301|MetaCyc: PWY-5305|MetaCyc: PWY-5367|MetaCyc: PWY-5408|MetaCyc: PWY-5409|MetaCyc: PWY-5410|MetaCyc: PWY-5479|MetaCyc: PWY-5644|MetaCyc: PWY-5665|MetaCyc: PWY-5729|Met…
Limosilactobacillus reuteri SD2112	GCF_000159455.2	WP_003671989.1	433bbe5e7947269fe7c509de2809fa4e	392	SUPERFAMILY	SSF56563	Major capsid protein gp5	109	391	3.01E-87	T	14-10-2022	-	-
Limosilactobacillus reuteri SD2112	GCF_000159455.2	WP_003671989.1	433bbe5e7947269fe7c509de2809fa4e	392	Pfam	PF05065	Phage capsid family	116	387	1.0E-87	T	14-10-2022	IPR024455	Phage capsid	-	-
Limosilactobacillus reuteri SD2112	GCF_000159455.2	WP_003671930.1	804f31694668205095e33a034dcaddb3	668	PANTHER	PTHR10073:SF52	MISMATCH REPAIR ENDONUCLEASE PMS2-RELATED	2	324	2.0E-122	T	14-10-2022	-	-
Limosilactobacillus reuteri SD2112	GCF_000159455.2	WP_003671930.1	804f31694668205095e33a034dcaddb3	668	PANTHER	PTHR10073:SF52	MISMATCH REPAIR ENDONUCLEASE PMS2-RELATED	441	636	2.0E-122	T	14-10-2022	-	-
Limosilactobacillus reuteri SD2112	GCF_000159455.2	WP_003671930.1	804f31694668205095e33a034dcaddb3	668	SUPERFAMILY	SSF54211	Ribosomal protein S5 domain 2-like	190	325	4.55E-35	T	14-10-2022	IPR020568	Ribosomal protein S5 domain 2-type fold	-	MetaCyc: PWY-1723|MetaCyc: PWY-1861|MetaCyc: PWY-3821|MetaCyc: PWY-4|MetaCyc: PWY-4841|MetaCyc: PWY-5443|MetaCyc: PWY-5971|MetaCyc: PWY-5973|MetaCyc: PWY-5989|MetaCyc: PWY-6|MetaCyc: PWY-6148|MetaCyc: PWY-6163|MetaCyc: PWY-6174|MetaCyc: PWY-6282|MetaCyc: PWY-6317|MetaCyc: PWY-6478|MetaCyc: PWY-6519|MetaCyc: PWY-6527|MetaCyc: PWY-6654|MetaCyc: PWY-702|MetaCyc: PWY-7250|MetaCyc: PWY-7388|MetaCyc: P…
Limosilactobacillus reuteri SD2112	GCF_000159455.2	WP_003671930.1	804f31694668205095e33a034dcaddb3	668	Pfam	PF08676	MutL C terminal dimerisation domain	465	609	2.7E-44	T	14-10-2022	IPR014790	MutL, C-terminal, dimerisation	GO:0005524|GO:0006298	Reactome: R-DDI-5358565|Reactome: R-HSA-5358565|Reactome: R-HSA-5358606|Reactome: R-HSA-5545483|Reactome: R-HSA-5632987|Reactome: R-HSA-6796648|Reactome: R-HSA-912446|Reactome: R-MMU-5358565|Reactome: R-SCE-5358565|Reactome: R-SPO-5358565
Limosilactobacillus reuteri SD2112	GCF_000159455.2	WP_003671930.1	804f31694668205095e33a034dcaddb3	668	SUPERFAMILY	SSF55874	ATPase domain of HSP90 chaperone/DNA topoisomerase II/histidine kinase	3	214	1.92E-53	T	14-10-2022	IPR036890	Histidine kinase/HSP90-like ATPase superfamily	-	MetaCyc: PWY-4702|MetaCyc: PWY-5491|MetaCyc: PWY-5757|MetaCyc: PWY-6147|MetaCyc: PWY-6148|MetaCyc: PWY-6352|MetaCyc: PWY-6365|MetaCyc: PWY-6366|MetaCyc: PWY-6368|MetaCyc: PWY-6383|MetaCyc: PWY-6456|MetaCyc: PWY-6502|MetaCyc: PWY-6575|MetaCyc: PWY-6627|MetaCyc: PWY-6686|MetaCyc: PWY-6720|MetaCyc: PWY-6724|MetaCyc: PWY-6797|MetaCyc: PWY-6955|MetaCyc: PWY-6990|MetaCyc: PWY-6991|MetaCyc: PWY-7018|Met…
Limosilactobacillus reuteri SD2112	GCF_000159455.2	WP_003671930.1	804f31694668205095e33a034dcaddb3	668	Pfam	PF01119	DNA mismatch repair protein, C-terminal domain	210	325	4.3E-37	T	14-10-2022	IPR013507	DNA mismatch repair protein, S5 domain 2-like	GO:0005524|GO:0006298|GO:0030983	Reactome: R-DDI-5358565|Reactome: R-HSA-5358565|Reactome: R-HSA-5358606|Reactome: R-HSA-5545483|Reactome: R-HSA-5632987|Reactome: R-HSA-6796648|Reactome: R-HSA-912446|Reactome: R-MMU-5358565|Reactome: R-RNO-5358565|Reactome: R-SCE-5358565|Reactome: R-SPO-5358565
Limosilactobacillus reuteri SD2112	GCF_000159455.2	WP_003671930.1	804f31694668205095e33a034dcaddb3	668	SUPERFAMILY	SSF118116	DNA mismatch repair protein MutL	462	651	7.85E-54	T	14-10-2022	IPR037198	MutL, C-terminal domain superfamily	-	Reactome: R-DDI-5358565|Reactome: R-HSA-5358565|Reactome: R-HSA-5358606|Reactome: R-HSA-5545483|Reactome: R-HSA-5632987|Reactome: R-HSA-6796648|Reactome: R-HSA-912446|Reactome: R-MMU-5358565|Reactome: R-SCE-5358565|Reactome: R-SPO-5358565
Limosilactobacillus reuteri SD2112	GCF_000159455.2	WP_003671930.1	804f31694668205095e33a034dcaddb3	668	PANTHER	PTHR10073	DNA MISMATCH REPAIR PROTEIN MLH, PMS, MUTL	2	324	2.0E-122	T	14-10-2022	IPR038973	DNA mismatch repair protein MutL/Mlh/Pms	GO:0006298|GO:0016887|GO:0032300	Reactome: R-DDI-5358565|Reactome: R-HSA-5358565|Reactome: R-HSA-5358606|Reactome: R-HSA-5545483|Reactome: R-HSA-5632987|Reactome: R-HSA-6796648|Reactome: R-HSA-912446|Reactome: R-MMU-5358565|Reactome: R-RNO-5358565|Reactome: R-SCE-5358565|Reactome: R-SPO-5358565
Limosilactobacillus reuteri SD2112	GCF_000159455.2	WP_003671930.1	804f31694668205095e33a034dcaddb3	668	PANTHER	PTHR10073	DNA MISMATCH REPAIR PROTEIN MLH, PMS, MUTL	441	636	2.0E-122	T	14-10-2022	IPR038973	DNA mismatch repair protein MutL/Mlh/Pms	GO:0006298|GO:0016887|GO:0032300	Reactome: R-DDI-5358565|Reactome: R-HSA-5358565|Reactome: R-HSA-5358606|Reactome: R-HSA-5545483|Reactome: R-HSA-5632987|Reactome: R-HSA-6796648|Reactome: R-HSA-912446|Reactome: R-MMU-5358565|Reactome: R-RNO-5358565|Reactome: R-SCE-5358565|Reactome: R-SPO-5358565
Limosilactobacillus reuteri SD2112	GCF_000159455.2	WP_003671930.1	804f31694668205095e33a034dcaddb3	668	Pfam	PF13589	Histidine kinase-, DNA gyrase B-, and HSP90-like ATPase	26	120	3.5E-10	T	14-10-2022	-	-
Limosilactobacillus reuteri SD2112	GCF_000159455.2	WP_003670825.1	e179ed48b045af204d4fc0ec5d069ac7	312	PANTHER	PTHR43128:SF7	L-2-HYDROXYCARBOXYLATE DEHYDROGENASE (NAD(P)(+))	7	306	1.8E-87	T	14-10-2022	-	-
Limosilactobacillus reuteri SD2112	GCF_000159455.2	WP_003670825.1	e179ed48b045af204d4fc0ec5d069ac7	312	SUPERFAMILY	SSF56327	LDH C-terminal domain-like	147	309	2.16E-44	T	14-10-2022	IPR015955	Lactate dehydrogenase/glycoside hydrolase, family 4, C-terminal	GO:0003824|GO:0005975|GO:0016616	MetaCyc: PWY-1121|MetaCyc: PWY-1186|MetaCyc: PWY-1622|MetaCyc: PWY-1921|MetaCyc: PWY-2343|MetaCyc: PWY-241|MetaCyc: PWY-2541|MetaCyc: PWY-2601|MetaCyc: PWY-3162|MetaCyc: PWY-321|MetaCyc: PWY-3261|MetaCyc: PWY-3722|MetaCyc: PWY-5031|MetaCyc: PWY-5101|MetaCyc: PWY-5271|MetaCyc: PWY-5316|MetaCyc: PWY-5392|MetaCyc: PWY-5453|MetaCyc: PWY-5481|MetaCyc: PWY-5519|MetaCyc: PWY-561|MetaCyc: PWY-5652|MetaCy…
Limosilactobacillus reuteri SD2112	GCF_000159455.2	WP_003670825.1	e179ed48b045af204d4fc0ec5d069ac7	312	PANTHER	PTHR43128	L-2-HYDROXYCARBOXYLATE DEHYDROGENASE (NAD(P)(+))	7	306	1.8E-87	T	14-10-2022	-	-
Limosilactobacillus reuteri SD2112	GCF_000159455.2	WP_003670825.1	e179ed48b045af204d4fc0ec5d069ac7	312	SUPERFAMILY	SSF51735	NAD(P)-binding Rossmann-fold domains	4	148	7.16E-49	T	14-10-2022	IPR036291	NAD(P)-binding domain superfamily	-	MetaCyc: PWY-0|MetaCyc: PWY-1042|MetaCyc: PWY-1121|MetaCyc: PWY-1186|MetaCyc: PWY-1361|MetaCyc: PWY-1622|MetaCyc: PWY-1722|MetaCyc: PWY-1723|MetaCyc: PWY-1801|MetaCyc: PWY-181|MetaCyc: PWY-1881|MetaCyc: PWY-1921|MetaCyc: PWY-2161|MetaCyc: PWY-2181|MetaCyc: PWY-2201|MetaCyc: PWY-2221|MetaCyc: PWY-2229|MetaCyc: PWY-2261|MetaCyc: PWY-2301|MetaCyc: PWY-2343|MetaCyc: PWY-241|MetaCyc: PWY-2463|MetaCyc:…
Limosilactobacillus reuteri SD2112	GCF_000159455.2	WP_003670825.1	e179ed48b045af204d4fc0ec5d069ac7	312	Pfam	PF00056	lactate/malate dehydrogenase, NAD binding domain	8	146	2.3E-41	T	14-10-2022	IPR001236	Lactate/malate dehydrogenase, N-terminal	GO:0016491	MetaCyc: PWY-1121|MetaCyc: PWY-1186|MetaCyc: PWY-1622|MetaCyc: PWY-241|MetaCyc: PWY-2541|MetaCyc: PWY-2601|MetaCyc: PWY-3162|MetaCyc: PWY-321|MetaCyc: PWY-3261|MetaCyc: PWY-3722|MetaCyc: PWY-5031|MetaCyc: PWY-5101|MetaCyc: PWY-5271|MetaCyc: PWY-5316|MetaCyc: PWY-5392|MetaCyc: PWY-5453|MetaCyc: PWY-5481|MetaCyc: PWY-5519|MetaCyc: PWY-561|MetaCyc: PWY-5652|MetaCyc: PWY-5666|MetaCyc: PWY-5690|MetaCy…
Limosilactobacillus reuteri SD2112	GCF_000159455.2	WP_003670825.1	e179ed48b045af204d4fc0ec5d069ac7	312	Pfam	PF02866	lactate/malate dehydrogenase, alpha/beta C-terminal domain	149	309	9.9E-23	T	14-10-2022	IPR022383	Lactate/malate dehydrogenase, C-terminal	GO:0016616	MetaCyc: PWY-1121|MetaCyc: PWY-1186|MetaCyc: PWY-1622|MetaCyc: PWY-241|MetaCyc: PWY-2541|MetaCyc: PWY-2601|MetaCyc: PWY-3162|MetaCyc: PWY-321|MetaCyc: PWY-3261|MetaCyc: PWY-3722|MetaCyc: PWY-5031|MetaCyc: PWY-5101|MetaCyc: PWY-5271|MetaCyc: PWY-5316|MetaCyc: PWY-5392|MetaCyc: PWY-5453|MetaCyc: PWY-5481|MetaCyc: PWY-5519|MetaCyc: PWY-561|MetaCyc: PWY-5652|MetaCyc: PWY-5666|MetaCyc: PWY-5690|MetaCy…
Limosilactobacillus reuteri SD2112	GCF_000159455.2	WP_013923797.1	604fe61bba79c5a9e6623a70983c2c6b	53	SUPERFAMILY	SSF56219	DNase I-like	1	37	9.29E-6	T	14-10-2022	IPR036691	Endonuclease/exonuclease/phosphatase superfamily	-	MetaCyc: PWY-4702|MetaCyc: PWY-5491|MetaCyc: PWY-5978|MetaCyc: PWY-6129|MetaCyc: PWY-6148|MetaCyc: PWY-6352|MetaCyc: PWY-6362|MetaCyc: PWY-6363|MetaCyc: PWY-6364|MetaCyc: PWY-6365|MetaCyc: PWY-6366|MetaCyc: PWY-6368|MetaCyc: PWY-6456|MetaCyc: PWY-6575|MetaCyc: PWY-6627|MetaCyc: PWY-6686|MetaCyc: PWY-6689|MetaCyc: PWY-6720|MetaCyc: PWY-6724|MetaCyc: PWY-6955|MetaCyc: PWY-6990|MetaCyc: PWY-6991|Met…
Limosilactobacillus reuteri SD2112	GCF_000159455.2	WP_003666282.1	8a639feb8dec7d3a2ceaf18045709c2e	98	PANTHER	PTHR31435	PROTEIN NATD1	7	90	6.1E-12	T	14-10-2022	IPR045057	Gcn5-related N-acetyltransferase	-	MetaCyc: PWY-361|MetaCyc: PWY-4801|MetaCyc: PWY-4922|MetaCyc: PWY-5048|MetaCyc: PWY-5139|MetaCyc: PWY-5268|MetaCyc: PWY-5284|MetaCyc: PWY-5292|MetaCyc: PWY-5307|MetaCyc: PWY-5313|MetaCyc: PWY-5353|MetaCyc: PWY-5400|MetaCyc: PWY-5437|MetaCyc: PWY-5473|MetaCyc: PWY-5475|MetaCyc: PWY-5477|MetaCyc: PWY-5660|MetaCyc: PWY-5710|MetaCyc: PWY-5794|MetaCyc: PWY-5846|MetaCyc: PWY-5875|MetaCyc: PWY-5903|Meta…
Limosilactobacillus reuteri SD2112	GCF_000159455.2	WP_003666282.1	8a639feb8dec7d3a2ceaf18045709c2e	98	Pfam	PF14542	GCN5-related N-acetyl-transferase	15	90	3.8E-19	T	14-10-2022	IPR031165	Yjdj-type Gcn5-related N-acetyltransferase	-	MetaCyc: PWY-361|MetaCyc: PWY-4801|MetaCyc: PWY-4922|MetaCyc: PWY-5048|MetaCyc: PWY-5139|MetaCyc: PWY-5268|MetaCyc: PWY-5284|MetaCyc: PWY-5292|MetaCyc: PWY-5307|MetaCyc: PWY-5313|MetaCyc: PWY-5353|MetaCyc: PWY-5400|MetaCyc: PWY-5437|MetaCyc: PWY-5473|MetaCyc: PWY-5475|MetaCyc: PWY-5477|MetaCyc: PWY-5660|MetaCyc: PWY-5710|MetaCyc: PWY-5794|MetaCyc: PWY-5846|MetaCyc: PWY-5875|MetaCyc: PWY-5903|Meta…
Limosilactobacillus reuteri SD2112	GCF_000159455.2	WP_003666282.1	8a639feb8dec7d3a2ceaf18045709c2e	98	PANTHER	PTHR31435:SF10	ACETYLTRANSFERASE	7	90	6.1E-12	T	14-10-2022	-	-
Limosilactobacillus reuteri SD2112	GCF_000159455.2	WP_003666282.1	8a639feb8dec7d3a2ceaf18045709c2e	98	SUPERFAMILY	SSF55729	Acyl-CoA N-acyltransferases (Nat)	6	92	2.92E-19	T	14-10-2022	IPR016181	Acyl-CoA N-acyltransferase	-	MetaCyc: PWY-0|MetaCyc: PWY-1121|MetaCyc: PWY-361|MetaCyc: PWY-4061|MetaCyc: PWY-4801|MetaCyc: PWY-4922|MetaCyc: PWY-4983|MetaCyc: PWY-4984|MetaCyc: PWY-5|MetaCyc: PWY-5022|MetaCyc: PWY-5048|MetaCyc: PWY-5139|MetaCyc: PWY-5154|MetaCyc: PWY-5268|MetaCyc: PWY-5284|MetaCyc: PWY-5292|MetaCyc: PWY-5307|MetaCyc: PWY-5313|MetaCyc: PWY-5353|MetaCyc: PWY-5400|MetaCyc: PWY-5437|MetaCyc: PWY-5473|MetaCyc: P…
Limosilactobacillus reuteri SD2112	GCF_000159455.2	WP_003670254.1	21b7b9262703663d09c4bdfd102ce0c9	1392	SUPERFAMILY	SSF52980	Restriction endonuclease-like	1155	1382	4.29E-26	T	14-10-2022	IPR011335	Restriction endonuclease type II-like	-	Reactome: R-BTA-5696395|Reactome: R-BTA-6783310|Reactome: R-DDI-5696395|Reactome: R-DDI-6782135|Reactome: R-DME-5696395|Reactome: R-DME-5696400|Reactome: R-DME-6782135|Reactome: R-DRE-5693568|Reactome: R-DRE-6783310|Reactome: R-HSA-5685938|Reactome: R-HSA-5693568|Reactome: R-HSA-5696395|Reactome: R-HSA-5696400|Reactome: R-HSA-6782135|Reactome: R-HSA-6783310|Reactome: R-HSA-9609690|Reactome: R-MMU…
Limosilactobacillus reuteri SD2112	GCF_000159455.2	WP_003670254.1	21b7b9262703663d09c4bdfd102ce0c9	1392	Pfam	PF13361	UvrD-like helicase C-terminal domain	586	1012	8.8E-34	T	14-10-2022	IPR014017	UvrD-like DNA helicase, C-terminal	GO:0005524|GO:0016787	-
Limosilactobacillus reuteri SD2112	GCF_000159455.2	WP_003670254.1	21b7b9262703663d09c4bdfd102ce0c9	1392	Pfam	PF12705	PD-(D/E)XK nuclease superfamily	1208	1367	9.7E-7	T	14-10-2022	IPR038726	PD-(D/E)XK endonuclease-like domain, AddAB-type	-	-
Limosilactobacillus reuteri SD2112	GCF_000159455.2	WP_003670254.1	21b7b9262703663d09c4bdfd102ce0c9	1392	PANTHER	PTHR11070	UVRD / RECB / PCRA DNA HELICASE FAMILY MEMBER	350	1382	3.1E-260	T	14-10-2022	IPR000212	DNA helicase, UvrD/REP type	GO:0003677|GO:0003678|GO:0005524	-
Limosilactobacillus reuteri SD2112	GCF_000159455.2	WP_003670254.1	21b7b9262703663d09c4bdfd102ce0c9	1392	SUPERFAMILY	SSF52540	P-loop containing nucleoside triphosphate hydrolases	4	1015	1.36E-109	T	14-10-2022	IPR027417	P-loop containing nucleoside triphosphate hydrolase	-	MetaCyc: PWY-102|MetaCyc: PWY-1061|MetaCyc: PWY-1187|MetaCyc: PWY-1281|MetaCyc: PWY-1722|MetaCyc: PWY-181|MetaCyc: PWY-2083|MetaCyc: PWY-2161|MetaCyc: PWY-2201|MetaCyc: PWY-2681|MetaCyc: PWY-2781|MetaCyc: PWY-2821|MetaCyc: PWY-3542|MetaCyc: PWY-361|MetaCyc: PWY-3841|MetaCyc: PWY-3961|MetaCyc: PWY-4021|MetaCyc: PWY-4061|MetaCyc: PWY-4161|MetaCyc: PWY-4621|MetaCyc: PWY-4801|MetaCyc: PWY-4922|MetaCy…
Limosilactobacillus reuteri SD2112	GCF_000159455.2	WP_003670254.1	21b7b9262703663d09c4bdfd102ce0c9	1392	PANTHER	PTHR11070:SF48	ATP-DEPENDENT HELICASE/NUCLEASE SUBUNIT A	7	362	3.1E-260	T	14-10-2022	IPR014152	DNA helicase subunit AddA	GO:0003678|GO:0006302	-
Limosilactobacillus reuteri SD2112	GCF_000159455.2	WP_003670254.1	21b7b9262703663d09c4bdfd102ce0c9	1392	PANTHER	PTHR11070:SF48	ATP-DEPENDENT HELICASE/NUCLEASE SUBUNIT A	350	1382	3.1E-260	T	14-10-2022	IPR014152	DNA helicase subunit AddA	GO:0003678|GO:0006302	-
Limosilactobacillus reuteri SD2112	GCF_000159455.2	WP_003670254.1	21b7b9262703663d09c4bdfd102ce0c9	1392	Pfam	PF00580	UvrD/REP helicase N-terminal domain	267	577	4.3E-34	T	14-10-2022	IPR014016	UvrD-like helicase, ATP-binding domain	GO:0005524	-
Limosilactobacillus reuteri SD2112	GCF_000159455.2	WP_003670254.1	21b7b9262703663d09c4bdfd102ce0c9	1392	Pfam	PF00580	UvrD/REP helicase N-terminal domain	7	249	6.8E-40	T	14-10-2022	IPR014016	UvrD-like helicase, ATP-binding domain	GO:0005524	-
Limosilactobacillus reuteri SD2112	GCF_000159455.2	WP_003670254.1	21b7b9262703663d09c4bdfd102ce0c9	1392	PANTHER	PTHR11070	UVRD / RECB / PCRA DNA HELICASE FAMILY MEMBER	7	362	3.1E-260	T	14-10-2022	IPR000212	DNA helicase, UvrD/REP type	GO:0003677|GO:0003678|GO:0005524	-
Limosilactobacillus reuteri SD2112	GCF_000159455.2	WP_003672423.1	99361070eae3eb012dfd4c952f2eb4a7	113	Pfam	PF03050	Transposase IS66 family	2	83	2.0E-12	T	14-10-2022	IPR004291	Transposase, IS66	-	-
Limosilactobacillus reuteri SD2112	GCF_000159455.2	WP_003666818.1	8d5857b91d35fcc214feb1fb4ab3bfce	94	Pfam	PF09902	Uncharacterized protein conserved in bacteria (DUF2129)	7	74	1.9E-27	T	14-10-2022	IPR016979	Protein of unknown function DUF2129	-	-
Limosilactobacillus reuteri SD2112	GCF_000159455.2	WP_003670188.1	f9b8918c04bfb3c787033d75a038927f	102	Pfam	PF03591	AzlC protein	14	98	3.7E-21	T	14-10-2022	IPR011606	Branched-chain amino acid transport, permease	-	-
Limosilactobacillus reuteri SD2112	GCF_000159455.2	WP_003670188.1	f9b8918c04bfb3c787033d75a038927f	102	PANTHER	PTHR34979	INNER MEMBRANE PROTEIN YGAZ	2	101	1.0E-22	T	14-10-2022	IPR011606	Branched-chain amino acid transport, permease	-	-
Limosilactobacillus reuteri SD2112	GCF_000159455.2	WP_003670334.1	97a6f37b11348abf87e79e28cfb9fd14	65	PANTHER	PTHR38455	HYPOTHETICAL CYTOSOLIC PROTEIN	3	63	6.7E-26	T	14-10-2022	IPR009296	Protein of unknown function DUF951	-	-
Limosilactobacillus reuteri SD2112	GCF_000159455.2	WP_003670334.1	97a6f37b11348abf87e79e28cfb9fd14	65	Pfam	PF06107	Bacterial protein of unknown function (DUF951)	4	58	2.0E-29	T	14-10-2022	IPR009296	Protein of unknown function DUF951	-	-
Limosilactobacillus reuteri SD2112	GCF_000159455.2	WP_003671314.1	cc4bf04cb4710c9695d326ccbfbb555e	282	PANTHER	PTHR30348:SF13	UPF0759 PROTEIN YUNF	1	277	1.4E-78	T	14-10-2022	-	-
Limosilactobacillus reuteri SD2112	GCF_000159455.2	WP_003671314.1	cc4bf04cb4710c9695d326ccbfbb555e	282	Pfam	PF01904	Protein of unknown function DUF72	23	263	1.2E-53	T	14-10-2022	IPR002763	Protein of unknown function DUF72	-	-
Limosilactobacillus reuteri SD2112	GCF_000159455.2	WP_003671314.1	cc4bf04cb4710c9695d326ccbfbb555e	282	PANTHER	PTHR30348	UNCHARACTERIZED PROTEIN YECE	1	277	1.4E-78	T	14-10-2022	IPR002763	Protein of unknown function DUF72	-	-
Limosilactobacillus reuteri SD2112	GCF_000159455.2	WP_003671314.1	cc4bf04cb4710c9695d326ccbfbb555e	282	SUPERFAMILY	SSF117396	TM1631-like	1	266	6.41E-76	T	14-10-2022	IPR036520	UPF0759 superfamily	-	-
Limosilactobacillus reuteri SD2112	GCF_000159455.2	WP_003670283.1	edae2e1767fab9f4d97559396442063c	449	SUPERFAMILY	SSF55424	FAD/NAD-linked reductases, dimerisation (C-terminal) domain	320	443	2.41E-30	T	14-10-2022	IPR016156	FAD/NAD-linked reductase, dimerisation domain superfamily	GO:0016491|GO:0050660	MetaCyc: PWY-101|MetaCyc: PWY-1381|MetaCyc: PWY-2421|MetaCyc: PWY-2467|MetaCyc: PWY-2724|MetaCyc: PWY-321|MetaCyc: PWY-3781|MetaCyc: PWY-4081|MetaCyc: PWY-4181|MetaCyc: PWY-4302|MetaCyc: PWY-5046|MetaCyc: PWY-5083|MetaCyc: PWY-5084|MetaCyc: PWY-5274|MetaCyc: PWY-5306|MetaCyc: PWY-5336|MetaCyc: PWY-5360|MetaCyc: PWY-5412|MetaCyc: PWY-5413|MetaCyc: PWY-5414|MetaCyc: PWY-5421|MetaCyc: PWY-5422|MetaC…
Limosilactobacillus reuteri SD2112	GCF_000159455.2	WP_003670283.1	edae2e1767fab9f4d97559396442063c	449	PANTHER	PTHR43429:SF1	COENZYME A DISULFIDE REDUCTASE	1	443	2.0E-131	T	14-10-2022	-	-
Limosilactobacillus reuteri SD2112	GCF_000159455.2	WP_003670283.1	edae2e1767fab9f4d97559396442063c	449	PANTHER	PTHR43429	PYRIDINE NUCLEOTIDE-DISULFIDE OXIDOREDUCTASE DOMAIN-CONTAINING	1	443	2.0E-131	T	14-10-2022	-	-
Limosilactobacillus reuteri SD2112	GCF_000159455.2	WP_003670283.1	edae2e1767fab9f4d97559396442063c	449	Pfam	PF02852	Pyridine nucleotide-disulphide oxidoreductase, dimerisation domain	336	427	2.0E-10	T	14-10-2022	IPR004099	Pyridine nucleotide-disulphide oxidoreductase, dimerisation domain	GO:0045454	MetaCyc: PWY-3781|MetaCyc: PWY-4081|MetaCyc: PWY-4181|MetaCyc: PWY-4302|MetaCyc: PWY-5046|MetaCyc: PWY-5083|MetaCyc: PWY-5084|MetaCyc: PWY-5306|MetaCyc: PWY-5336|MetaCyc: PWY-5360|MetaCyc: PWY-5534|MetaCyc: PWY-6050|MetaCyc: PWY-6421|MetaCyc: PWY-6675|MetaCyc: PWY-6692|MetaCyc: PWY-6932|MetaCyc: PWY-7462|MetaCyc: PWY-7534|MetaCyc: PWY-7731|MetaCyc: PWY-7776|MetaCyc: PWY-7976|MetaCyc: PWY-7999|Rea…
Limosilactobacillus reuteri SD2112	GCF_000159455.2	WP_003670283.1	edae2e1767fab9f4d97559396442063c	449	SUPERFAMILY	SSF51905	FAD/NAD(P)-binding domain	1	313	9.5E-47	T	14-10-2022	IPR036188	FAD/NAD(P)-binding domain superfamily	-	MetaCyc: PWY-0|MetaCyc: PWY-101|MetaCyc: PWY-1061|MetaCyc: PWY-1121|MetaCyc: PWY-1186|MetaCyc: PWY-1187|MetaCyc: PWY-1381|MetaCyc: PWY-2|MetaCyc: PWY-2083|MetaCyc: PWY-2181|MetaCyc: PWY-2229|MetaCyc: PWY-2261|MetaCyc: PWY-2421|MetaCyc: PWY-2467|MetaCyc: PWY-2541|MetaCyc: PWY-2582|MetaCyc: PWY-2601|MetaCyc: PWY-2681|MetaCyc: PWY-2724|MetaCyc: PWY-282|MetaCyc: PWY-2961|MetaCyc: PWY-3161|MetaCyc: PW…
Limosilactobacillus reuteri SD2112	GCF_000159455.2	WP_003670283.1	edae2e1767fab9f4d97559396442063c	449	Pfam	PF07992	Pyridine nucleotide-disulphide oxidoreductase	1	304	5.8E-60	T	14-10-2022	IPR023753	FAD/NAD(P)-binding domain	GO:0016491	MetaCyc: PWY-101|MetaCyc: PWY-1381|MetaCyc: PWY-2261|MetaCyc: PWY-2421|MetaCyc: PWY-2467|MetaCyc: PWY-2541|MetaCyc: PWY-2582|MetaCyc: PWY-2724|MetaCyc: PWY-321|MetaCyc: PWY-3661|MetaCyc: PWY-3781|MetaCyc: PWY-3982|MetaCyc: PWY-4081|MetaCyc: PWY-4181|MetaCyc: PWY-4302|MetaCyc: PWY-4722|MetaCyc: PWY-5027|MetaCyc: PWY-5046|MetaCyc: PWY-5083|MetaCyc: PWY-5084|MetaCyc: PWY-5274|MetaCyc: PWY-5285|MetaC…
Limosilactobacillus reuteri SD2112	GCF_000159455.2	WP_003672516.1	a6530e99a6d3d387c8bbd00ca9aeac5e	491	PANTHER	PTHR43341:SF1	AMINO ACID TRANSPORTER 1-RELATED	5	482	1.1E-177	T	14-10-2022	-	-
Limosilactobacillus reuteri SD2112	GCF_000159455.2	WP_003672516.1	a6530e99a6d3d387c8bbd00ca9aeac5e	491	PANTHER	PTHR43341	AMINO ACID PERMEASE	5	482	1.1E-177	T	14-10-2022	-	-
Limosilactobacillus reuteri SD2112	GCF_000159455.2	WP_003672516.1	a6530e99a6d3d387c8bbd00ca9aeac5e	491	Pfam	PF00324	Amino acid permease	19	468	2.0E-127	T	14-10-2022	IPR004841	Amino acid permease/ SLC12A domain	GO:0016020|GO:0055085	Reactome: R-CEL-426117|Reactome: R-DRE-426117|Reactome: R-HSA-426117|Reactome: R-HSA-5619039|Reactome: R-HSA-5619087|Reactome: R-HSA-5619104|Reactome: R-MMU-426117|Reactome: R-RNO-426117
Limosilactobacillus reuteri SD2112	GCF_000159455.2	WP_178084821.1	35880a7897f7756ec18ac973cc52991f	287	Pfam	PF03180	NLPA lipoprotein	39	277	1.6E-71	T	14-10-2022	IPR004872	Lipoprotein NlpA family	-	-
Limosilactobacillus reuteri SD2112	GCF_000159455.2	WP_178084821.1	35880a7897f7756ec18ac973cc52991f	287	PANTHER	PTHR30429	D-METHIONINE-BINDING LIPOPROTEIN METQ	5	278	1.6E-69	T	14-10-2022	IPR004872	Lipoprotein NlpA family	-	-
Limosilactobacillus reuteri SD2112	GCF_000159455.2	WP_178084821.1	35880a7897f7756ec18ac973cc52991f	287	SUPERFAMILY	SSF53850	Periplasmic binding protein-like II	38	279	1.8E-74	T	14-10-2022	-	-
Limosilactobacillus reuteri SD2112	GCF_000159455.2	WP_035159791.1	b2d5be285cf51b79b51f41dfe6e03898	339	PANTHER	PTHR43645	D-ALANYL-D-ALANINE CARBOXYPEPTIDASE-RELATED	9	314	1.3E-38	T	14-10-2022	-	-
Limosilactobacillus reuteri SD2112	GCF_000159455.2	WP_035159791.1	b2d5be285cf51b79b51f41dfe6e03898	339	Pfam	PF00144	Beta-lactamase	12	318	3.1E-44	T	14-10-2022	IPR001466	Beta-lactamase-related	-	MetaCyc: PWY-1921|MetaCyc: PWY-361|MetaCyc: PWY-4801|MetaCyc: PWY-4922|MetaCyc: PWY-5048|MetaCyc: PWY-5139|MetaCyc: PWY-5265|MetaCyc: PWY-5268|MetaCyc: PWY-5284|MetaCyc: PWY-5292|MetaCyc: PWY-5307|MetaCyc: PWY-5313|MetaCyc: PWY-5353|MetaCyc: PWY-5400|MetaCyc: PWY-5437|MetaCyc: PWY-5473|MetaCyc: PWY-5475|MetaCyc: PWY-5477|MetaCyc: PWY-5660|MetaCyc: PWY-5710|MetaCyc: PWY-5794|MetaCyc: PWY-5835|Meta…
Limosilactobacillus reuteri SD2112	GCF_000159455.2	WP_035159791.1	b2d5be285cf51b79b51f41dfe6e03898	339	SUPERFAMILY	SSF56601	beta-lactamase/transpeptidase-like	8	321	7.98E-65	T	14-10-2022	IPR012338	Beta-lactamase/transpeptidase-like	-	MetaCyc: PWY-1921|MetaCyc: PWY-361|MetaCyc: PWY-4801|MetaCyc: PWY-4922|MetaCyc: PWY-5048|MetaCyc: PWY-5139|MetaCyc: PWY-5265|MetaCyc: PWY-5268|MetaCyc: PWY-5284|MetaCyc: PWY-5292|MetaCyc: PWY-5307|MetaCyc: PWY-5313|MetaCyc: PWY-5353|MetaCyc: PWY-5400|MetaCyc: PWY-5437|MetaCyc: PWY-5473|MetaCyc: PWY-5475|MetaCyc: PWY-5477|MetaCyc: PWY-5660|MetaCyc: PWY-5706|MetaCyc: PWY-5707|MetaCyc: PWY-5710|Meta…
Limosilactobacillus reuteri SD2112	GCF_000159455.2	WP_035159791.1	b2d5be285cf51b79b51f41dfe6e03898	339	PANTHER	PTHR43645:SF4	D-ALANYL-D-ALANINE CARBOXYPEPTIDASE-RELATED	9	314	1.3E-38	T	14-10-2022	-	-
Limosilactobacillus reuteri SD2112	GCF_000159455.2	WP_041816972.1	37b010182436975cfcdca7b14f779450	458	PANTHER	PTHR46889	TRANSPOSASE INSF FOR INSERTION SEQUENCE IS3B-RELATED	177	456	2.2E-46	T	14-10-2022	-	-
Limosilactobacillus reuteri SD2112	GCF_000159455.2	WP_041816972.1	37b010182436975cfcdca7b14f779450	458	SUPERFAMILY	SSF48295	TrpR-like	40	117	2.14E-10	T	14-10-2022	IPR010921	Trp repressor/replication initiator	GO:0043565	-
Limosilactobacillus reuteri SD2112	GCF_000159455.2	WP_041816972.1	37b010182436975cfcdca7b14f779450	458	SUPERFAMILY	SSF53098	Ribonuclease H-like	289	451	4.7E-27	T	14-10-2022	IPR012337	Ribonuclease H-like superfamily	-	MetaCyc: PWY-5509|MetaCyc: PWY-6269|MetaCyc: PWY-6289|MetaCyc: PWY-6322|MetaCyc: PWY-6462|MetaCyc: PWY-6463|MetaCyc: PWY-6626|MetaCyc: PWY-6682|MetaCyc: PWY-6689|MetaCyc: PWY-6749|MetaCyc: PWY-6841|MetaCyc: PWY-6955|MetaCyc: PWY-6998|MetaCyc: PWY-7127|MetaCyc: PWY-7419|MetaCyc: PWY-7529|MetaCyc: PWY-7706|MetaCyc: PWY-7719|MetaCyc: PWY-7735|MetaCyc: PWY-7737|MetaCyc: PWY-7769|MetaCyc: PWY-7815|Met…
Limosilactobacillus reuteri SD2112	GCF_000159455.2	WP_041816972.1	37b010182436975cfcdca7b14f779450	458	Pfam	PF13333	Integrase core domain	402	455	3.9E-8	T	14-10-2022	IPR001584	Integrase, catalytic core	GO:0015074	MetaCyc: PWY-6322|MetaCyc: PWY-6626|MetaCyc: PWY-6749|MetaCyc: PWY-6955|MetaCyc: PWY-6998|MetaCyc: PWY-7127|MetaCyc: PWY-7419|MetaCyc: PWY-7529|MetaCyc: PWY-7706|MetaCyc: PWY-7719|MetaCyc: PWY-7735|MetaCyc: PWY-7737|MetaCyc: PWY-7769|MetaCyc: PWY-7884|MetaCyc: PWY-7888|MetaCyc: PWY-7904|MetaCyc: PWY-8117|MetaCyc: PWY-8179|Reactome: R-HSA-162585|Reactome: R-HSA-162588|Reactome: R-HSA-162592|Reacto…
Limosilactobacillus reuteri SD2112	GCF_000159455.2	WP_041816972.1	37b010182436975cfcdca7b14f779450	458	Pfam	PF00665	Integrase core domain	296	393	5.4E-13	T	14-10-2022	IPR001584	Integrase, catalytic core	GO:0015074	MetaCyc: PWY-6322|MetaCyc: PWY-6626|MetaCyc: PWY-6749|MetaCyc: PWY-6955|MetaCyc: PWY-6998|MetaCyc: PWY-7127|MetaCyc: PWY-7419|MetaCyc: PWY-7529|MetaCyc: PWY-7706|MetaCyc: PWY-7719|MetaCyc: PWY-7735|MetaCyc: PWY-7737|MetaCyc: PWY-7769|MetaCyc: PWY-7884|MetaCyc: PWY-7888|MetaCyc: PWY-7904|MetaCyc: PWY-8117|MetaCyc: PWY-8179|Reactome: R-HSA-162585|Reactome: R-HSA-162588|Reactome: R-HSA-162592|Reacto…
Limosilactobacillus reuteri SD2112	GCF_000159455.2	WP_041816972.1	37b010182436975cfcdca7b14f779450	458	Pfam	PF13518	Helix-turn-helix domain	62	115	2.1E-8	T	14-10-2022	-	-
Limosilactobacillus reuteri SD2112	GCF_000159455.2	WP_041816972.1	37b010182436975cfcdca7b14f779450	458	Pfam	PF13276	HTH-like domain	207	268	6.7E-15	T	14-10-2022	IPR025948	HTH-like domain	-	-
Limosilactobacillus reuteri SD2112	GCF_000159455.2	WP_003667239.1	9f9b286a85584b1a320bcf11cc56ce15	498	Pfam	PF00271	Helicase conserved C-terminal domain	226	334	4.6E-30	T	14-10-2022	IPR001650	Helicase, C-terminal	-	MetaCyc: PWY-5757|MetaCyc: PWY-6147|MetaCyc: PWY-6383|MetaCyc: PWY-6502|MetaCyc: PWY-6545|MetaCyc: PWY-6797|MetaCyc: PWY-7184|MetaCyc: PWY-7185|MetaCyc: PWY-7198|MetaCyc: PWY-7206|MetaCyc: PWY-7210|MetaCyc: PWY-7250|MetaCyc: PWY-7375|MetaCyc: PWY-7379|MetaCyc: PWY-7419|MetaCyc: PWY-7511|MetaCyc: PWY-7539|MetaCyc: PWY-7719|MetaCyc: PWY-7821|Reactome: R-BTA-1169408|Reactome: R-BTA-3134963|Reactome:…
Limosilactobacillus reuteri SD2112	GCF_000159455.2	WP_003667239.1	9f9b286a85584b1a320bcf11cc56ce15	498	PANTHER	PTHR47963:SF5	DEAD-BOX ATP-DEPENDENT RNA HELICASE CSHA	2	485	4.8E-219	T	14-10-2022	-	-
Limosilactobacillus reuteri SD2112	GCF_000159455.2	WP_003667239.1	9f9b286a85584b1a320bcf11cc56ce15	498	SUPERFAMILY	SSF52540	P-loop containing nucleoside triphosphate hydrolases	70	355	7.5E-76	T	14-10-2022	IPR027417	P-loop containing nucleoside triphosphate hydrolase	-	MetaCyc: PWY-102|MetaCyc: PWY-1061|MetaCyc: PWY-1187|MetaCyc: PWY-1281|MetaCyc: PWY-1722|MetaCyc: PWY-181|MetaCyc: PWY-2083|MetaCyc: PWY-2161|MetaCyc: PWY-2201|MetaCyc: PWY-2681|MetaCyc: PWY-2781|MetaCyc: PWY-2821|MetaCyc: PWY-3542|MetaCyc: PWY-361|MetaCyc: PWY-3841|MetaCyc: PWY-3961|MetaCyc: PWY-4021|MetaCyc: PWY-4061|MetaCyc: PWY-4161|MetaCyc: PWY-4621|MetaCyc: PWY-4801|MetaCyc: PWY-4922|MetaCy…
Limosilactobacillus reuteri SD2112	GCF_000159455.2	WP_003667239.1	9f9b286a85584b1a320bcf11cc56ce15	498	Pfam	PF00270	DEAD/DEAH box helicase	25	190	4.0E-51	T	14-10-2022	IPR011545	DEAD/DEAH box helicase domain	GO:0003676|GO:0005524	MetaCyc: PWY-5757|MetaCyc: PWY-6147|MetaCyc: PWY-6383|MetaCyc: PWY-6502|MetaCyc: PWY-6797|MetaCyc: PWY-7206|MetaCyc: PWY-7250|MetaCyc: PWY-7419|MetaCyc: PWY-7539|MetaCyc: PWY-7719|MetaCyc: PWY-7821|Reactome: R-BTA-1169408|Reactome: R-BTA-3134963|Reactome: R-BTA-975957|Reactome: R-CEL-1169408|Reactome: R-CEL-156827|Reactome: R-CEL-159236|Reactome: R-CEL-3134963|Reactome: R-CEL-429947|Reactome: R-C…
Limosilactobacillus reuteri SD2112	GCF_000159455.2	WP_003667239.1	9f9b286a85584b1a320bcf11cc56ce15	498	PANTHER	PTHR47963	DEAD-BOX ATP-DEPENDENT RNA HELICASE 47, MITOCHONDRIAL	2	485	4.8E-219	T	14-10-2022	-	-
Limosilactobacillus reuteri SD2112	GCF_000159455.2	WP_003672411.1	8c0f2192eda1378838b0332ded1ba09d	94	SUPERFAMILY	SSF55424	FAD/NAD-linked reductases, dimerisation (C-terminal) domain	7	87	2.23E-20	T	14-10-2022	IPR016156	FAD/NAD-linked reductase, dimerisation domain superfamily	GO:0016491|GO:0050660	MetaCyc: PWY-101|MetaCyc: PWY-1381|MetaCyc: PWY-2421|MetaCyc: PWY-2467|MetaCyc: PWY-2724|MetaCyc: PWY-321|MetaCyc: PWY-3781|MetaCyc: PWY-4081|MetaCyc: PWY-4181|MetaCyc: PWY-4302|MetaCyc: PWY-5046|MetaCyc: PWY-5083|MetaCyc: PWY-5084|MetaCyc: PWY-5274|MetaCyc: PWY-5306|MetaCyc: PWY-5336|MetaCyc: PWY-5360|MetaCyc: PWY-5412|MetaCyc: PWY-5413|MetaCyc: PWY-5414|MetaCyc: PWY-5421|MetaCyc: PWY-5422|MetaC…
Limosilactobacillus reuteri SD2112	GCF_000159455.2	WP_003672411.1	8c0f2192eda1378838b0332ded1ba09d	94	PANTHER	PTHR43429	PYRIDINE NUCLEOTIDE-DISULFIDE OXIDOREDUCTASE DOMAIN-CONTAINING	7	86	6.0E-13	T	14-10-2022	-	-
Limosilactobacillus reuteri SD2112	GCF_000159455.2	WP_003672411.1	8c0f2192eda1378838b0332ded1ba09d	94	PANTHER	PTHR43429:SF1	COENZYME A DISULFIDE REDUCTASE	7	86	6.0E-13	T	14-10-2022	-	-
Limosilactobacillus reuteri SD2112	GCF_000159455.2	WP_003672411.1	8c0f2192eda1378838b0332ded1ba09d	94	Pfam	PF02852	Pyridine nucleotide-disulphide oxidoreductase, dimerisation domain	12	71	1.8E-6	T	14-10-2022	IPR004099	Pyridine nucleotide-disulphide oxidoreductase, dimerisation domain	GO:0045454	MetaCyc: PWY-3781|MetaCyc: PWY-4081|MetaCyc: PWY-4181|MetaCyc: PWY-4302|MetaCyc: PWY-5046|MetaCyc: PWY-5083|MetaCyc: PWY-5084|MetaCyc: PWY-5306|MetaCyc: PWY-5336|MetaCyc: PWY-5360|MetaCyc: PWY-5534|MetaCyc: PWY-6050|MetaCyc: PWY-6421|MetaCyc: PWY-6675|MetaCyc: PWY-6692|MetaCyc: PWY-6932|MetaCyc: PWY-7462|MetaCyc: PWY-7534|MetaCyc: PWY-7731|MetaCyc: PWY-7776|MetaCyc: PWY-7976|MetaCyc: PWY-7999|Rea…
Limosilactobacillus reuteri SD2112	GCF_000159455.2	WP_003664049.1	159935b3b0721f2152413c1c6498ea4c	49	PANTHER	PTHR43168:SF6	50S RIBOSOMAL PROTEIN L33	1	49	1.5E-18	T	14-10-2022	-	-
Limosilactobacillus reuteri SD2112	GCF_000159455.2	WP_003664049.1	159935b3b0721f2152413c1c6498ea4c	49	PANTHER	PTHR43168	50S RIBOSOMAL PROTEIN L33, CHLOROPLASTIC	1	49	1.5E-18	T	14-10-2022	-	-
Limosilactobacillus reuteri SD2112	GCF_000159455.2	WP_003664049.1	159935b3b0721f2152413c1c6498ea4c	49	Pfam	PF00471	Ribosomal protein L33	3	49	1.1E-20	T	14-10-2022	IPR001705	Ribosomal protein L33	GO:0003735|GO:0005840|GO:0006412	Reactome: R-HSA-5368286|Reactome: R-HSA-5389840|Reactome: R-HSA-5419276|Reactome: R-MMU-5389840|Reactome: R-MMU-5419276
Limosilactobacillus reuteri SD2112	GCF_000159455.2	WP_003664049.1	159935b3b0721f2152413c1c6498ea4c	49	SUPERFAMILY	SSF57829	Zn-binding ribosomal proteins	1	49	9.77E-18	T	14-10-2022	IPR011332	Zinc-binding ribosomal protein	GO:0006412	Reactome: R-BTA-156827|Reactome: R-BTA-1799339|Reactome: R-BTA-72689|Reactome: R-BTA-72706|Reactome: R-BTA-975956|Reactome: R-BTA-975957|Reactome: R-CEL-156827|Reactome: R-CEL-1799339|Reactome: R-CEL-5389840|Reactome: R-CEL-5419276|Reactome: R-CEL-6791226|Reactome: R-CEL-72649|Reactome: R-CEL-72689|Reactome: R-CEL-72695|Reactome: R-CEL-72702|Reactome: R-CEL-72706|Reactome: R-CEL-975956|Reactome: …
Limosilactobacillus reuteri SD2112	GCF_000159455.2	WP_003672535.1	541849ef34ff16abe471c0e2b8f3687a	502	SUPERFAMILY	SSF103473	MFS general substrate transporter	8	477	9.42E-69	T	14-10-2022	IPR036259	MFS transporter superfamily	-	MetaCyc: PWY-5129|MetaCyc: PWY-6322|MetaCyc: PWY-6369|MetaCyc: PWY-6626|MetaCyc: PWY-6682|MetaCyc: PWY-6955|MetaCyc: PWY-7077|MetaCyc: PWY-7321|MetaCyc: PWY-7740|MetaCyc: PWY-7769|MetaCyc: PWY-7884|MetaCyc: PWY-7886|MetaCyc: PWY-7948|MetaCyc: PWY-7975|MetaCyc: PWY-8129|Reactome: R-BTA-112311|Reactome: R-BTA-181430|Reactome: R-BTA-189200|Reactome: R-BTA-196757|Reactome: R-BTA-2161517|Reactome: R-B…
[truncated: 5,857 more rows]

## Sheet: Uniprot firmicutes FAdesaturase
Entry	Reviewed	Entry Name	Protein names	Gene Names	Organism	Length	Taxonomic lineage	Taxonomic lineage (Ids)
[truncated: 2,719 more rows]
